# Supplementary material for: Muscleblind-like proteins are novel modulators of the tumor-immune microenvironment
Source: PLoS One. 2025 Apr 30;20(4):e0321148. doi: 10.1371/journal.pone.0321148 (PMC12043120; doi:10.1371/journal.pone.0321148)
Supplement: S1 Table — Differentially expressed genes from B16-F10 Cas9 cells infected with the indicated pgRNAs exposed to no or 1 ng/mL IFNγ for 24 hrs. Median gene expression per condition expressed in transcripts per million (TPM) along with the computed log2(fold-change) between the indicated comparison as well as the adjusted P value. (XLSX) [file pone.0321148.s003.xlsx]

## Sheet: ifn_gamma_rna_seq
Supplementary Table 1. Significantly altered genes from IFN-gamma treated B16-F10 cells
expr_1 = median gene expression of indicated gene in first listed group from "comparison"
expr_2 = median gene expression of indicated gene in second listed group from "comparison"
lfc = log2(fold-change)
comparator = analysis identifier (ifng means same genotype cells comparing +/- IFN-gamma treatment; mbnl means NTC compared to MBNL DKO cells)
comparison = indicates the two groups being compared in the analysis
grouping = additional identifier to specify which cell line or condition is being compared.
gene	geneName	repetitive	expr_1	expr_2	lfc	bf	pval	comparator	comparison	grouping
ENSMUSG00000000056	Narf	FALSE	37.6898	35.0622	-0.104106	NA	0.0346245	ifng	untreated-vs-treated	B16F10.pgMBNL_DKO
ENSMUSG00000000131	Xpo6	FALSE	61.2359	68.8697	0.169351	NA	0.0490115	ifng	untreated-vs-treated	B16F10.pgMBNL_DKO
ENSMUSG00000000223	Drp2	FALSE	1.0165	0.851556	-0.241545	NA	0.0372806	ifng	untreated-vs-treated	B16F10.pgMBNL_DKO
ENSMUSG00000000275	Trim25	FALSE	4.0056	5.87147	0.545655	NA	0.00319639	ifng	untreated-vs-treated	B16F10.pgMBNL_DKO
ENSMUSG00000000278	Scpep1	FALSE	269.549	287.462	0.0928062	NA	0.030251	ifng	untreated-vs-treated	B16F10.pgMBNL_DKO
ENSMUSG00000000301	Pemt	FALSE	12.5299	15.2521	0.282544	NA	0.00763608	ifng	untreated-vs-treated	B16F10.pgMBNL_DKO
ENSMUSG00000000346	Dazap2	FALSE	250.038	263.752	0.0770177	NA	0.0118095	ifng	untreated-vs-treated	B16F10.pgMBNL_DKO
ENSMUSG00000000399	Ndufa9	FALSE	224.106	238.309	0.0886311	NA	0.0369483	ifng	untreated-vs-treated	B16F10.pgMBNL_DKO
ENSMUSG00000000690	Hoxb6	FALSE	3.64869	2.97004	-0.292147	NA	0.0351335	ifng	untreated-vs-treated	B16F10.pgMBNL_DKO
ENSMUSG00000000740	Rpl13	FALSE	674.568	578.537	-0.221537	NA	0.00228563	ifng	untreated-vs-treated	B16F10.pgMBNL_DKO
ENSMUSG00000000791	Il12rb1	FALSE	0.392509	0.771409	0.887267	NA	0.0174853	ifng	untreated-vs-treated	B16F10.pgMBNL_DKO
ENSMUSG00000000804	Usp32	FALSE	26.7537	29.2534	0.128619	NA	0.0034928	ifng	untreated-vs-treated	B16F10.pgMBNL_DKO
ENSMUSG00000000938	Hoxa10	FALSE	30.5929	32.8099	0.100766	NA	0.00105692	ifng	untreated-vs-treated	B16F10.pgMBNL_DKO
ENSMUSG00000001123	Lgals9	FALSE	39.3286	47.4567	0.270699	NA	0.00766402	ifng	untreated-vs-treated	B16F10.pgMBNL_DKO
ENSMUSG00000001150	Mcm3ap	FALSE	21.2382	22.5351	0.0853002	NA	0.0477832	ifng	untreated-vs-treated	B16F10.pgMBNL_DKO
ENSMUSG00000001289	Pfdn5	FALSE	337.9	316.558	-0.0941078	NA	0.0105359	ifng	untreated-vs-treated	B16F10.pgMBNL_DKO
ENSMUSG00000001420	Tmem79	FALSE	1.65394	1.16212	-0.490164	NA	0.0379189	ifng	untreated-vs-treated	B16F10.pgMBNL_DKO
ENSMUSG00000001440	Kpnb1	FALSE	265.98	276.325	0.055037	NA	0.0404276	ifng	untreated-vs-treated	B16F10.pgMBNL_DKO
ENSMUSG00000001506	Col1a1	FALSE	1.30836	1.18606	-0.135764	NA	0.00116576	ifng	untreated-vs-treated	B16F10.pgMBNL_DKO
ENSMUSG00000001687	Ubl3	FALSE	116.197	125.239	0.108062	NA	0.0129788	ifng	untreated-vs-treated	B16F10.pgMBNL_DKO
ENSMUSG00000001911	Nfix	FALSE	2.35083	3.42157	0.531417	NA	0.0171496	ifng	untreated-vs-treated	B16F10.pgMBNL_DKO
ENSMUSG00000001924	Uba1	FALSE	280.734	299.898	0.0952489	NA	0.022418	ifng	untreated-vs-treated	B16F10.pgMBNL_DKO
ENSMUSG00000002032	Tmem25	FALSE	2.78664	1.90348	-0.537351	NA	0.0256095	ifng	untreated-vs-treated	B16F10.pgMBNL_DKO
ENSMUSG00000002052	Supt6h	FALSE	59.1442	63.6157	0.105056	NA	0.002398	ifng	untreated-vs-treated	B16F10.pgMBNL_DKO
ENSMUSG00000002227	Mov10	FALSE	15.4789	21.5941	0.478923	NA	0.0117052	ifng	untreated-vs-treated	B16F10.pgMBNL_DKO
ENSMUSG00000002325	Irf9	FALSE	5.07498	10.885	1.09282	NA	0.00026099	ifng	untreated-vs-treated	B16F10.pgMBNL_DKO
ENSMUSG00000002326	Gmpr2	FALSE	28.3275	31.455	0.150816	NA	6.34866071906891e-05	ifng	untreated-vs-treated	B16F10.pgMBNL_DKO
ENSMUSG00000002365	Snx9	FALSE	27.3246	31.4374	0.201913	NA	0.0128928	ifng	untreated-vs-treated	B16F10.pgMBNL_DKO
ENSMUSG00000002625	Akap8l	FALSE	33.5372	28.1114	-0.254168	NA	0.031325	ifng	untreated-vs-treated	B16F10.pgMBNL_DKO
ENSMUSG00000002799	Jag2	FALSE	2.34499	1.57072	-0.562396	NA	0.0233118	ifng	untreated-vs-treated	B16F10.pgMBNL_DKO
ENSMUSG00000002808	Epdr1	FALSE	27.3146	30.1839	0.143839	NA	0.048306	ifng	untreated-vs-treated	B16F10.pgMBNL_DKO
ENSMUSG00000002885	Cd97	FALSE	9.58283	8.16375	-0.229831	NA	0.00422643	ifng	untreated-vs-treated	B16F10.pgMBNL_DKO
ENSMUSG00000002897	Il17ra	FALSE	11.0003	11.8554	0.107503	NA	0.00883434	ifng	untreated-vs-treated	B16F10.pgMBNL_DKO
ENSMUSG00000002957	Ap2a2	FALSE	45.8693	48.2682	0.07346	NA	0.0392762	ifng	untreated-vs-treated	B16F10.pgMBNL_DKO
ENSMUSG00000003184	Irf3	FALSE	32.2669	28.383	-0.1847	NA	0.0146021	ifng	untreated-vs-treated	B16F10.pgMBNL_DKO
ENSMUSG00000003208	Ccdc94	FALSE	19.4322	16.8307	-0.20674	NA	0.0414355	ifng	untreated-vs-treated	B16F10.pgMBNL_DKO
ENSMUSG00000003355	Fkbp11	FALSE	36.7255	47.9376	0.383885	NA	0.0174859	ifng	untreated-vs-treated	B16F10.pgMBNL_DKO
ENSMUSG00000003581	Rnf215	FALSE	13.0456	11.8312	-0.14037	NA	0.0357769	ifng	untreated-vs-treated	B16F10.pgMBNL_DKO
ENSMUSG00000003660	Snrnp200	FALSE	59.5679	64.8986	0.123545	NA	0.0153293	ifng	untreated-vs-treated	B16F10.pgMBNL_DKO
ENSMUSG00000003814	Calr	FALSE	858.406	963.5	0.166615	NA	0.0304856	ifng	untreated-vs-treated	B16F10.pgMBNL_DKO
ENSMUSG00000003929	Zfp81	FALSE	9.12834	8.09479	-0.172288	NA	0.0221781	ifng	untreated-vs-treated	B16F10.pgMBNL_DKO
ENSMUSG00000003934	Efnb3	FALSE	0.684374	0.430787	-0.607583	NA	0.0425836	ifng	untreated-vs-treated	B16F10.pgMBNL_DKO
ENSMUSG00000004040	Stat3	FALSE	27.7762	35.0061	0.333184	NA	0.00888107	ifng	untreated-vs-treated	B16F10.pgMBNL_DKO
ENSMUSG00000004071	Cdip1	FALSE	43.2937	41.5791	-0.0582255	NA	0.0336959	ifng	untreated-vs-treated	B16F10.pgMBNL_DKO
ENSMUSG00000004356	Utp20	FALSE	14.4222	15.3771	0.0921603	NA	0.0153621	ifng	untreated-vs-treated	B16F10.pgMBNL_DKO
ENSMUSG00000004383	Large	FALSE	16.1532	18.4084	0.187962	NA	0.0370511	ifng	untreated-vs-treated	B16F10.pgMBNL_DKO
ENSMUSG00000004446	Bid	FALSE	18.5642	22.2602	0.261254	NA	0.0075777	ifng	untreated-vs-treated	B16F10.pgMBNL_DKO
ENSMUSG00000004508	Gab2	FALSE	10.6855	11.7723	0.139089	NA	0.0426605	ifng	untreated-vs-treated	B16F10.pgMBNL_DKO
ENSMUSG00000004637	Wwox	FALSE	10.5373	11.8817	0.172407	NA	0.0180823	ifng	untreated-vs-treated	B16F10.pgMBNL_DKO
ENSMUSG00000004655	Aqp1	FALSE	0.481146	0.950436	0.909098	NA	0.0476112	ifng	untreated-vs-treated	B16F10.pgMBNL_DKO
ENSMUSG00000004892	Bcan	FALSE	5.4382	4.37201	-0.311414	NA	0.0120451	ifng	untreated-vs-treated	B16F10.pgMBNL_DKO
ENSMUSG00000004897	Hdgf	FALSE	394.881	413.81	0.0675416	NA	0.0130183	ifng	untreated-vs-treated	B16F10.pgMBNL_DKO
ENSMUSG00000004933	Matk	FALSE	1.38225	1.17625	-0.223447	NA	0.044964	ifng	untreated-vs-treated	B16F10.pgMBNL_DKO
ENSMUSG00000005087	Cd44	FALSE	125.603	140.076	0.157277	NA	0.0358504	ifng	untreated-vs-treated	B16F10.pgMBNL_DKO
ENSMUSG00000005142	Man2b1	FALSE	48.676	55.3211	0.184429	NA	0.0376517	ifng	untreated-vs-treated	B16F10.pgMBNL_DKO
ENSMUSG00000005299	Letm1	FALSE	59.7323	62.7146	0.0702272	NA	0.0147062	ifng	untreated-vs-treated	B16F10.pgMBNL_DKO
ENSMUSG00000005510	Ndufs3	FALSE	107.644	115.553	0.102238	NA	0.0282899	ifng	untreated-vs-treated	B16F10.pgMBNL_DKO
ENSMUSG00000005683	Cs	FALSE	218.194	234.124	0.101631	NA	0.00533831	ifng	untreated-vs-treated	B16F10.pgMBNL_DKO
ENSMUSG00000005871	Apc	FALSE	20.8044	22.2306	0.0954232	NA	0.00595939	ifng	untreated-vs-treated	B16F10.pgMBNL_DKO
ENSMUSG00000005951	Shpk	FALSE	2.38524	1.74478	-0.439538	NA	0.0308409	ifng	untreated-vs-treated	B16F10.pgMBNL_DKO
ENSMUSG00000005973	Rcn1	FALSE	53.1867	62.8316	0.240201	NA	0.00427873	ifng	untreated-vs-treated	B16F10.pgMBNL_DKO
ENSMUSG00000005994	Tyrp1	FALSE	4411.79	4973.01	0.172754	NA	0.0260402	ifng	untreated-vs-treated	B16F10.pgMBNL_DKO
ENSMUSG00000006058	Snf8	FALSE	246.464	221.332	-0.155134	NA	0.0389304	ifng	untreated-vs-treated	B16F10.pgMBNL_DKO
ENSMUSG00000006154	Eps8l1	FALSE	10.2645	8.31382	-0.302323	NA	0.0448604	ifng	untreated-vs-treated	B16F10.pgMBNL_DKO
ENSMUSG00000006315	Tmem147	FALSE	136.523	144.404	0.0809389	NA	0.0195874	ifng	untreated-vs-treated	B16F10.pgMBNL_DKO
ENSMUSG00000006360	Crip1	FALSE	8.97958	5.86167	-0.610805	NA	0.00921952	ifng	untreated-vs-treated	B16F10.pgMBNL_DKO
ENSMUSG00000006611	Hfe	FALSE	17.3914	20.8796	0.262977	NA	0.0034264	ifng	untreated-vs-treated	B16F10.pgMBNL_DKO
ENSMUSG00000006724	Cyp27b1	FALSE	0.571361	0.330604	-0.70214	NA	0.00518143	ifng	untreated-vs-treated	B16F10.pgMBNL_DKO
ENSMUSG00000006941	Eif1b	FALSE	96.4447	89.213	-0.112384	NA	0.0260361	ifng	untreated-vs-treated	B16F10.pgMBNL_DKO
ENSMUSG00000007080	Pole	FALSE	21.6383	22.7115	0.0696678	NA	0.0211433	ifng	untreated-vs-treated	B16F10.pgMBNL_DKO
ENSMUSG00000007458	M6pr	FALSE	189.459	210.535	0.15213	NA	0.037569	ifng	untreated-vs-treated	B16F10.pgMBNL_DKO
ENSMUSG00000008200	Fnbp4	FALSE	20.7494	18.5554	-0.160795	NA	0.00128428	ifng	untreated-vs-treated	B16F10.pgMBNL_DKO
ENSMUSG00000008668	Rps18	FALSE	2354.77	2188.5	-0.105641	NA	0.0131837	ifng	untreated-vs-treated	B16F10.pgMBNL_DKO
ENSMUSG00000008682	Rpl10	FALSE	474.23	327.21	-0.535296	NA	0.0171006	ifng	untreated-vs-treated	B16F10.pgMBNL_DKO
ENSMUSG00000009114	2610028H24Rik	FALSE	0.534739	0.971775	0.801609	NA	0.02389	ifng	untreated-vs-treated	B16F10.pgMBNL_DKO
ENSMUSG00000009376	Met	FALSE	241.215	276.008	0.194352	NA	0.0170147	ifng	untreated-vs-treated	B16F10.pgMBNL_DKO
ENSMUSG00000009741	Ubp1	FALSE	44.8667	41.9139	-0.0980985	NA	0.0424234	ifng	untreated-vs-treated	B16F10.pgMBNL_DKO
ENSMUSG00000010110	Stx5a	FALSE	46.3104	42.6078	-0.120074	NA	0.0316581	ifng	untreated-vs-treated	B16F10.pgMBNL_DKO
ENSMUSG00000010277	2610507B11Rik	FALSE	73.8344	81.5674	0.143602	NA	0.0104977	ifng	untreated-vs-treated	B16F10.pgMBNL_DKO
ENSMUSG00000010358	Ifi35	FALSE	6.75991	12.6251	0.895956	NA	0.000500358	ifng	untreated-vs-treated	B16F10.pgMBNL_DKO
ENSMUSG00000010453	Kansl3	FALSE	27.4756	25.0515	-0.132983	NA	0.0310603	ifng	untreated-vs-treated	B16F10.pgMBNL_DKO
ENSMUSG00000011114	Tbrg1	FALSE	82.0572	91.1318	0.151231	NA	0.0258769	ifng	untreated-vs-treated	B16F10.pgMBNL_DKO
ENSMUSG00000012519	Mlkl	FALSE	45.7189	61.9532	0.437945	NA	0.00320802	ifng	untreated-vs-treated	B16F10.pgMBNL_DKO
ENSMUSG00000013846	St3gal1	FALSE	47.3224	53.8484	0.186181	NA	0.027106	ifng	untreated-vs-treated	B16F10.pgMBNL_DKO
ENSMUSG00000014349	Ube2z	FALSE	100.784	104.438	0.0513509	NA	0.0123428	ifng	untreated-vs-treated	B16F10.pgMBNL_DKO
ENSMUSG00000014599	Csf1	FALSE	4.59094	6.29149	0.45012	NA	0.0468925	ifng	untreated-vs-treated	B16F10.pgMBNL_DKO
ENSMUSG00000014704	Hoxa2	FALSE	2.08851	1.5328	-0.433315	NA	0.0074847	ifng	untreated-vs-treated	B16F10.pgMBNL_DKO
ENSMUSG00000014867	Surf4	FALSE	157.185	164.676	0.0671446	NA	0.0495878	ifng	untreated-vs-treated	B16F10.pgMBNL_DKO
ENSMUSG00000015337	Endog	FALSE	8.27287	6.22136	-0.408107	NA	0.00979414	ifng	untreated-vs-treated	B16F10.pgMBNL_DKO
ENSMUSG00000015501	Hivep2	FALSE	8.87114	9.73447	0.133217	NA	0.0221915	ifng	untreated-vs-treated	B16F10.pgMBNL_DKO
ENSMUSG00000015519	2310057J18Rik	FALSE	2.17389	2.69124	0.301319	NA	0.0229995	ifng	untreated-vs-treated	B16F10.pgMBNL_DKO
ENSMUSG00000016128	Stard13	FALSE	10.1141	9.01414	-0.165182	NA	0.023029	ifng	untreated-vs-treated	B16F10.pgMBNL_DKO
ENSMUSG00000016194	Hsd11b1	FALSE	3.75326	2.97004	-0.332332	NA	0.0169745	ifng	untreated-vs-treated	B16F10.pgMBNL_DKO
ENSMUSG00000016427	Ndufa1	FALSE	219.182	186.826	-0.230377	NA	0.00134591	ifng	untreated-vs-treated	B16F10.pgMBNL_DKO
ENSMUSG00000016477	E2f3	FALSE	22.6104	20.4594	-0.143865	NA	0.0494947	ifng	untreated-vs-treated	B16F10.pgMBNL_DKO
ENSMUSG00000017146	Brca1	FALSE	38.3414	45.3629	0.242299	NA	0.00599272	ifng	untreated-vs-treated	B16F10.pgMBNL_DKO
ENSMUSG00000017421	Zfp207	FALSE	194.634	184.937	-0.073712	NA	0.0148307	ifng	untreated-vs-treated	B16F10.pgMBNL_DKO
ENSMUSG00000017677	Wsb1	FALSE	77.1639	72.9435	-0.0810887	NA	0.0190452	ifng	untreated-vs-treated	B16F10.pgMBNL_DKO
ENSMUSG00000017740	Slc12a5	FALSE	2.28545	1.61735	-0.485294	NA	0.00821275	ifng	untreated-vs-treated	B16F10.pgMBNL_DKO
ENSMUSG00000017778	Cox7c	FALSE	171.194	123.147	-0.475082	NA	0.0214065	ifng	untreated-vs-treated	B16F10.pgMBNL_DKO
ENSMUSG00000017999	Ddx27	FALSE	44.7768	49.4904	0.144233	NA	0.0193678	ifng	untreated-vs-treated	B16F10.pgMBNL_DKO
ENSMUSG00000018217	Pmp22	FALSE	13.1239	10.0884	-0.377733	NA	0.023173	ifng	untreated-vs-treated	B16F10.pgMBNL_DKO
ENSMUSG00000018474	Chd3	FALSE	26.9791	24.5248	-0.137316	NA	0.0335152	ifng	untreated-vs-treated	B16F10.pgMBNL_DKO
ENSMUSG00000018566	Slc2a4	FALSE	8.56474	6.26355	-0.448145	NA	0.0109135	ifng	untreated-vs-treated	B16F10.pgMBNL_DKO
ENSMUSG00000018707	Dync1h1	FALSE	70.7369	86.6483	0.292508	NA	0.0105098	ifng	untreated-vs-treated	B16F10.pgMBNL_DKO
ENSMUSG00000018774	Cd68	FALSE	2.82504	6.0185	1.07685	NA	0.0149445	ifng	untreated-vs-treated	B16F10.pgMBNL_DKO
ENSMUSG00000018899	Irf1	FALSE	14.4845	26.9424	0.892911	NA	0.00323927	ifng	untreated-vs-treated	B16F10.pgMBNL_DKO
ENSMUSG00000018900	Slc22a5	FALSE	9.66303	8.714	-0.148276	NA	0.0295111	ifng	untreated-vs-treated	B16F10.pgMBNL_DKO
ENSMUSG00000019194	Scn1b	FALSE	0.593795	1.56285	1.32034	NA	0.0129206	ifng	untreated-vs-treated	B16F10.pgMBNL_DKO
ENSMUSG00000019256	Ahr	FALSE	5.76686	6.80267	0.236298	NA	0.00159711	ifng	untreated-vs-treated	B16F10.pgMBNL_DKO
ENSMUSG00000019302	Atp6v0a1	FALSE	73.34	77.574	0.0809152	NA	0.00431023	ifng	untreated-vs-treated	B16F10.pgMBNL_DKO
ENSMUSG00000019432	Ddx39b	FALSE	308.25	280.663	-0.135239	NA	0.0384086	ifng	untreated-vs-treated	B16F10.pgMBNL_DKO
ENSMUSG00000019494	Cops6	FALSE	173.72	177.304	0.0294494	NA	0.0032104	ifng	untreated-vs-treated	B16F10.pgMBNL_DKO
ENSMUSG00000019518	Ap4m1	FALSE	14.438	12.6058	-0.195008	NA	0.0318949	ifng	untreated-vs-treated	B16F10.pgMBNL_DKO
ENSMUSG00000019796	Lrp11	FALSE	5.54321	4.85888	-0.18816	NA	0.0485289	ifng	untreated-vs-treated	B16F10.pgMBNL_DKO
ENSMUSG00000019820	Utrn	FALSE	27.6064	31.7393	0.200901	NA	0.0239334	ifng	untreated-vs-treated	B16F10.pgMBNL_DKO
ENSMUSG00000019832	Rab32	FALSE	27.848	32.1187	0.205472	NA	0.0247634	ifng	untreated-vs-treated	B16F10.pgMBNL_DKO
ENSMUSG00000019843	Fyn	FALSE	52.9896	48.7361	-0.120591	NA	0.00526085	ifng	untreated-vs-treated	B16F10.pgMBNL_DKO
ENSMUSG00000019960	Dusp6	FALSE	48.1578	37.6673	-0.354011	NA	0.0490561	ifng	untreated-vs-treated	B16F10.pgMBNL_DKO
ENSMUSG00000020079	Supv3l1	FALSE	19.9064	20.9282	0.0720279	NA	0.0421351	ifng	untreated-vs-treated	B16F10.pgMBNL_DKO
ENSMUSG00000020156	Mum1	FALSE	34.4049	30.5658	-0.170414	NA	0.0339686	ifng	untreated-vs-treated	B16F10.pgMBNL_DKO
ENSMUSG00000020186	Csrp2	FALSE	24.0135	19.2452	-0.318555	NA	0.0029887	ifng	untreated-vs-treated	B16F10.pgMBNL_DKO
ENSMUSG00000020460	Rps27a	FALSE	1970.43	1788.48	-0.139771	NA	0.0301595	ifng	untreated-vs-treated	B16F10.pgMBNL_DKO
ENSMUSG00000020485	Supt4h1	FALSE	112.548	103.097	-0.126473	NA	0.0194929	ifng	untreated-vs-treated	B16F10.pgMBNL_DKO
ENSMUSG00000020486	Sept4	FALSE	3.6086	3.09566	-0.21771	NA	0.0341744	ifng	untreated-vs-treated	B16F10.pgMBNL_DKO
ENSMUSG00000020514	Mrpl22	FALSE	55.855	62.8022	0.168975	NA	0.0230266	ifng	untreated-vs-treated	B16F10.pgMBNL_DKO
ENSMUSG00000020519	Sap30l	FALSE	35.2322	32.585	-0.112513	NA	0.0457003	ifng	untreated-vs-treated	B16F10.pgMBNL_DKO
ENSMUSG00000020532	Acaca	FALSE	24.4164	28.5121	0.223271	NA	0.0191681	ifng	untreated-vs-treated	B16F10.pgMBNL_DKO
ENSMUSG00000020621	Rdh14	FALSE	21.6315	24.0339	0.151579	NA	0.0421987	ifng	untreated-vs-treated	B16F10.pgMBNL_DKO
ENSMUSG00000020638	Cmpk2	FALSE	2.30549	3.64666	0.649432	NA	0.0375451	ifng	untreated-vs-treated	B16F10.pgMBNL_DKO
ENSMUSG00000020641	Rsad2	FALSE	7.83004	17.8526	1.18354	NA	0.00118157	ifng	untreated-vs-treated	B16F10.pgMBNL_DKO
ENSMUSG00000020644	Id2	FALSE	181.438	167.224	-0.117658	NA	0.00258478	ifng	untreated-vs-treated	B16F10.pgMBNL_DKO
ENSMUSG00000020689	Itgb3	FALSE	6.81624	8.97412	0.394093	NA	0.0114878	ifng	untreated-vs-treated	B16F10.pgMBNL_DKO
ENSMUSG00000020700	Map3k3	FALSE	25.342	24.104	-0.0720977	NA	0.0408799	ifng	untreated-vs-treated	B16F10.pgMBNL_DKO
ENSMUSG00000020780	Srp68	FALSE	88.4539	94.9935	0.102843	NA	0.0354611	ifng	untreated-vs-treated	B16F10.pgMBNL_DKO
ENSMUSG00000020827	Mink1	FALSE	29.6193	24.7151	-0.260626	NA	0.0255205	ifng	untreated-vs-treated	B16F10.pgMBNL_DKO
ENSMUSG00000020836	Coro6	FALSE	2.67638	2.07379	-0.359831	NA	0.0460009	ifng	untreated-vs-treated	B16F10.pgMBNL_DKO
ENSMUSG00000020840	Blmh	FALSE	85.9548	82.3204	-0.0622893	NA	0.0272436	ifng	untreated-vs-treated	B16F10.pgMBNL_DKO
ENSMUSG00000020886	Dlg4	FALSE	16.7283	14.9269	-0.163823	NA	0.00342701	ifng	untreated-vs-treated	B16F10.pgMBNL_DKO
ENSMUSG00000021066	Atl1	FALSE	22.338	19.3654	-0.20549	NA	0.0449898	ifng	untreated-vs-treated	B16F10.pgMBNL_DKO
ENSMUSG00000021180	Rps6ka5	FALSE	2.6737	2.0237	-0.392792	NA	0.0405112	ifng	untreated-vs-treated	B16F10.pgMBNL_DKO
ENSMUSG00000021185	9030617O03Rik	FALSE	6.68271	5.28242	-0.336203	NA	0.00472694	ifng	untreated-vs-treated	B16F10.pgMBNL_DKO
ENSMUSG00000021215	Net1	FALSE	15.1065	17.338	0.198106	NA	0.0164924	ifng	untreated-vs-treated	B16F10.pgMBNL_DKO
ENSMUSG00000021368	Tbc1d7	FALSE	26.0666	24.5837	-0.0843213	NA	0.0385494	ifng	untreated-vs-treated	B16F10.pgMBNL_DKO
ENSMUSG00000021403	Serpinb9b	FALSE	1.47946	2.27104	0.600653	NA	0.017388	ifng	untreated-vs-treated	B16F10.pgMBNL_DKO
ENSMUSG00000021418	Rpp40	FALSE	13.7227	14.5757	0.0866781	NA	0.0133356	ifng	untreated-vs-treated	B16F10.pgMBNL_DKO
ENSMUSG00000021466	Ptch1	FALSE	7.54688	9.69772	0.359513	NA	0.0296287	ifng	untreated-vs-treated	B16F10.pgMBNL_DKO
ENSMUSG00000021583	Erap1	FALSE	5.18596	21.0585	2.01059	NA	0.00453404	ifng	untreated-vs-treated	B16F10.pgMBNL_DKO
ENSMUSG00000021610	Clptm1l	FALSE	107.553	113.177	0.0734916	NA	0.0248965	ifng	untreated-vs-treated	B16F10.pgMBNL_DKO
ENSMUSG00000021694	Ercc8	FALSE	9.64548	7.83189	-0.298654	NA	0.0259326	ifng	untreated-vs-treated	B16F10.pgMBNL_DKO
ENSMUSG00000021699	Pde4d	FALSE	6.55812	7.23321	0.140265	NA	0.0458883	ifng	untreated-vs-treated	B16F10.pgMBNL_DKO
ENSMUSG00000021756	Il6st	FALSE	15.1644	16.6204	0.13182	NA	0.038149	ifng	untreated-vs-treated	B16F10.pgMBNL_DKO
ENSMUSG00000021815	Zmynd17	FALSE	0.805146	0.440202	-0.798508	NA	0.0473808	ifng	untreated-vs-treated	B16F10.pgMBNL_DKO
ENSMUSG00000021929	Kpna3	FALSE	31.146	34.3157	0.139594	NA	0.0378562	ifng	untreated-vs-treated	B16F10.pgMBNL_DKO
ENSMUSG00000021938	Pspc1	FALSE	35.9183	40.2585	0.164341	NA	0.0246425	ifng	untreated-vs-treated	B16F10.pgMBNL_DKO
ENSMUSG00000021939	Ctsb	FALSE	309.639	362.496	0.227344	NA	0.000306532	ifng	untreated-vs-treated	B16F10.pgMBNL_DKO
ENSMUSG00000022108	Itm2b	FALSE	149.757	191.438	0.35414	NA	0.000168966	ifng	untreated-vs-treated	B16F10.pgMBNL_DKO
ENSMUSG00000022216	Psme1	FALSE	68.1455	174.5	1.35585	NA	3.04242112210716e-06	ifng	untreated-vs-treated	B16F10.pgMBNL_DKO
ENSMUSG00000022243	Slc45a2	FALSE	424.078	458.063	0.111201	NA	0.0456883	ifng	untreated-vs-treated	B16F10.pgMBNL_DKO
ENSMUSG00000022261	Sdc2	FALSE	24.8991	28.5622	0.197614	NA	0.0237378	ifng	untreated-vs-treated	B16F10.pgMBNL_DKO
ENSMUSG00000022351	Sqle	FALSE	80.2913	89.6237	0.158537	NA	0.0382769	ifng	untreated-vs-treated	B16F10.pgMBNL_DKO
ENSMUSG00000022426	Josd1	FALSE	36.0258	41.0851	0.189318	NA	0.023836	ifng	untreated-vs-treated	B16F10.pgMBNL_DKO
ENSMUSG00000022437	Samm50	FALSE	138.059	144.474	0.0654997	NA	0.0393028	ifng	untreated-vs-treated	B16F10.pgMBNL_DKO
ENSMUSG00000022483	Col2a1	FALSE	1.16277	0.761391	-0.577826	NA	0.00208651	ifng	untreated-vs-treated	B16F10.pgMBNL_DKO
ENSMUSG00000022575	Gsdmd	FALSE	0.90215	1.87342	1.0118	NA	0.0160524	ifng	untreated-vs-treated	B16F10.pgMBNL_DKO
ENSMUSG00000022607	Ptk2	FALSE	54.8103	52.8265	-0.0531322	NA	0.0454555	ifng	untreated-vs-treated	B16F10.pgMBNL_DKO
ENSMUSG00000022610	Mapk12	FALSE	9.88355	7.75417	-0.347929	NA	0.00439713	ifng	untreated-vs-treated	B16F10.pgMBNL_DKO
ENSMUSG00000022641	Bbx	FALSE	22.7012	25.1228	0.145904	NA	0.00916623	ifng	untreated-vs-treated	B16F10.pgMBNL_DKO
ENSMUSG00000022799	Arhgap31	FALSE	24.3758	28.7532	0.237793	NA	0.00607907	ifng	untreated-vs-treated	B16F10.pgMBNL_DKO
ENSMUSG00000022853	Ehhadh	FALSE	16.274	19.0945	0.229892	NA	0.0243151	ifng	untreated-vs-treated	B16F10.pgMBNL_DKO
ENSMUSG00000022867	Usp25	FALSE	19.0618	21.7497	0.189813	NA	0.0360892	ifng	untreated-vs-treated	B16F10.pgMBNL_DKO
ENSMUSG00000022868	Ahsg	FALSE	0.554918	0.382283	-0.481519	NA	0.00283017	ifng	untreated-vs-treated	B16F10.pgMBNL_DKO
ENSMUSG00000022887	Masp1	FALSE	27.1948	32.0137	0.234933	NA	0.00296304	ifng	untreated-vs-treated	B16F10.pgMBNL_DKO
ENSMUSG00000022892	App	FALSE	110.788	121.833	0.137034	NA	0.0196534	ifng	untreated-vs-treated	B16F10.pgMBNL_DKO
ENSMUSG00000022898	Dscr3	FALSE	83.6715	85.7767	0.0358261	NA	0.0261678	ifng	untreated-vs-treated	B16F10.pgMBNL_DKO
ENSMUSG00000022906	Parp9	FALSE	8.28341	16.7907	1.01467	NA	0.000986862	ifng	untreated-vs-treated	B16F10.pgMBNL_DKO
ENSMUSG00000023019	Gpd1	FALSE	21.6922	20.3493	-0.0919637	NA	0.0336018	ifng	untreated-vs-treated	B16F10.pgMBNL_DKO
ENSMUSG00000023084	Lrrc71	FALSE	1.01241	0.861574	-0.220144	NA	0.0386245	ifng	untreated-vs-treated	B16F10.pgMBNL_DKO
ENSMUSG00000023087	Ccrn4l	FALSE	2013.26	1615.26	-0.317759	NA	0.0152599	ifng	untreated-vs-treated	B16F10.pgMBNL_DKO
ENSMUSG00000023336	Wfdc1	FALSE	3.92936	5.29243	0.424641	NA	0.00616499	ifng	untreated-vs-treated	B16F10.pgMBNL_DKO
ENSMUSG00000023832	Acat2	FALSE	67.9724	72.5945	0.0948384	NA	0.0153044	ifng	untreated-vs-treated	B16F10.pgMBNL_DKO
ENSMUSG00000023845	Lnpep	FALSE	15.124	17.7418	0.229562	NA	0.0487242	ifng	untreated-vs-treated	B16F10.pgMBNL_DKO
ENSMUSG00000023951	Vegfa	FALSE	109.53	98.2194	-0.157165	NA	0.0199433	ifng	untreated-vs-treated	B16F10.pgMBNL_DKO
ENSMUSG00000023965	Fbxl17	FALSE	20.3604	24.4612	0.264094	NA	0.00970403	ifng	untreated-vs-treated	B16F10.pgMBNL_DKO
ENSMUSG00000024008	Cpne5	FALSE	0.691648	0.568523	-0.260586	NA	0.0248099	ifng	untreated-vs-treated	B16F10.pgMBNL_DKO
ENSMUSG00000024013	Fgd2	FALSE	4.61099	3.14144	-0.545939	NA	0.0149251	ifng	untreated-vs-treated	B16F10.pgMBNL_DKO
ENSMUSG00000024014	Pim1	FALSE	5.90776	4.34199	-0.439597	NA	0.0169564	ifng	untreated-vs-treated	B16F10.pgMBNL_DKO
ENSMUSG00000024019	Ftsjd2	FALSE	60.2853	64.5796	0.0991886	NA	0.0239841	ifng	untreated-vs-treated	B16F10.pgMBNL_DKO
ENSMUSG00000024074	Crim1	FALSE	7.09691	8.97412	0.336322	NA	0.0359817	ifng	untreated-vs-treated	B16F10.pgMBNL_DKO
ENSMUSG00000024077	Strn	FALSE	20.5118	22.7516	0.149143	NA	0.0205083	ifng	untreated-vs-treated	B16F10.pgMBNL_DKO
ENSMUSG00000024142	Mlst8	FALSE	12.3489	10.7921	-0.193509	NA	0.019934	ifng	untreated-vs-treated	B16F10.pgMBNL_DKO
ENSMUSG00000024188	Luc7l	FALSE	60.3839	53.7281	-0.168327	NA	0.00723717	ifng	untreated-vs-treated	B16F10.pgMBNL_DKO
ENSMUSG00000024270	Slc39a6	FALSE	42.1003	44.7467	0.0878408	NA	0.00616349	ifng	untreated-vs-treated	B16F10.pgMBNL_DKO
ENSMUSG00000024308	Tapbp	FALSE	11.8558	46.7254	1.97378	NA	6.04907181069021e-06	ifng	untreated-vs-treated	B16F10.pgMBNL_DKO
ENSMUSG00000024330	Col11a2	FALSE	1.3432	0.88161	-0.578849	NA	0.00655698	ifng	untreated-vs-treated	B16F10.pgMBNL_DKO
ENSMUSG00000024335	Brd2	FALSE	136.651	130.799	-0.0631151	NA	0.0177467	ifng	untreated-vs-treated	B16F10.pgMBNL_DKO
ENSMUSG00000024339	Tap2	FALSE	1.09701	2.8313	1.32625	NA	0.0031061	ifng	untreated-vs-treated	B16F10.pgMBNL_DKO
ENSMUSG00000024352	Spata24	FALSE	10.8461	8.04369	-0.428788	NA	0.023138	ifng	untreated-vs-treated	B16F10.pgMBNL_DKO
ENSMUSG00000024371	C2	FALSE	57.6384	72.6734	0.334121	NA	0.000826815	ifng	untreated-vs-treated	B16F10.pgMBNL_DKO
ENSMUSG00000024413	Npc1	FALSE	34.5361	37.3657	0.11344	NA	0.0105551	ifng	untreated-vs-treated	B16F10.pgMBNL_DKO
ENSMUSG00000024462	Gabbr1	FALSE	8.58609	6.021	-0.508203	NA	0.0142231	ifng	untreated-vs-treated	B16F10.pgMBNL_DKO
ENSMUSG00000024601	Isoc1	FALSE	20.9338	26.5786	0.343649	NA	0.0411442	ifng	untreated-vs-treated	B16F10.pgMBNL_DKO
ENSMUSG00000024654	Asrgl1	FALSE	10.4627	8.3122	-0.330062	NA	0.0388464	ifng	untreated-vs-treated	B16F10.pgMBNL_DKO
ENSMUSG00000024661	Fth1	FALSE	1981.11	1897.74	-0.0620241	NA	0.014316	ifng	untreated-vs-treated	B16F10.pgMBNL_DKO
ENSMUSG00000024663	Rab3il1	FALSE	8.96949	7.36139	-0.283183	NA	0.0429632	ifng	untreated-vs-treated	B16F10.pgMBNL_DKO
ENSMUSG00000024664	Fads3	FALSE	0.6716	0.430787	-0.582387	NA	0.00821818	ifng	untreated-vs-treated	B16F10.pgMBNL_DKO
ENSMUSG00000024687	Osbp	FALSE	17.4616	18.3384	0.0704722	NA	0.0460922	ifng	untreated-vs-treated	B16F10.pgMBNL_DKO
ENSMUSG00000024740	Ddb1	FALSE	253.711	270.344	0.0915881	NA	0.00323955	ifng	untreated-vs-treated	B16F10.pgMBNL_DKO
ENSMUSG00000024805	Pcgf5	FALSE	5.874	8.33382	0.500793	NA	0.0326708	ifng	untreated-vs-treated	B16F10.pgMBNL_DKO
ENSMUSG00000024812	Tjp2	FALSE	93.9639	100.796	0.101208	NA	0.0382285	ifng	untreated-vs-treated	B16F10.pgMBNL_DKO
ENSMUSG00000024843	Chka	FALSE	15.0332	13.7263	-0.130726	NA	0.0166988	ifng	untreated-vs-treated	B16F10.pgMBNL_DKO
ENSMUSG00000025085	Ablim1	FALSE	21.1604	23.28	0.137394	NA	0.036965	ifng	untreated-vs-treated	B16F10.pgMBNL_DKO
ENSMUSG00000025130	P4hb	FALSE	808.486	887.199	0.134026	NA	0.0022215	ifng	untreated-vs-treated	B16F10.pgMBNL_DKO
ENSMUSG00000025139	Tollip	FALSE	41.5455	42.8182	0.0434769	NA	0.0434353	ifng	untreated-vs-treated	B16F10.pgMBNL_DKO
ENSMUSG00000025144	Stra13	FALSE	62.2579	72.8003	0.225509	NA	0.0181964	ifng	untreated-vs-treated	B16F10.pgMBNL_DKO
ENSMUSG00000025176	Hoga1	FALSE	9.0277	7.96912	-0.17881	NA	0.0307527	ifng	untreated-vs-treated	B16F10.pgMBNL_DKO
ENSMUSG00000025190	Got1	FALSE	196.697	213.75	0.119921	NA	0.0347083	ifng	untreated-vs-treated	B16F10.pgMBNL_DKO
ENSMUSG00000025198	Erlin1	FALSE	17.3841	19.1988	0.142833	NA	0.00674592	ifng	untreated-vs-treated	B16F10.pgMBNL_DKO
ENSMUSG00000025212	Sfxn3	FALSE	15.5074	16.7506	0.110885	NA	0.0396054	ifng	untreated-vs-treated	B16F10.pgMBNL_DKO
ENSMUSG00000025232	Hexa	FALSE	204.734	214.839	0.0694816	NA	0.0453807	ifng	untreated-vs-treated	B16F10.pgMBNL_DKO
ENSMUSG00000025261	Huwe1	FALSE	57.477	62.0385	0.110081	NA	0.0401095	ifng	untreated-vs-treated	B16F10.pgMBNL_DKO
ENSMUSG00000025314	Ptprj	FALSE	23.3557	24.27	0.0552807	NA	0.0296898	ifng	untreated-vs-treated	B16F10.pgMBNL_DKO
ENSMUSG00000025351	Cd63	FALSE	948.421	1022.8	0.108917	NA	0.0249133	ifng	untreated-vs-treated	B16F10.pgMBNL_DKO
ENSMUSG00000025366	Esyt1	FALSE	5.78698	6.61643	0.191585	NA	0.038079	ifng	untreated-vs-treated	B16F10.pgMBNL_DKO
ENSMUSG00000025407	Gli1	FALSE	0.785017	0.715555	-0.124765	NA	0.0100691	ifng	untreated-vs-treated	B16F10.pgMBNL_DKO
ENSMUSG00000025420	Katnal2	FALSE	8.63057	10.1586	0.233833	NA	0.00215135	ifng	untreated-vs-treated	B16F10.pgMBNL_DKO
ENSMUSG00000025492	Ifitm3	FALSE	46.3609	161.421	1.79867	NA	7.17250237703561e-06	ifng	untreated-vs-treated	B16F10.pgMBNL_DKO
ENSMUSG00000025534	Gusb	FALSE	117.58	124.83	0.0862813	NA	0.0190338	ifng	untreated-vs-treated	B16F10.pgMBNL_DKO
ENSMUSG00000025647	Shisa5	FALSE	37.7748	41.5559	0.137445	NA	0.0379474	ifng	untreated-vs-treated	B16F10.pgMBNL_DKO
ENSMUSG00000025762	Larp1b	FALSE	1.10708	0.831519	-0.391087	NA	0.00374726	ifng	untreated-vs-treated	B16F10.pgMBNL_DKO
ENSMUSG00000025794	Rpl14	FALSE	1182	1116.26	-0.0825487	NA	0.0219905	ifng	untreated-vs-treated	B16F10.pgMBNL_DKO
ENSMUSG00000025810	Nrp1	FALSE	16.7168	19.0553	0.188327	NA	0.00837848	ifng	untreated-vs-treated	B16F10.pgMBNL_DKO
ENSMUSG00000025815	Dhtkd1	FALSE	3.78903	3.37617	-0.16399	NA	0.0290626	ifng	untreated-vs-treated	B16F10.pgMBNL_DKO
ENSMUSG00000025868	Higd2a	FALSE	123.248	110.627	-0.15579	NA	0.0100193	ifng	untreated-vs-treated	B16F10.pgMBNL_DKO
ENSMUSG00000025880	Smad7	FALSE	4.53015	3.60659	-0.324623	NA	0.0302562	ifng	untreated-vs-treated	B16F10.pgMBNL_DKO
ENSMUSG00000025935	Tram1	FALSE	121.819	134.592	0.143796	NA	0.0159483	ifng	untreated-vs-treated	B16F10.pgMBNL_DKO
ENSMUSG00000025969	Nrp2	FALSE	93.4179	100.697	0.108192	NA	0.0337358	ifng	untreated-vs-treated	B16F10.pgMBNL_DKO
ENSMUSG00000026028	Trak2	FALSE	47.4734	49.8046	0.0690824	NA	0.0261814	ifng	untreated-vs-treated	B16F10.pgMBNL_DKO
ENSMUSG00000026074	Map4k4	FALSE	105.622	97.975	-0.108364	NA	0.0276181	ifng	untreated-vs-treated	B16F10.pgMBNL_DKO
ENSMUSG00000026088	Mitd1	FALSE	20.813	22.2116	0.0935945	NA	0.0203569	ifng	untreated-vs-treated	B16F10.pgMBNL_DKO
ENSMUSG00000026104	Stat1	FALSE	18.7848	56.7661	1.59273	NA	0.00377834	ifng	untreated-vs-treated	B16F10.pgMBNL_DKO
ENSMUSG00000026116	Tmem131	FALSE	47.0167	53.3174	0.18124	NA	0.0499924	ifng	untreated-vs-treated	B16F10.pgMBNL_DKO
ENSMUSG00000026123	Plekhb2	FALSE	51.8836	57.5264	0.148799	NA	0.0332613	ifng	untreated-vs-treated	B16F10.pgMBNL_DKO
ENSMUSG00000026126	Ptpn18	FALSE	4.13666	7.52345	0.854623	NA	0.0433702	ifng	untreated-vs-treated	B16F10.pgMBNL_DKO
ENSMUSG00000026179	Pnkd	FALSE	74.581	71.2602	-0.0656635	NA	0.0381434	ifng	untreated-vs-treated	B16F10.pgMBNL_DKO
ENSMUSG00000026193	Fn1	FALSE	26.1518	30.1851	0.206537	NA	0.0157627	ifng	untreated-vs-treated	B16F10.pgMBNL_DKO
ENSMUSG00000026240	Cops7b	FALSE	27.3953	24.6213	-0.153704	NA	0.0426598	ifng	untreated-vs-treated	B16F10.pgMBNL_DKO
ENSMUSG00000026270	Capn10	FALSE	19.0316	16.6504	-0.192263	NA	0.00161966	ifng	untreated-vs-treated	B16F10.pgMBNL_DKO
ENSMUSG00000026281	Dtymk	FALSE	122.243	103.399	-0.241421	NA	0.00477796	ifng	untreated-vs-treated	B16F10.pgMBNL_DKO
ENSMUSG00000026309	Ilkap	FALSE	56.9951	52.5001	-0.118402	NA	0.0124502	ifng	untreated-vs-treated	B16F10.pgMBNL_DKO
ENSMUSG00000026347	Tmem163	FALSE	2.71737	3.78174	0.468988	NA	0.013295	ifng	untreated-vs-treated	B16F10.pgMBNL_DKO
ENSMUSG00000026389	Steap3	FALSE	33.3129	37.8792	0.185046	NA	0.0428819	ifng	untreated-vs-treated	B16F10.pgMBNL_DKO
ENSMUSG00000026427	Eif2d	FALSE	50.9414	56.8621	0.158471	NA	0.0442487	ifng	untreated-vs-treated	B16F10.pgMBNL_DKO
ENSMUSG00000026478	Lamc1	FALSE	41.2683	46.2445	0.164045	NA	0.00719797	ifng	untreated-vs-treated	B16F10.pgMBNL_DKO
ENSMUSG00000026526	Fh1	FALSE	121.981	126.978	0.0579045	NA	0.0208555	ifng	untreated-vs-treated	B16F10.pgMBNL_DKO
ENSMUSG00000026553	Copa	FALSE	171.419	180.44	0.0739649	NA	0.0196966	ifng	untreated-vs-treated	B16F10.pgMBNL_DKO
ENSMUSG00000026603	Smyd2	FALSE	72.8154	81.6875	0.165757	NA	0.00962551	ifng	untreated-vs-treated	B16F10.pgMBNL_DKO
ENSMUSG00000026617	Bpnt1	FALSE	133.866	142.675	0.0919174	NA	0.0167065	ifng	untreated-vs-treated	B16F10.pgMBNL_DKO
ENSMUSG00000026627	Tmem206	FALSE	20.1981	18.8344	-0.100576	NA	0.0130733	ifng	untreated-vs-treated	B16F10.pgMBNL_DKO
ENSMUSG00000026632	Tatdn3	FALSE	12.9125	11.7821	-0.131599	NA	0.0459485	ifng	untreated-vs-treated	B16F10.pgMBNL_DKO
ENSMUSG00000026638	Irf6	FALSE	0.811935	0.711299	-0.178359	NA	0.0361146	ifng	untreated-vs-treated	B16F10.pgMBNL_DKO
ENSMUSG00000026672	Optn	FALSE	30.9947	35.2484	0.185237	NA	0.0129493	ifng	untreated-vs-treated	B16F10.pgMBNL_DKO
ENSMUSG00000026726	Cubn	FALSE	5.51525	7.11326	0.363973	NA	0.0046516	ifng	untreated-vs-treated	B16F10.pgMBNL_DKO
ENSMUSG00000026754	Golga1	FALSE	17.5152	16.5803	-0.0788934	NA	0.047862	ifng	untreated-vs-treated	B16F10.pgMBNL_DKO
ENSMUSG00000026784	Pdss1	FALSE	17.6262	15.4187	-0.192415	NA	0.0373097	ifng	untreated-vs-treated	B16F10.pgMBNL_DKO
ENSMUSG00000026790	Odf2	FALSE	63.371	61.1554	-0.0512987	NA	0.010414	ifng	untreated-vs-treated	B16F10.pgMBNL_DKO
ENSMUSG00000026797	Stxbp1	FALSE	19.8468	21.6696	0.126436	NA	0.0330442	ifng	untreated-vs-treated	B16F10.pgMBNL_DKO
ENSMUSG00000026806	Ddx31	FALSE	9.39325	8.41022	-0.158528	NA	0.0479291	ifng	untreated-vs-treated	B16F10.pgMBNL_DKO
ENSMUSG00000026825	Dnm1	FALSE	12.0165	10.1085	-0.248247	NA	0.0136658	ifng	untreated-vs-treated	B16F10.pgMBNL_DKO
ENSMUSG00000026896	Ifih1	FALSE	2.7073	6.43999	1.23393	NA	0.00217715	ifng	untreated-vs-treated	B16F10.pgMBNL_DKO
ENSMUSG00000026946	Nmi	FALSE	16.8074	30.8163	0.872516	NA	0.00147283	ifng	untreated-vs-treated	B16F10.pgMBNL_DKO
ENSMUSG00000027078	Ube2l6	FALSE	7.66796	21.9	1.50751	NA	0.000184511	ifng	untreated-vs-treated	B16F10.pgMBNL_DKO
ENSMUSG00000027087	Itgav	FALSE	42.2141	47.6018	0.173085	NA	0.016013	ifng	untreated-vs-treated	B16F10.pgMBNL_DKO
ENSMUSG00000027165	B230118H07Rik	FALSE	34.4621	39.9083	0.211373	NA	0.0191745	ifng	untreated-vs-treated	B16F10.pgMBNL_DKO
ENSMUSG00000027245	2310003F16Rik	FALSE	47.252	58.2267	0.300999	NA	0.0154945	ifng	untreated-vs-treated	B16F10.pgMBNL_DKO
ENSMUSG00000027291	Vps39	FALSE	28.1499	30.4456	0.112898	NA	0.0445869	ifng	untreated-vs-treated	B16F10.pgMBNL_DKO
ENSMUSG00000027330	Cdc25b	FALSE	46.9763	43.79	-0.101213	NA	0.0400473	ifng	untreated-vs-treated	B16F10.pgMBNL_DKO
ENSMUSG00000027361	Gabpb1	FALSE	33.1519	30.3955	-0.125021	NA	0.0410571	ifng	untreated-vs-treated	B16F10.pgMBNL_DKO
ENSMUSG00000027422	Rrbp1	FALSE	76.6025	84.2487	0.137171	NA	0.0149171	ifng	untreated-vs-treated	B16F10.pgMBNL_DKO
ENSMUSG00000027430	Dtd1	FALSE	32.8282	35.8463	0.126692	NA	0.00719223	ifng	untreated-vs-treated	B16F10.pgMBNL_DKO
ENSMUSG00000027438	Napb	FALSE	2.78664	1.91141	-0.531512	NA	0.0489216	ifng	untreated-vs-treated	B16F10.pgMBNL_DKO
ENSMUSG00000027533	Fabp5	FALSE	1112.82	1221.87	0.134863	NA	0.00706756	ifng	untreated-vs-treated	B16F10.pgMBNL_DKO
ENSMUSG00000027555	Car13	FALSE	38.6973	46.4032	0.261661	NA	0.0222007	ifng	untreated-vs-treated	B16F10.pgMBNL_DKO
ENSMUSG00000027642	Rpn2	FALSE	204.583	223.929	0.130324	NA	0.0326333	ifng	untreated-vs-treated	B16F10.pgMBNL_DKO
ENSMUSG00000027650	Tti1	FALSE	16.0321	17.2114	0.102077	NA	0.0379436	ifng	untreated-vs-treated	B16F10.pgMBNL_DKO
ENSMUSG00000027684	Mecom	FALSE	7.47779	6.22434	-0.262631	NA	0.0188964	ifng	untreated-vs-treated	B16F10.pgMBNL_DKO
ENSMUSG00000027722	Spata5	FALSE	14.781	17.1814	0.216377	NA	0.0126101	ifng	untreated-vs-treated	B16F10.pgMBNL_DKO
ENSMUSG00000027765	P2ry1	FALSE	0.986303	0.540248	-0.80846	NA	0.0305783	ifng	untreated-vs-treated	B16F10.pgMBNL_DKO
ENSMUSG00000027797	Dclk1	FALSE	21.8496	24.8153	0.183202	NA	0.0212455	ifng	untreated-vs-treated	B16F10.pgMBNL_DKO
ENSMUSG00000027799	Nbea	FALSE	11.7881	12.7058	0.107691	NA	0.0131758	ifng	untreated-vs-treated	B16F10.pgMBNL_DKO
ENSMUSG00000027800	Tm4sf1	FALSE	117.602	111.874	-0.0719945	NA	0.0167436	ifng	untreated-vs-treated	B16F10.pgMBNL_DKO
ENSMUSG00000027809	Etfdh	FALSE	59.2249	64.2195	0.116706	NA	0.00943193	ifng	untreated-vs-treated	B16F10.pgMBNL_DKO
ENSMUSG00000027829	Ccnl1	FALSE	50.1695	44.0902	-0.186141	NA	0.011312	ifng	untreated-vs-treated	B16F10.pgMBNL_DKO
ENSMUSG00000027907	S100a11	FALSE	252.361	273.606	0.116583	NA	0.000797999	ifng	untreated-vs-treated	B16F10.pgMBNL_DKO
ENSMUSG00000027951	Adar	FALSE	24.358	27.6605	0.183054	NA	0.00437164	ifng	untreated-vs-treated	B16F10.pgMBNL_DKO
ENSMUSG00000028015	Ctso	FALSE	5.08248	7.36345	0.530192	NA	0.00395365	ifng	untreated-vs-treated	B16F10.pgMBNL_DKO
ENSMUSG00000028034	Fubp1	FALSE	123.469	113.467	-0.121819	NA	0.0364819	ifng	untreated-vs-treated	B16F10.pgMBNL_DKO
ENSMUSG00000028134	Ptbp2	FALSE	23.9523	21.4191	-0.160883	NA	0.0337289	ifng	untreated-vs-treated	B16F10.pgMBNL_DKO
ENSMUSG00000028149	Rap1gds1	FALSE	68.2226	73.6145	0.109658	NA	0.0423528	ifng	untreated-vs-treated	B16F10.pgMBNL_DKO
ENSMUSG00000028211	Trp53inp1	FALSE	52.4349	44.0204	-0.252075	NA	0.0378989	ifng	untreated-vs-treated	B16F10.pgMBNL_DKO
ENSMUSG00000028217	Cdh17	FALSE	0.322861	0.240439	-0.356675	NA	0.0334484	ifng	untreated-vs-treated	B16F10.pgMBNL_DKO
ENSMUSG00000028234	Rps20	FALSE	1371.3	1235.13	-0.150885	NA	0.000217162	ifng	untreated-vs-treated	B16F10.pgMBNL_DKO
ENSMUSG00000028247	Coq3	FALSE	23.8625	26.052	0.126375	NA	0.0165862	ifng	untreated-vs-treated	B16F10.pgMBNL_DKO
ENSMUSG00000028248	Sfrs18	FALSE	47.1423	34.327	-0.457069	NA	0.0270454	ifng	untreated-vs-treated	B16F10.pgMBNL_DKO
ENSMUSG00000028268	Gbp3	FALSE	1.84636	7.33198	1.95884	NA	0.000522876	ifng	untreated-vs-treated	B16F10.pgMBNL_DKO
ENSMUSG00000028270	Gbp2	FALSE	2.49209	19.7861	2.96235	NA	0.00470159	ifng	untreated-vs-treated	B16F10.pgMBNL_DKO
ENSMUSG00000028273	Pdlim5	FALSE	32.0764	34.0856	0.0875091	NA	0.0465803	ifng	untreated-vs-treated	B16F10.pgMBNL_DKO
ENSMUSG00000028343	Erp44	FALSE	75.8724	85.4962	0.17217	NA	0.0364826	ifng	untreated-vs-treated	B16F10.pgMBNL_DKO
ENSMUSG00000028398	3110001D03Rik	FALSE	63.5059	56.736	-0.16248	NA	0.00871879	ifng	untreated-vs-treated	B16F10.pgMBNL_DKO
ENSMUSG00000028413	B4galt1	FALSE	14.1151	16.8302	0.252938	NA	3.62767560577317e-05	ifng	untreated-vs-treated	B16F10.pgMBNL_DKO
ENSMUSG00000028423	Nfx1	FALSE	54.8106	51.0533	-0.102348	NA	0.0371817	ifng	untreated-vs-treated	B16F10.pgMBNL_DKO
ENSMUSG00000028434	Epb4.1l4b	FALSE	3.82389	4.51878	0.237831	NA	0.0155678	ifng	untreated-vs-treated	B16F10.pgMBNL_DKO
ENSMUSG00000028452	Vcp	FALSE	450.977	481.61	0.0948006	NA	0.00845894	ifng	untreated-vs-treated	B16F10.pgMBNL_DKO
ENSMUSG00000028518	Prkaa2	FALSE	4.53015	5.4525	0.264512	NA	0.0267051	ifng	untreated-vs-treated	B16F10.pgMBNL_DKO
ENSMUSG00000028524	Sgip1	FALSE	368.819	313.974	-0.232233	NA	0.0246975	ifng	untreated-vs-treated	B16F10.pgMBNL_DKO
ENSMUSG00000028555	Ttc39a	FALSE	2.22976	1.97361	-0.17168	NA	0.0355859	ifng	untreated-vs-treated	B16F10.pgMBNL_DKO
ENSMUSG00000028558	Calr4	FALSE	3.70367	2.8452	-0.37425	NA	0.0348866	ifng	untreated-vs-treated	B16F10.pgMBNL_DKO
ENSMUSG00000028583	Pdpn	FALSE	14.3442	16.5703	0.207412	NA	0.033483	ifng	untreated-vs-treated	B16F10.pgMBNL_DKO
ENSMUSG00000028636	Ppcs	FALSE	15.7798	17.2415	0.127389	NA	0.0467382	ifng	untreated-vs-treated	B16F10.pgMBNL_DKO
ENSMUSG00000028639	Ybx1	FALSE	918.198	859.793	-0.0948106	NA	0.0194791	ifng	untreated-vs-treated	B16F10.pgMBNL_DKO
ENSMUSG00000028656	Cap1	FALSE	113.002	124.227	0.136566	NA	0.0282049	ifng	untreated-vs-treated	B16F10.pgMBNL_DKO
ENSMUSG00000028657	Ppt1	FALSE	38.7174	42.0119	0.117658	NA	0.0455712	ifng	untreated-vs-treated	B16F10.pgMBNL_DKO
ENSMUSG00000028757	Ddost	FALSE	160.22	170.211	0.0872417	NA	0.0185798	ifng	untreated-vs-treated	B16F10.pgMBNL_DKO
ENSMUSG00000028771	Ptpn12	FALSE	17.7574	18.8544	0.0862343	NA	0.0091929	ifng	untreated-vs-treated	B16F10.pgMBNL_DKO
ENSMUSG00000028832	Stmn1	FALSE	315.506	296.902	-0.0876644	NA	0.0137323	ifng	untreated-vs-treated	B16F10.pgMBNL_DKO
ENSMUSG00000028837	Psmb2	FALSE	173.287	186.35	0.104819	NA	0.0125366	ifng	untreated-vs-treated	B16F10.pgMBNL_DKO
ENSMUSG00000028878	Fam76a	FALSE	14.675	13.1841	-0.153968	NA	0.0179106	ifng	untreated-vs-treated	B16F10.pgMBNL_DKO
ENSMUSG00000028899	Taf12	FALSE	23.2687	28.3017	0.28191	NA	0.0327073	ifng	untreated-vs-treated	B16F10.pgMBNL_DKO
ENSMUSG00000028926	Cdk14	FALSE	5.90407	5.12235	-0.20293	NA	0.0483339	ifng	untreated-vs-treated	B16F10.pgMBNL_DKO
ENSMUSG00000028950	Tas1r1	FALSE	0.432766	0.290531	-0.499292	NA	0.00474499	ifng	untreated-vs-treated	B16F10.pgMBNL_DKO
ENSMUSG00000028954	Nub1	FALSE	39.3037	43.9902	0.16231	NA	0.0108491	ifng	untreated-vs-treated	B16F10.pgMBNL_DKO
ENSMUSG00000028967	Errfi1	FALSE	11.1613	12.6732	0.182446	NA	0.0436143	ifng	untreated-vs-treated	B16F10.pgMBNL_DKO
ENSMUSG00000028972	Car6	FALSE	257.576	224.174	-0.200333	NA	0.00600431	ifng	untreated-vs-treated	B16F10.pgMBNL_DKO
ENSMUSG00000029064	Gnb1	FALSE	685.778	664.809	-0.0447976	NA	0.0397655	ifng	untreated-vs-treated	B16F10.pgMBNL_DKO
ENSMUSG00000029136	Rbks	FALSE	6.69937	9.5844	0.513222	NA	0.0496411	ifng	untreated-vs-treated	B16F10.pgMBNL_DKO
ENSMUSG00000029166	Mapre3	FALSE	12.2586	10.1747	-0.267535	NA	0.0373296	ifng	untreated-vs-treated	B16F10.pgMBNL_DKO
ENSMUSG00000029405	G3bp2	FALSE	46.1852	49.236	0.0921816	NA	0.0468614	ifng	untreated-vs-treated	B16F10.pgMBNL_DKO
ENSMUSG00000029426	Scarb2	FALSE	33.9912	36.8874	0.117786	NA	0.0479009	ifng	untreated-vs-treated	B16F10.pgMBNL_DKO
ENSMUSG00000029467	Atp2a2	FALSE	160.745	175.33	0.125265	NA	0.0132718	ifng	untreated-vs-treated	B16F10.pgMBNL_DKO
ENSMUSG00000029472	Anapc5	FALSE	309.609	277.868	-0.15602	NA	0.00368905	ifng	untreated-vs-treated	B16F10.pgMBNL_DKO
ENSMUSG00000029502	Golga3	FALSE	17.0713	18.3184	0.101415	NA	0.0332711	ifng	untreated-vs-treated	B16F10.pgMBNL_DKO
ENSMUSG00000029554	Mad1l1	FALSE	34.823	33.3509	-0.0622153	NA	0.0412389	ifng	untreated-vs-treated	B16F10.pgMBNL_DKO
ENSMUSG00000029561	Oasl2	FALSE	1.12268	1.68596	0.564567	NA	0.0112999	ifng	untreated-vs-treated	B16F10.pgMBNL_DKO
ENSMUSG00000029563	Foxp2	FALSE	6.46732	6.88109	0.088758	NA	0.0494242	ifng	untreated-vs-treated	B16F10.pgMBNL_DKO
ENSMUSG00000029610	Aimp2	FALSE	56.4907	62.2728	0.140465	NA	0.0248091	ifng	untreated-vs-treated	B16F10.pgMBNL_DKO
ENSMUSG00000029714	Gigyf1	FALSE	16.0224	11.8116	-0.43818	NA	0.0353918	ifng	untreated-vs-treated	B16F10.pgMBNL_DKO
ENSMUSG00000029727	Cyp3a13	FALSE	3.05709	2.34271	-0.376448	NA	0.0287297	ifng	untreated-vs-treated	B16F10.pgMBNL_DKO
ENSMUSG00000029772	Ahcyl2	FALSE	25.6877	27.4426	0.0951501	NA	0.046365	ifng	untreated-vs-treated	B16F10.pgMBNL_DKO
ENSMUSG00000029782	Tmem209	FALSE	45.5209	49.5427	0.122006	NA	0.0405694	ifng	untreated-vs-treated	B16F10.pgMBNL_DKO
ENSMUSG00000029816	Gpnmb	FALSE	3033.97	3292.53	0.11799	NA	0.031941	ifng	untreated-vs-treated	B16F10.pgMBNL_DKO
ENSMUSG00000029861	Fam131b	FALSE	1.47351	1.05048	-0.468019	NA	0.0329543	ifng	untreated-vs-treated	B16F10.pgMBNL_DKO
ENSMUSG00000029913	Prdm5	FALSE	23.8817	21.5594	-0.14724	NA	0.026878	ifng	untreated-vs-treated	B16F10.pgMBNL_DKO
ENSMUSG00000030041	D6Mm5e	FALSE	3.53258	2.89162	-0.284084	NA	0.043925	ifng	untreated-vs-treated	B16F10.pgMBNL_DKO
ENSMUSG00000030059	Tmf1	FALSE	54.9268	61.7127	0.167904	NA	0.0300832	ifng	untreated-vs-treated	B16F10.pgMBNL_DKO
ENSMUSG00000030062	Rpn1	FALSE	381.612	404.256	0.0831495	NA	0.0458933	ifng	untreated-vs-treated	B16F10.pgMBNL_DKO
ENSMUSG00000030096	Slc6a6	FALSE	151.684	159.902	0.076091	NA	0.026868	ifng	untreated-vs-treated	B16F10.pgMBNL_DKO
ENSMUSG00000030104	Edem1	FALSE	79.888	87.3001	0.127922	NA	0.0373604	ifng	untreated-vs-treated	B16F10.pgMBNL_DKO
ENSMUSG00000030124	Lag3	FALSE	0.544829	0.176438	-1.37996	NA	0.0326836	ifng	untreated-vs-treated	B16F10.pgMBNL_DKO
ENSMUSG00000030168	Adipor2	FALSE	55.3203	59.7091	0.110039	NA	0.0463783	ifng	untreated-vs-treated	B16F10.pgMBNL_DKO
ENSMUSG00000030272	Camk1	FALSE	59.1442	50.4031	-0.230497	NA	0.00895388	ifng	untreated-vs-treated	B16F10.pgMBNL_DKO
ENSMUSG00000030281	Il17rc	FALSE	20.3604	30.661	0.589368	NA	0.00314516	ifng	untreated-vs-treated	B16F10.pgMBNL_DKO
ENSMUSG00000030406	Gipr	FALSE	0.932221	0.548919	-0.710478	NA	0.0209896	ifng	untreated-vs-treated	B16F10.pgMBNL_DKO
ENSMUSG00000030450	Oca2	FALSE	11.5375	13.5748	0.233603	NA	0.0258307	ifng	untreated-vs-treated	B16F10.pgMBNL_DKO
ENSMUSG00000030516	Tjp1	FALSE	29.7308	33.0135	0.15084	NA	0.038948	ifng	untreated-vs-treated	B16F10.pgMBNL_DKO
ENSMUSG00000030523	Trpm1	FALSE	38.3954	49.3602	0.361969	NA	0.00540016	ifng	untreated-vs-treated	B16F10.pgMBNL_DKO
ENSMUSG00000030559	Rab38	FALSE	362.028	387.076	0.0964991	NA	0.00136507	ifng	untreated-vs-treated	B16F10.pgMBNL_DKO
ENSMUSG00000030587	2200002D01Rik	FALSE	0.591409	0.400732	-0.505731	NA	0.0416562	ifng	untreated-vs-treated	B16F10.pgMBNL_DKO
ENSMUSG00000030590	Fam98c	FALSE	10.9369	8.89408	-0.29668	NA	0.033379	ifng	untreated-vs-treated	B16F10.pgMBNL_DKO
ENSMUSG00000030591	Psmd8	FALSE	610.304	639.789	0.0680612	NA	0.0498415	ifng	untreated-vs-treated	B16F10.pgMBNL_DKO
ENSMUSG00000030610	Det1	FALSE	8.30359	9.45728	0.186564	NA	0.00993669	ifng	untreated-vs-treated	B16F10.pgMBNL_DKO
ENSMUSG00000030681	Mvp	FALSE	13.4019	17.0111	0.342817	NA	0.0329002	ifng	untreated-vs-treated	B16F10.pgMBNL_DKO
ENSMUSG00000030744	Rps3	FALSE	1451.21	1354.37	-0.0996276	NA	0.0136275	ifng	untreated-vs-treated	B16F10.pgMBNL_DKO
ENSMUSG00000030793	Pycard	FALSE	56.7732	61.9886	0.12668	NA	0.0280694	ifng	untreated-vs-treated	B16F10.pgMBNL_DKO
ENSMUSG00000030796	Tead2	FALSE	49.1139	38.3	-0.358345	NA	0.0299778	ifng	untreated-vs-treated	B16F10.pgMBNL_DKO
ENSMUSG00000030823	9130019O22Rik	FALSE	2.96707	2.57796	-0.198964	NA	0.042271	ifng	untreated-vs-treated	B16F10.pgMBNL_DKO
ENSMUSG00000030934	Oat	FALSE	263.031	275.657	0.0676248	NA	0.00577459	ifng	untreated-vs-treated	B16F10.pgMBNL_DKO
ENSMUSG00000030966	Trim21	FALSE	3.22769	5.02849	0.631184	NA	0.0312597	ifng	untreated-vs-treated	B16F10.pgMBNL_DKO
ENSMUSG00000030980	2310008H09Rik	FALSE	40.296	43.4394	0.108227	NA	0.0103671	ifng	untreated-vs-treated	B16F10.pgMBNL_DKO
ENSMUSG00000031007	Atp6ap2	FALSE	79.9308	85.6565	0.0997457	NA	0.0340314	ifng	untreated-vs-treated	B16F10.pgMBNL_DKO
ENSMUSG00000031010	Usp9x	FALSE	55.4645	64.9386	0.22731	NA	0.0284131	ifng	untreated-vs-treated	B16F10.pgMBNL_DKO
ENSMUSG00000031103	Elf4	FALSE	4.34779	5.38136	0.304322	NA	0.0111643	ifng	untreated-vs-treated	B16F10.pgMBNL_DKO
ENSMUSG00000031153	Gripap1	FALSE	26.6335	24.5613	-0.116611	NA	0.038464	ifng	untreated-vs-treated	B16F10.pgMBNL_DKO
ENSMUSG00000031171	Ftsj1	FALSE	24.3858	26.3221	0.109997	NA	0.0113833	ifng	untreated-vs-treated	B16F10.pgMBNL_DKO
ENSMUSG00000031200	Mtcp1	FALSE	4.3889	2.95044	-0.564494	NA	0.0161455	ifng	untreated-vs-treated	B16F10.pgMBNL_DKO
ENSMUSG00000031328	Flna	FALSE	117.057	129.787	0.148866	NA	0.0312865	ifng	untreated-vs-treated	B16F10.pgMBNL_DKO
ENSMUSG00000031400	G6pdx	FALSE	88.4855	106.039	0.260933	NA	0.00211919	ifng	untreated-vs-treated	B16F10.pgMBNL_DKO
ENSMUSG00000031430	Vsig1	FALSE	1.04669	0.64694	-0.651471	NA	0.00805388	ifng	untreated-vs-treated	B16F10.pgMBNL_DKO
ENSMUSG00000031465	Angpt2	FALSE	27.1737	24.8114	-0.130937	NA	0.00735446	ifng	untreated-vs-treated	B16F10.pgMBNL_DKO
ENSMUSG00000031508	Ankrd10	FALSE	29.9313	25.113	-0.252726	NA	0.0384417	ifng	untreated-vs-treated	B16F10.pgMBNL_DKO
ENSMUSG00000031568	Rwdd4a	FALSE	29.096	31.6314	0.120328	NA	0.0209921	ifng	untreated-vs-treated	B16F10.pgMBNL_DKO
ENSMUSG00000031637	Lrp2bp	FALSE	1.36875	1.00962	-0.419895	NA	0.0158334	ifng	untreated-vs-treated	B16F10.pgMBNL_DKO
ENSMUSG00000031751	Amfr	FALSE	76.6527	83.2004	0.118175	NA	0.0379908	ifng	untreated-vs-treated	B16F10.pgMBNL_DKO
ENSMUSG00000031791	Tmem38a	FALSE	10.3159	11.8554	0.19971	NA	0.0102665	ifng	untreated-vs-treated	B16F10.pgMBNL_DKO
ENSMUSG00000031851	Ntpcr	FALSE	21.2055	19.7391	-0.103118	NA	0.0175064	ifng	untreated-vs-treated	B16F10.pgMBNL_DKO
ENSMUSG00000031897	Psmb10	FALSE	15.1166	64.4587	2.08835	NA	0.0020295	ifng	untreated-vs-treated	B16F10.pgMBNL_DKO
ENSMUSG00000031906	Smpd3	FALSE	0.392509	0.280129	-0.418904	NA	0.0274958	ifng	untreated-vs-treated	B16F10.pgMBNL_DKO
ENSMUSG00000031948	Kars	FALSE	185.091	202.059	0.126507	NA	0.00572188	ifng	untreated-vs-treated	B16F10.pgMBNL_DKO
ENSMUSG00000031969	Acad8	FALSE	28.8947	26.0148	-0.151175	NA	0.00947732	ifng	untreated-vs-treated	B16F10.pgMBNL_DKO
ENSMUSG00000032020	Ubash3b	FALSE	19.8963	21.6137	0.119134	NA	0.0132479	ifng	untreated-vs-treated	B16F10.pgMBNL_DKO
ENSMUSG00000032076	Cadm1	FALSE	83.6393	100.56	0.265648	NA	0.00056568	ifng	untreated-vs-treated	B16F10.pgMBNL_DKO
ENSMUSG00000032115	Hyou1	FALSE	88.8575	97.5783	0.134989	NA	0.0396911	ifng	untreated-vs-treated	B16F10.pgMBNL_DKO
ENSMUSG00000032202	Rab27a	FALSE	124.316	142.651	0.198391	NA	0.0055565	ifng	untreated-vs-treated	B16F10.pgMBNL_DKO
ENSMUSG00000032220	Myo1e	FALSE	17.7333	22.3108	0.330386	NA	0.0137907	ifng	untreated-vs-treated	B16F10.pgMBNL_DKO
ENSMUSG00000032228	Tcf12	FALSE	138.831	147.816	0.0904402	NA	0.00975621	ifng	untreated-vs-treated	B16F10.pgMBNL_DKO
ENSMUSG00000032298	Neil1	FALSE	6.49548	7.00321	0.107728	NA	0.0380306	ifng	untreated-vs-treated	B16F10.pgMBNL_DKO
ENSMUSG00000032349	Elovl5	FALSE	51.8816	54.784	0.0784545	NA	0.0302475	ifng	untreated-vs-treated	B16F10.pgMBNL_DKO
ENSMUSG00000032352	Lrrc1	FALSE	17.0208	19.0047	0.158583	NA	0.0360499	ifng	untreated-vs-treated	B16F10.pgMBNL_DKO
ENSMUSG00000032369	Plscr1	FALSE	49.2145	52.546	0.0943971	NA	0.0413089	ifng	untreated-vs-treated	B16F10.pgMBNL_DKO
ENSMUSG00000032383	Ppib	FALSE	345.055	368.981	0.096705	NA	0.0160053	ifng	untreated-vs-treated	B16F10.pgMBNL_DKO
ENSMUSG00000032388	Spg21	FALSE	331.175	341.143	0.0427766	NA	0.0493863	ifng	untreated-vs-treated	B16F10.pgMBNL_DKO
ENSMUSG00000032434	Cmtm6	FALSE	14.3642	12.4628	-0.204041	NA	0.0182117	ifng	untreated-vs-treated	B16F10.pgMBNL_DKO
ENSMUSG00000032437	Stt3b	FALSE	125.089	136.122	0.12189	NA	0.0408977	ifng	untreated-vs-treated	B16F10.pgMBNL_DKO
ENSMUSG00000032440	Tgfbr2	FALSE	17.2327	18.8645	0.130134	NA	0.00993687	ifng	untreated-vs-treated	B16F10.pgMBNL_DKO
ENSMUSG00000032449	Slc25a36	FALSE	36.0293	32.0385	-0.169097	NA	0.0143865	ifng	untreated-vs-treated	B16F10.pgMBNL_DKO
ENSMUSG00000032479	Mtap4	FALSE	80.4026	90.8166	0.175605	NA	0.0424711	ifng	untreated-vs-treated	B16F10.pgMBNL_DKO
ENSMUSG00000032525	Nktr	FALSE	42.0302	39.032	-0.106625	NA	0.0473234	ifng	untreated-vs-treated	B16F10.pgMBNL_DKO
ENSMUSG00000032547	Ryk	FALSE	74.127	66.1308	-0.16455	NA	0.0308863	ifng	untreated-vs-treated	B16F10.pgMBNL_DKO
ENSMUSG00000032580	Rbm5	FALSE	60.1531	56.586	-0.0881142	NA	0.0276005	ifng	untreated-vs-treated	B16F10.pgMBNL_DKO
ENSMUSG00000032596	Uba7	FALSE	3.40812	4.68541	0.453116	NA	0.00814244	ifng	untreated-vs-treated	B16F10.pgMBNL_DKO
ENSMUSG00000032688	Malt1	FALSE	4.59069	4.25778	-0.107312	NA	0.0252082	ifng	untreated-vs-treated	B16F10.pgMBNL_DKO
ENSMUSG00000032702	Kank1	FALSE	8.76602	7.93364	-0.143023	NA	0.0331022	ifng	untreated-vs-treated	B16F10.pgMBNL_DKO
ENSMUSG00000032802	Srxn1	FALSE	23.3356	27.4602	0.234312	NA	0.0472934	ifng	untreated-vs-treated	B16F10.pgMBNL_DKO
ENSMUSG00000033004	Mycbp2	FALSE	14.7953	16.9381	0.194477	NA	0.0160083	ifng	untreated-vs-treated	B16F10.pgMBNL_DKO
ENSMUSG00000033174	Mgll	FALSE	7.70927	9.39717	0.283847	NA	0.0337977	ifng	untreated-vs-treated	B16F10.pgMBNL_DKO
ENSMUSG00000033227	Wnt6	FALSE	0.81521	0.320586	-1.21566	NA	0.0160303	ifng	untreated-vs-treated	B16F10.pgMBNL_DKO
ENSMUSG00000033237	Arid2	FALSE	29.5705	30.7662	0.0570885	NA	0.0470335	ifng	untreated-vs-treated	B16F10.pgMBNL_DKO
ENSMUSG00000033355	Rtp4	FALSE	2.19402	6.41058	1.52414	NA	0.0118531	ifng	untreated-vs-treated	B16F10.pgMBNL_DKO
ENSMUSG00000033392	Clasp2	FALSE	26.5733	27.1496	0.0308908	NA	0.0307132	ifng	untreated-vs-treated	B16F10.pgMBNL_DKO
ENSMUSG00000033396	Spg11	FALSE	20.7526	22.2802	0.102216	NA	0.0216022	ifng	untreated-vs-treated	B16F10.pgMBNL_DKO
ENSMUSG00000033478	Fam160b1	FALSE	13.7277	15.2178	0.148118	NA	0.00158223	ifng	untreated-vs-treated	B16F10.pgMBNL_DKO
ENSMUSG00000033618	Map3k13	FALSE	1.85442	2.22406	0.2555	NA	0.0419493	ifng	untreated-vs-treated	B16F10.pgMBNL_DKO
ENSMUSG00000033826	Dnahc8	FALSE	0.120287	0.100046	-0.178722	NA	0.0154452	ifng	untreated-vs-treated	B16F10.pgMBNL_DKO
ENSMUSG00000033871	Ppargc1b	FALSE	2.90575	3.6667	0.330154	NA	0.0124546	ifng	untreated-vs-treated	B16F10.pgMBNL_DKO
ENSMUSG00000033880	Lgals3bp	FALSE	67.2157	167.175	1.31381	NA	0.00020936	ifng	untreated-vs-treated	B16F10.pgMBNL_DKO
ENSMUSG00000033902	Mapkbp1	FALSE	3.18826	3.42094	0.100007	NA	0.0390051	ifng	untreated-vs-treated	B16F10.pgMBNL_DKO
ENSMUSG00000033987	Dnahc17	FALSE	0.544829	0.400732	-0.397561	NA	0.0201458	ifng	untreated-vs-treated	B16F10.pgMBNL_DKO
ENSMUSG00000034041	Lyl1	FALSE	0.262325	0.235251	-0.129329	NA	0.0330252	ifng	untreated-vs-treated	B16F10.pgMBNL_DKO
ENSMUSG00000034042	Gpbp1l1	FALSE	20.5991	19.2121	-0.100292	NA	0.0329115	ifng	untreated-vs-treated	B16F10.pgMBNL_DKO
ENSMUSG00000034055	Phka1	FALSE	8.91123	9.6877	0.119839	NA	0.0492756	ifng	untreated-vs-treated	B16F10.pgMBNL_DKO
ENSMUSG00000034088	Hdlbp	FALSE	226.971	241.651	0.0904001	NA	0.0357105	ifng	untreated-vs-treated	B16F10.pgMBNL_DKO
ENSMUSG00000034109	Golim4	FALSE	34.1482	36.0759	0.0791038	NA	0.0320918	ifng	untreated-vs-treated	B16F10.pgMBNL_DKO
ENSMUSG00000034157	2310044G17Rik	FALSE	30.9679	34.2225	0.143935	NA	0.0113888	ifng	untreated-vs-treated	B16F10.pgMBNL_DKO
ENSMUSG00000034160	Ogt	FALSE	79.3992	67.0525	-0.243655	NA	0.0250544	ifng	untreated-vs-treated	B16F10.pgMBNL_DKO
ENSMUSG00000034210	4732418C07Rik	FALSE	23.6612	26.7206	0.175054	NA	0.0192758	ifng	untreated-vs-treated	B16F10.pgMBNL_DKO
ENSMUSG00000034212	Ankmy1	FALSE	0.290693	0.200366	-0.439252	NA	0.0228507	ifng	untreated-vs-treated	B16F10.pgMBNL_DKO
ENSMUSG00000034218	Atm	FALSE	13.9335	15.8892	0.188815	NA	0.000113012	ifng	untreated-vs-treated	B16F10.pgMBNL_DKO
ENSMUSG00000034282	Evpl	FALSE	0.160382	0.12022	-0.300163	NA	0.0302301	ifng	untreated-vs-treated	B16F10.pgMBNL_DKO
ENSMUSG00000034290	Nek9	FALSE	48.3792	51.464	0.0890819	NA	0.0448864	ifng	untreated-vs-treated	B16F10.pgMBNL_DKO
ENSMUSG00000034329	Brip1	FALSE	15.6601	18.4637	0.236857	NA	0.0455305	ifng	untreated-vs-treated	B16F10.pgMBNL_DKO
ENSMUSG00000034422	Parp14	FALSE	0.905789	2.90143	1.62316	NA	0.000659063	ifng	untreated-vs-treated	B16F10.pgMBNL_DKO
ENSMUSG00000034459	Ifit1	FALSE	3.20843	6.4792	1.00197	NA	0.00414371	ifng	untreated-vs-treated	B16F10.pgMBNL_DKO
ENSMUSG00000034602	Mon2	FALSE	24.728	26.4383	0.0962803	NA	0.0359444	ifng	untreated-vs-treated	B16F10.pgMBNL_DKO
ENSMUSG00000034674	Tdg	FALSE	96.0008	86.5331	-0.149707	NA	0.0201527	ifng	untreated-vs-treated	B16F10.pgMBNL_DKO
ENSMUSG00000034675	Dbn1	FALSE	25.1529	21.6996	-0.212568	NA	0.0312819	ifng	untreated-vs-treated	B16F10.pgMBNL_DKO
ENSMUSG00000034707	Gns	FALSE	75.5294	80.6473	0.094524	NA	0.0450246	ifng	untreated-vs-treated	B16F10.pgMBNL_DKO
ENSMUSG00000034731	Dgkh	FALSE	1.32315	1.80359	0.431897	NA	0.0203319	ifng	untreated-vs-treated	B16F10.pgMBNL_DKO
ENSMUSG00000034801	Sos2	FALSE	23.0442	26.7206	0.213086	NA	0.0187186	ifng	untreated-vs-treated	B16F10.pgMBNL_DKO
ENSMUSG00000034848	Ttc21b	FALSE	31.4107	33.5054	0.0929813	NA	0.0448374	ifng	untreated-vs-treated	B16F10.pgMBNL_DKO
ENSMUSG00000034868	Myl12b	FALSE	202.696	193.199	-0.0692166	NA	0.0398876	ifng	untreated-vs-treated	B16F10.pgMBNL_DKO
ENSMUSG00000034892	Rps29	FALSE	746.519	590.108	-0.339172	NA	0.0434252	ifng	untreated-vs-treated	B16F10.pgMBNL_DKO
ENSMUSG00000034903	Cobll1	FALSE	21.8739	23.3207	0.0921855	NA	0.0078629	ifng	untreated-vs-treated	B16F10.pgMBNL_DKO
ENSMUSG00000034947	Tmem106a	FALSE	4.82081	6.83208	0.498385	NA	0.0107065	ifng	untreated-vs-treated	B16F10.pgMBNL_DKO
ENSMUSG00000035152	Ap2b1	FALSE	89.2427	97.4547	0.126926	NA	0.00127669	ifng	untreated-vs-treated	B16F10.pgMBNL_DKO
ENSMUSG00000035158	Mitf	FALSE	197.982	220.331	0.154266	NA	0.0143569	ifng	untreated-vs-treated	B16F10.pgMBNL_DKO
ENSMUSG00000035181	Heatr5a	FALSE	14.6033	16.8408	0.204961	NA	0.0218733	ifng	untreated-vs-treated	B16F10.pgMBNL_DKO
ENSMUSG00000035245	Eogt	FALSE	51.7032	59.7792	0.209189	NA	0.0122584	ifng	untreated-vs-treated	B16F10.pgMBNL_DKO
ENSMUSG00000035299	Mid1	FALSE	24.9796	19.716	-0.340563	NA	0.0152705	ifng	untreated-vs-treated	B16F10.pgMBNL_DKO
ENSMUSG00000035692	Isg15	FALSE	6.80348	13.0238	0.931425	NA	0.00198041	ifng	untreated-vs-treated	B16F10.pgMBNL_DKO
ENSMUSG00000035875	AI182371	FALSE	1.18046	1.28059	0.112562	NA	0.0280958	ifng	untreated-vs-treated	B16F10.pgMBNL_DKO
ENSMUSG00000035929	H2-Q4	FALSE	9.04012	15.247	0.750657	NA	0.0176048	ifng	untreated-vs-treated	B16F10.pgMBNL_DKO
ENSMUSG00000035960	Apex1	FALSE	73.0066	68.2346	-0.0974483	NA	0.0183423	ifng	untreated-vs-treated	B16F10.pgMBNL_DKO
ENSMUSG00000036172	Cd200r3	FALSE	1.18759	1.04048	-0.182035	NA	0.00306146	ifng	untreated-vs-treated	B16F10.pgMBNL_DKO
ENSMUSG00000036273	Lrrk2	FALSE	4.26727	4.83244	0.177351	NA	0.0383599	ifng	untreated-vs-treated	B16F10.pgMBNL_DKO
ENSMUSG00000036528	Ppfibp2	FALSE	14.0535	17.2415	0.293946	NA	0.0312177	ifng	untreated-vs-treated	B16F10.pgMBNL_DKO
ENSMUSG00000036580	Spg20	FALSE	83.6092	78.9168	-0.0832741	NA	0.0341728	ifng	untreated-vs-treated	B16F10.pgMBNL_DKO
ENSMUSG00000036676	Tmtc3	FALSE	16.4962	20.3093	0.299134	NA	0.0212671	ifng	untreated-vs-treated	B16F10.pgMBNL_DKO
ENSMUSG00000037071	Scd1	FALSE	65.8738	72.9533	0.147154	NA	0.0335296	ifng	untreated-vs-treated	B16F10.pgMBNL_DKO
ENSMUSG00000037152	Ndufc1	FALSE	210.291	193.149	-0.122644	NA	0.0316478	ifng	untreated-vs-treated	B16F10.pgMBNL_DKO
ENSMUSG00000037216	Lipt1	FALSE	4.13644	4.97948	0.264487	NA	0.0108773	ifng	untreated-vs-treated	B16F10.pgMBNL_DKO
ENSMUSG00000037275	Gemin5	FALSE	32.699	36.7669	0.168901	NA	0.0142505	ifng	untreated-vs-treated	B16F10.pgMBNL_DKO
ENSMUSG00000037278	Tmem97	FALSE	94.3966	105.673	0.162714	NA	0.00538301	ifng	untreated-vs-treated	B16F10.pgMBNL_DKO
ENSMUSG00000037321	Tap1	FALSE	1.28136	6.93318	2.38798	NA	0.00161344	ifng	untreated-vs-treated	B16F10.pgMBNL_DKO
ENSMUSG00000037331	Larp1	FALSE	76.387	85.3659	0.160228	NA	0.0111213	ifng	untreated-vs-treated	B16F10.pgMBNL_DKO
ENSMUSG00000037395	Rcor3	FALSE	9.17185	7.81427	-0.229651	NA	0.0369183	ifng	untreated-vs-treated	B16F10.pgMBNL_DKO
ENSMUSG00000037416	Dmxl1	FALSE	8.4339	9.66489	0.195396	NA	0.0169044	ifng	untreated-vs-treated	B16F10.pgMBNL_DKO
ENSMUSG00000037470	Uggt1	FALSE	86.1003	95.5145	0.149614	NA	0.0468179	ifng	untreated-vs-treated	B16F10.pgMBNL_DKO
ENSMUSG00000037499	Nenf	FALSE	69.1016	61.1162	-0.177019	NA	0.0488628	ifng	untreated-vs-treated	B16F10.pgMBNL_DKO
ENSMUSG00000037613	Tnfrsf23	FALSE	0.603859	0.420193	-0.472789	NA	0.02018	ifng	untreated-vs-treated	B16F10.pgMBNL_DKO
ENSMUSG00000037624	Kcnk2	FALSE	3.38161	3.74684	0.145776	NA	0.0422168	ifng	untreated-vs-treated	B16F10.pgMBNL_DKO
ENSMUSG00000037686	Aspg	FALSE	1.75556	1.5328	-0.189581	NA	0.0432972	ifng	untreated-vs-treated	B16F10.pgMBNL_DKO
ENSMUSG00000037736	Limch1	FALSE	50.9516	44.6388	-0.190613	NA	0.00552277	ifng	untreated-vs-treated	B16F10.pgMBNL_DKO
ENSMUSG00000037935	Smarce1	FALSE	137.718	129.81	-0.0852879	NA	0.0366213	ifng	untreated-vs-treated	B16F10.pgMBNL_DKO
ENSMUSG00000038014	Fam120a	FALSE	210.163	230.466	0.13301	NA	0.005754	ifng	untreated-vs-treated	B16F10.pgMBNL_DKO
ENSMUSG00000038025	Phf2	FALSE	19.9871	17.4419	-0.195957	NA	0.0160162	ifng	untreated-vs-treated	B16F10.pgMBNL_DKO
ENSMUSG00000038045	Sult6b1	FALSE	1.16028	0.800367	-0.507461	NA	0.0394716	ifng	untreated-vs-treated	B16F10.pgMBNL_DKO
ENSMUSG00000038074	Fkbp14	FALSE	15.3365	16.6977	0.122264	NA	0.0431049	ifng	untreated-vs-treated	B16F10.pgMBNL_DKO
ENSMUSG00000038188	Scarf1	FALSE	0.330788	0.421491	0.305761	NA	0.0330741	ifng	untreated-vs-treated	B16F10.pgMBNL_DKO
ENSMUSG00000038213	Tapbpl	FALSE	3.3396	5.29968	0.657804	NA	0.0213828	ifng	untreated-vs-treated	B16F10.pgMBNL_DKO
ENSMUSG00000038276	Accn3	FALSE	0.573666	0.41075	-0.434001	NA	0.0220346	ifng	untreated-vs-treated	B16F10.pgMBNL_DKO
ENSMUSG00000038390	Gpr162	FALSE	7.33501	5.76052	-0.34575	NA	0.0445782	ifng	untreated-vs-treated	B16F10.pgMBNL_DKO
ENSMUSG00000038412	Higd1a	FALSE	504.595	534.226	0.0823159	NA	0.00880212	ifng	untreated-vs-treated	B16F10.pgMBNL_DKO
ENSMUSG00000038507	Parp12	FALSE	5.66016	17.9528	1.65603	NA	0.00137105	ifng	untreated-vs-treated	B16F10.pgMBNL_DKO
ENSMUSG00000038508	Gdf15	FALSE	0.631505	0.340622	-0.797578	NA	0.00150439	ifng	untreated-vs-treated	B16F10.pgMBNL_DKO
ENSMUSG00000038544	1110054O05Rik	FALSE	42.874	39.1987	-0.12913	NA	0.0380119	ifng	untreated-vs-treated	B16F10.pgMBNL_DKO
ENSMUSG00000038552	Fndc4	FALSE	4.15656	3.16608	-0.386975	NA	0.0116566	ifng	untreated-vs-treated	B16F10.pgMBNL_DKO
ENSMUSG00000038602	Slc35f1	FALSE	10.638	9.78449	-0.120028	NA	0.0373733	ifng	untreated-vs-treated	B16F10.pgMBNL_DKO
ENSMUSG00000038845	Phb	FALSE	268.57	285.441	0.0878799	NA	0.0451571	ifng	untreated-vs-treated	B16F10.pgMBNL_DKO
ENSMUSG00000038859	Baiap2l1	FALSE	12.2586	13.685	0.158143	NA	0.0212963	ifng	untreated-vs-treated	B16F10.pgMBNL_DKO
ENSMUSG00000039001	Rps21	FALSE	1014.79	921.654	-0.138882	NA	0.0273276	ifng	untreated-vs-treated	B16F10.pgMBNL_DKO
ENSMUSG00000039100	March6	FALSE	37.2087	40.767	0.131583	NA	0.0301948	ifng	untreated-vs-treated	B16F10.pgMBNL_DKO
ENSMUSG00000039108	Lsm14b	FALSE	65.6063	62.9389	-0.0598336	NA	0.0184107	ifng	untreated-vs-treated	B16F10.pgMBNL_DKO
ENSMUSG00000039199	Zdhhc1	FALSE	7.23411	6.04791	-0.256307	NA	0.0102154	ifng	untreated-vs-treated	B16F10.pgMBNL_DKO
ENSMUSG00000039202	Abhd2	FALSE	32.387	30.3639	-0.0928991	NA	0.0312399	ifng	untreated-vs-treated	B16F10.pgMBNL_DKO
ENSMUSG00000039230	Tbcd	FALSE	42.7432	45.0723	0.0764552	NA	0.0461194	ifng	untreated-vs-treated	B16F10.pgMBNL_DKO
ENSMUSG00000039236	Isg20	FALSE	6.60574	9.57667	0.532208	NA	0.0408969	ifng	untreated-vs-treated	B16F10.pgMBNL_DKO
ENSMUSG00000039367	Sec24c	FALSE	61.7044	64.7397	0.0692202	NA	0.0229423	ifng	untreated-vs-treated	B16F10.pgMBNL_DKO
ENSMUSG00000039428	Tmem135	FALSE	25.6812	27.5927	0.103365	NA	0.0484071	ifng	untreated-vs-treated	B16F10.pgMBNL_DKO
ENSMUSG00000039671	Zmynd8	FALSE	65.1853	60.6608	-0.103694	NA	0.00244208	ifng	untreated-vs-treated	B16F10.pgMBNL_DKO
ENSMUSG00000039682	Lap3	FALSE	57.2965	65.9094	0.201862	NA	0.00411568	ifng	untreated-vs-treated	B16F10.pgMBNL_DKO
ENSMUSG00000039684	Gm5422	FALSE	0.0503216	0.0400184	-0.150891	NA	0.000211583	ifng	untreated-vs-treated	B16F10.pgMBNL_DKO
ENSMUSG00000039701	Usp53	FALSE	6.02853	6.86254	0.185395	NA	0.0449614	ifng	untreated-vs-treated	B16F10.pgMBNL_DKO
ENSMUSG00000039703	Nploc4	FALSE	85.8307	91.4439	0.0913392	NA	0.0347701	ifng	untreated-vs-treated	B16F10.pgMBNL_DKO
ENSMUSG00000039795	Zfand1	FALSE	33.2245	28.0713	-0.242725	NA	0.0372566	ifng	untreated-vs-treated	B16F10.pgMBNL_DKO
ENSMUSG00000039831	Arhgap29	FALSE	17.4015	19.175	0.139611	NA	0.0229878	ifng	untreated-vs-treated	B16F10.pgMBNL_DKO
ENSMUSG00000040102	Klhdc5	FALSE	12.7103	13.4746	0.0839049	NA	0.0312127	ifng	untreated-vs-treated	B16F10.pgMBNL_DKO
ENSMUSG00000040253	Gbp7	FALSE	0.837422	3.65168	2.05626	NA	8.04232618678167e-05	ifng	untreated-vs-treated	B16F10.pgMBNL_DKO
ENSMUSG00000040272	Accs	FALSE	6.28571	5.43037	-0.20911	NA	0.0413757	ifng	untreated-vs-treated	B16F10.pgMBNL_DKO
ENSMUSG00000040296	Ddx58	FALSE	3.84407	8.10481	1.06571	NA	6.88935430968317e-05	ifng	untreated-vs-treated	B16F10.pgMBNL_DKO
ENSMUSG00000040339	Fam102b	FALSE	6.82627	8.08675	0.242715	NA	0.0214933	ifng	untreated-vs-treated	B16F10.pgMBNL_DKO
ENSMUSG00000040441	Slc26a10	FALSE	0.242146	0.450824	0.770618	NA	0.0418906	ifng	untreated-vs-treated	B16F10.pgMBNL_DKO
ENSMUSG00000040483	Xaf1	FALSE	4.36792	7.32338	0.738511	NA	0.00199915	ifng	untreated-vs-treated	B16F10.pgMBNL_DKO
ENSMUSG00000040540	Gm9770	FALSE	0.726438	0.450207	-0.630846	NA	0.00661098	ifng	untreated-vs-treated	B16F10.pgMBNL_DKO
ENSMUSG00000040560	Wdr7	FALSE	12.0888	13.6149	0.1708	NA	0.0123014	ifng	untreated-vs-treated	B16F10.pgMBNL_DKO
ENSMUSG00000040562	Gstm2	FALSE	115.871	123.247	0.088994	NA	0.0277291	ifng	untreated-vs-treated	B16F10.pgMBNL_DKO
ENSMUSG00000040605	Bace2	FALSE	180.584	201.453	0.157729	NA	0.0134479	ifng	untreated-vs-treated	B16F10.pgMBNL_DKO
ENSMUSG00000040613	Apobec1	FALSE	3.63322	4.54208	0.317916	NA	0.0219651	ifng	untreated-vs-treated	B16F10.pgMBNL_DKO
ENSMUSG00000040648	Ppip5k2	FALSE	25.5208	27.4655	0.105735	NA	0.0471603	ifng	untreated-vs-treated	B16F10.pgMBNL_DKO
ENSMUSG00000040651	D14Abb1e	FALSE	8.65061	7.72407	-0.16238	NA	0.0379747	ifng	untreated-vs-treated	B16F10.pgMBNL_DKO
ENSMUSG00000040675	Mthfd1l	FALSE	155.236	163.935	0.0786385	NA	0.0409209	ifng	untreated-vs-treated	B16F10.pgMBNL_DKO
ENSMUSG00000040785	Ttc3	FALSE	126.579	135.022	0.0931184	NA	0.0358836	ifng	untreated-vs-treated	B16F10.pgMBNL_DKO
ENSMUSG00000040952	Rps19	FALSE	2331.14	2069.64	-0.171652	NA	0.0020048	ifng	untreated-vs-treated	B16F10.pgMBNL_DKO
ENSMUSG00000041144	Dnahc7b	FALSE	10.7654	11.4309	0.0861187	NA	0.0464454	ifng	untreated-vs-treated	B16F10.pgMBNL_DKO
ENSMUSG00000041147	Brca2	FALSE	6.59848	7.54378	0.191701	NA	0.0390315	ifng	untreated-vs-treated	B16F10.pgMBNL_DKO
ENSMUSG00000041216	Clvs1	FALSE	25.0397	22.9605	-0.124781	NA	0.0172523	ifng	untreated-vs-treated	B16F10.pgMBNL_DKO
ENSMUSG00000041341	Atg2b	FALSE	27.4955	30.612	0.154617	NA	0.0364425	ifng	untreated-vs-treated	B16F10.pgMBNL_DKO
ENSMUSG00000041355	Ssr2	FALSE	375.655	390.879	0.0573068	NA	0.0168225	ifng	untreated-vs-treated	B16F10.pgMBNL_DKO
ENSMUSG00000041645	Ddx24	FALSE	70.8378	77.5256	0.130059	NA	0.0294837	ifng	untreated-vs-treated	B16F10.pgMBNL_DKO
ENSMUSG00000041733	Coq5	FALSE	27.7257	30.6218	0.143072	NA	0.0447827	ifng	untreated-vs-treated	B16F10.pgMBNL_DKO
ENSMUSG00000041771	Slc24a4	FALSE	7.26732	9.22379	0.341702	NA	0.0369151	ifng	untreated-vs-treated	B16F10.pgMBNL_DKO
ENSMUSG00000041775	Mapk1ip1	FALSE	10.5434	8.7059	-0.274745	NA	0.00883514	ifng	untreated-vs-treated	B16F10.pgMBNL_DKO
ENSMUSG00000041959	S100a10	FALSE	127.213	144.784	0.186587	NA	0.0254612	ifng	untreated-vs-treated	B16F10.pgMBNL_DKO
ENSMUSG00000042042	Csgalnact2	FALSE	11.4431	12.8506	0.166616	NA	0.0490297	ifng	untreated-vs-treated	B16F10.pgMBNL_DKO
ENSMUSG00000042625	Safb2	FALSE	46.571	42.1694	-0.143063	NA	0.0240023	ifng	untreated-vs-treated	B16F10.pgMBNL_DKO
ENSMUSG00000042675	Ypel3	FALSE	24.6187	20.1728	-0.286656	NA	0.0470575	ifng	untreated-vs-treated	B16F10.pgMBNL_DKO
ENSMUSG00000042784	Muc1	FALSE	0.151341	0.260476	0.616316	NA	0.0274145	ifng	untreated-vs-treated	B16F10.pgMBNL_DKO
ENSMUSG00000042814	Mcts2	FALSE	12.6925	15.7472	0.309949	NA	0.0086773	ifng	untreated-vs-treated	B16F10.pgMBNL_DKO
ENSMUSG00000042817	Flt3	FALSE	2.11504	1.32329	-0.655446	NA	0.0374159	ifng	untreated-vs-treated	B16F10.pgMBNL_DKO
ENSMUSG00000042943	4922501L14Rik	FALSE	0.261672	0.150275	-0.62934	NA	0.0333638	ifng	untreated-vs-treated	B16F10.pgMBNL_DKO
ENSMUSG00000043279	Trim56	FALSE	9.46255	11.0176	0.218363	NA	0.0226641	ifng	untreated-vs-treated	B16F10.pgMBNL_DKO
ENSMUSG00000043671	Dpy19l3	FALSE	3.84457	4.46977	0.214608	NA	0.0259706	ifng	untreated-vs-treated	B16F10.pgMBNL_DKO
ENSMUSG00000043733	Ptpn11	FALSE	60.0731	63.7493	0.0856145	NA	0.0153904	ifng	untreated-vs-treated	B16F10.pgMBNL_DKO
ENSMUSG00000043962	Thrap3	FALSE	123.68	118.064	-0.0670163	NA	0.0473664	ifng	untreated-vs-treated	B16F10.pgMBNL_DKO
ENSMUSG00000044056	Efcab9	FALSE	0.895725	1.74318	0.920565	NA	0.0470779	ifng	untreated-vs-treated	B16F10.pgMBNL_DKO
ENSMUSG00000044060	A830010M20Rik	FALSE	4.23708	4.94227	0.219537	NA	0.0116011	ifng	untreated-vs-treated	B16F10.pgMBNL_DKO
ENSMUSG00000044533	Rps2	FALSE	3257.95	2966.4	-0.135251	NA	0.0192365	ifng	untreated-vs-treated	B16F10.pgMBNL_DKO
ENSMUSG00000044566	Cage1	FALSE	0.895725	0.790363	-0.169754	NA	0.0460583	ifng	untreated-vs-treated	B16F10.pgMBNL_DKO
ENSMUSG00000044712	Slc38a6	FALSE	4505.18	3604.35	-0.321839	NA	0.00304842	ifng	untreated-vs-treated	B16F10.pgMBNL_DKO
ENSMUSG00000044906	4930503L19Rik	FALSE	30.4801	26.701	-0.19062	NA	0.022991	ifng	untreated-vs-treated	B16F10.pgMBNL_DKO
ENSMUSG00000044927	H1fx	FALSE	3.21852	2.08381	-0.614406	NA	0.0109878	ifng	untreated-vs-treated	B16F10.pgMBNL_DKO
ENSMUSG00000044966	Fbxo48	FALSE	3.12772	2.49456	-0.32019	NA	0.0155521	ifng	untreated-vs-treated	B16F10.pgMBNL_DKO
ENSMUSG00000044982	Sft2d3	FALSE	2.22421	1.73317	-0.350329	NA	0.0286502	ifng	untreated-vs-treated	B16F10.pgMBNL_DKO
ENSMUSG00000045377	Tmem88	FALSE	0.726438	0.350161	-0.950336	NA	0.0444824	ifng	untreated-vs-treated	B16F10.pgMBNL_DKO
ENSMUSG00000045594	Glb1	FALSE	51.1619	56.0424	0.131317	NA	0.033508	ifng	untreated-vs-treated	B16F10.pgMBNL_DKO
ENSMUSG00000045620	Odf3l1	FALSE	25.0597	22.3096	-0.167326	NA	0.00650328	ifng	untreated-vs-treated	B16F10.pgMBNL_DKO
ENSMUSG00000045629	Sh3tc2	FALSE	25.611	23.7033	-0.111435	NA	0.0124308	ifng	untreated-vs-treated	B16F10.pgMBNL_DKO
ENSMUSG00000045725	Prr15	FALSE	0.291865	0.721318	1.16589	NA	0.0278707	ifng	untreated-vs-treated	B16F10.pgMBNL_DKO
ENSMUSG00000045962	Wnk1	FALSE	84.4282	100.972	0.258002	NA	0.00478652	ifng	untreated-vs-treated	B16F10.pgMBNL_DKO
ENSMUSG00000046062	Ppp1r15b	FALSE	80.9775	78.5561	-0.0437698	NA	0.0267595	ifng	untreated-vs-treated	B16F10.pgMBNL_DKO
ENSMUSG00000046110	Serinc4	FALSE	1.42913	1.24057	-0.196257	NA	0.0477672	ifng	untreated-vs-treated	B16F10.pgMBNL_DKO
ENSMUSG00000046186	Cd109	FALSE	55.1625	62.414	0.178019	NA	0.0477217	ifng	untreated-vs-treated	B16F10.pgMBNL_DKO
ENSMUSG00000046201	Scaf8	FALSE	32.548	34.9138	0.101067	NA	0.0454922	ifng	untreated-vs-treated	B16F10.pgMBNL_DKO
ENSMUSG00000046324	Ermp1	FALSE	14.8654	17.2479	0.213748	NA	0.0294494	ifng	untreated-vs-treated	B16F10.pgMBNL_DKO
ENSMUSG00000046330	Rpl37a	FALSE	1168.68	1055.57	-0.146847	NA	0.000839538	ifng	untreated-vs-treated	B16F10.pgMBNL_DKO
ENSMUSG00000046352	Gjb2	FALSE	76.4486	86.7879	0.182885	NA	0.0138402	ifng	untreated-vs-treated	B16F10.pgMBNL_DKO
ENSMUSG00000046667	Rbm12b1	FALSE	7.92019	7.12327	-0.151915	NA	0.0491874	ifng	untreated-vs-treated	B16F10.pgMBNL_DKO
ENSMUSG00000046691	Chtf8	FALSE	113.791	117.674	0.04839	NA	0.0199972	ifng	untreated-vs-treated	B16F10.pgMBNL_DKO
ENSMUSG00000046718	Bst2	FALSE	44.4559	188.132	2.07997	NA	0.00036816	ifng	untreated-vs-treated	B16F10.pgMBNL_DKO
ENSMUSG00000046862	Pramef8	FALSE	11.9564	13.5862	0.183591	NA	0.0391606	ifng	untreated-vs-treated	B16F10.pgMBNL_DKO
ENSMUSG00000046879	Irgm1	FALSE	10.3948	39.8383	1.93283	NA	0.00593865	ifng	untreated-vs-treated	B16F10.pgMBNL_DKO
ENSMUSG00000046897	Zfp740	FALSE	61.6369	56.2858	-0.130903	NA	0.00883632	ifng	untreated-vs-treated	B16F10.pgMBNL_DKO
ENSMUSG00000047126	Cltc	FALSE	315.732	340.903	0.11064	NA	0.034959	ifng	untreated-vs-treated	B16F10.pgMBNL_DKO
ENSMUSG00000047166	Tigd5	FALSE	0.785017	0.420769	-0.822227	NA	0.00677632	ifng	untreated-vs-treated	B16F10.pgMBNL_DKO
ENSMUSG00000047675	Rps8	FALSE	1473.15	1361.29	-0.113932	NA	0.0150235	ifng	untreated-vs-treated	B16F10.pgMBNL_DKO
ENSMUSG00000047712	Ust	FALSE	8.83833	7.79358	-0.180326	NA	0.0309777	ifng	untreated-vs-treated	B16F10.pgMBNL_DKO
ENSMUSG00000047721	Bola2	FALSE	114.222	94.4826	-0.273581	NA	0.0227123	ifng	untreated-vs-treated	B16F10.pgMBNL_DKO
ENSMUSG00000047945	Marcksl1	FALSE	149.182	125.038	-0.254604	NA	0.0238218	ifng	untreated-vs-treated	B16F10.pgMBNL_DKO
ENSMUSG00000047988	4933428G20Rik	FALSE	0.0908048	0.180083	0.695078	NA	0.000114349	ifng	untreated-vs-treated	B16F10.pgMBNL_DKO
ENSMUSG00000048012	Zfp473	FALSE	1.92459	2.23488	0.21023	NA	0.0356387	ifng	untreated-vs-treated	B16F10.pgMBNL_DKO
ENSMUSG00000048264	Dip2c	FALSE	31.9734	35.3546	0.144797	NA	0.0149329	ifng	untreated-vs-treated	B16F10.pgMBNL_DKO
ENSMUSG00000048458	6530418L21Rik	FALSE	6.295	4.08747	-0.616456	NA	0.0158848	ifng	untreated-vs-treated	B16F10.pgMBNL_DKO
ENSMUSG00000048503	Tmem136	FALSE	8.21959	7.67402	-0.0984212	NA	0.0488127	ifng	untreated-vs-treated	B16F10.pgMBNL_DKO
ENSMUSG00000048612	Myof	FALSE	13.4661	15.4271	0.195412	NA	0.00048617	ifng	untreated-vs-treated	B16F10.pgMBNL_DKO
ENSMUSG00000048758	Rpl29	FALSE	1641.27	1520.96	-0.109829	NA	0.0201852	ifng	untreated-vs-treated	B16F10.pgMBNL_DKO
ENSMUSG00000048949	Gm6206	FALSE	0.6716	0.490225	-0.415349	NA	0.00658795	ifng	untreated-vs-treated	B16F10.pgMBNL_DKO
ENSMUSG00000049411	Tmem241	FALSE	11.2418	9.81794	-0.194398	NA	0.0122567	ifng	untreated-vs-treated	B16F10.pgMBNL_DKO
ENSMUSG00000049502	Dtx3l	FALSE	3.36148	5.80285	0.778136	NA	0.00986109	ifng	untreated-vs-treated	B16F10.pgMBNL_DKO
ENSMUSG00000049553	Polr1a	FALSE	48.1276	50.7848	0.0774481	NA	0.00176861	ifng	untreated-vs-treated	B16F10.pgMBNL_DKO
ENSMUSG00000049630	C1ql3	FALSE	7.90001	5.93083	-0.410406	NA	0.045185	ifng	untreated-vs-treated	B16F10.pgMBNL_DKO
ENSMUSG00000049676	Catsperg1	FALSE	1.53984	1.29059	-0.245434	NA	0.00224789	ifng	untreated-vs-treated	B16F10.pgMBNL_DKO
ENSMUSG00000049904	Tmem17	FALSE	9.22197	7.76356	-0.246796	NA	0.00865149	ifng	untreated-vs-treated	B16F10.pgMBNL_DKO
ENSMUSG00000050052	2610019F03Rik	FALSE	2.75762	2.39172	-0.20119	NA	0.00226335	ifng	untreated-vs-treated	B16F10.pgMBNL_DKO
ENSMUSG00000050079	Rspry1	FALSE	23.0549	21.3098	-0.113287	NA	0.0166781	ifng	untreated-vs-treated	B16F10.pgMBNL_DKO
ENSMUSG00000050144	Slc25a44	FALSE	25.7078	29.2134	0.184063	NA	0.000826172	ifng	untreated-vs-treated	B16F10.pgMBNL_DKO
ENSMUSG00000050335	Lgals3	FALSE	145.257	166.95	0.200733	NA	0.0167197	ifng	untreated-vs-treated	B16F10.pgMBNL_DKO
ENSMUSG00000050394	Armcx6	FALSE	0.451075	0.310142	-0.472625	NA	0.00133214	ifng	untreated-vs-treated	B16F10.pgMBNL_DKO
ENSMUSG00000050511	Oprd1	FALSE	0.260621	0.156834	-0.578796	NA	0.0436577	ifng	untreated-vs-treated	B16F10.pgMBNL_DKO
ENSMUSG00000050533	Gm9845	FALSE	0.807153	0.520952	-0.583305	NA	0.0410417	ifng	untreated-vs-treated	B16F10.pgMBNL_DKO
ENSMUSG00000050549	5730508B09Rik	FALSE	6.7561	7.89442	0.22301	NA	0.0370307	ifng	untreated-vs-treated	B16F10.pgMBNL_DKO
ENSMUSG00000050730	Arhgap42	FALSE	7.42581	8.25379	0.151473	NA	0.0478123	ifng	untreated-vs-treated	B16F10.pgMBNL_DKO
ENSMUSG00000050896	Rtn4rl2	FALSE	0.95611	0.24011	-1.78207	NA	0.0384554	ifng	untreated-vs-treated	B16F10.pgMBNL_DKO
ENSMUSG00000050908	Fam18a	FALSE	4.17669	5.19512	0.31122	NA	0.00857204	ifng	untreated-vs-treated	B16F10.pgMBNL_DKO
ENSMUSG00000050914	Ankrd37	FALSE	47.0369	38.2499	-0.297961	NA	0.00287488	ifng	untreated-vs-treated	B16F10.pgMBNL_DKO
ENSMUSG00000051373	Ppapdc3	FALSE	6.55812	5.81266	-0.172591	NA	0.0219701	ifng	untreated-vs-treated	B16F10.pgMBNL_DKO
ENSMUSG00000051375	Pcdh1	FALSE	1.64048	1.35247	-0.268866	NA	0.00385128	ifng	untreated-vs-treated	B16F10.pgMBNL_DKO
ENSMUSG00000051451	Crebzf	FALSE	42.3756	36.7269	-0.206117	NA	0.023782	ifng	untreated-vs-treated	B16F10.pgMBNL_DKO
ENSMUSG00000051455	Gm1564	FALSE	0.51328	0.400732	-0.319404	NA	0.0413962	ifng	untreated-vs-treated	B16F10.pgMBNL_DKO
ENSMUSG00000052005	Gm9864	FALSE	2581.6	2051.32	-0.331707	NA	0.000253697	ifng	untreated-vs-treated	B16F10.pgMBNL_DKO
ENSMUSG00000052407	Ccdc171	FALSE	3.50238	2.94538	-0.245789	NA	0.0480832	ifng	untreated-vs-treated	B16F10.pgMBNL_DKO
ENSMUSG00000052563	D930048N14Rik	FALSE	1.03921	0.770354	-0.407481	NA	0.0160991	ifng	untreated-vs-treated	B16F10.pgMBNL_DKO
ENSMUSG00000052565	Hist1h1d	FALSE	0.797064	1.07196	0.404049	NA	0.00906972	ifng	untreated-vs-treated	B16F10.pgMBNL_DKO
ENSMUSG00000052632	Asap2	FALSE	10.0341	8.41386	-0.252604	NA	0.0326054	ifng	untreated-vs-treated	B16F10.pgMBNL_DKO
ENSMUSG00000052698	Tln2	FALSE	29.6294	33.5054	0.177065	NA	0.00738171	ifng	untreated-vs-treated	B16F10.pgMBNL_DKO
ENSMUSG00000052926	Rnaseh2a	FALSE	62.8215	58.7273	-0.0971419	NA	0.0381752	ifng	untreated-vs-treated	B16F10.pgMBNL_DKO
ENSMUSG00000053040	Aph1c	FALSE	122.662	136.896	0.158327	NA	0.0205663	ifng	untreated-vs-treated	B16F10.pgMBNL_DKO
ENSMUSG00000053411	Cbx7	FALSE	10.9361	8.87092	-0.300306	NA	0.0122284	ifng	untreated-vs-treated	B16F10.pgMBNL_DKO
ENSMUSG00000053436	Mapk14	FALSE	83.0306	88.2681	0.0881925	NA	0.0378655	ifng	untreated-vs-treated	B16F10.pgMBNL_DKO
ENSMUSG00000053477	Tcf4	FALSE	17.1093	15.4187	-0.149608	NA	0.0354225	ifng	untreated-vs-treated	B16F10.pgMBNL_DKO
ENSMUSG00000053574	4930563E22Rik	FALSE	1.49958	0.861574	-0.76322	NA	0.0286176	ifng	untreated-vs-treated	B16F10.pgMBNL_DKO
ENSMUSG00000053580	Tanc2	FALSE	8.82102	9.68449	0.133956	NA	0.0444439	ifng	untreated-vs-treated	B16F10.pgMBNL_DKO
ENSMUSG00000053604	Rpia	FALSE	18.5787	20.8781	0.167885	NA	0.0227457	ifng	untreated-vs-treated	B16F10.pgMBNL_DKO
ENSMUSG00000053754	Chd8	FALSE	28.1999	30.6022	0.11773	NA	0.016077	ifng	untreated-vs-treated	B16F10.pgMBNL_DKO
ENSMUSG00000053931	Cnn3	FALSE	341.143	328.42	-0.0548279	NA	0.00109808	ifng	untreated-vs-treated	B16F10.pgMBNL_DKO
ENSMUSG00000054006	D630008O14Rik	FALSE	3.17817	4.85888	0.604153	NA	0.0347641	ifng	untreated-vs-treated	B16F10.pgMBNL_DKO
ENSMUSG00000054027	Nt5dc3	FALSE	6.7129	7.71354	0.198978	NA	0.0198992	ifng	untreated-vs-treated	B16F10.pgMBNL_DKO
ENSMUSG00000054115	Skp2	FALSE	27.6349	25.717	-0.103563	NA	0.0421372	ifng	untreated-vs-treated	B16F10.pgMBNL_DKO
ENSMUSG00000054588	Gbp10	FALSE	0.17152	0.470216	1.21898	NA	0.0115195	ifng	untreated-vs-treated	B16F10.pgMBNL_DKO
ENSMUSG00000054728	Phactr1	FALSE	32.1852	36.7579	0.191359	NA	0.0080786	ifng	untreated-vs-treated	B16F10.pgMBNL_DKO
ENSMUSG00000054967	Zfp647	FALSE	7.24631	6.28316	-0.204139	NA	0.0120463	ifng	untreated-vs-treated	B16F10.pgMBNL_DKO
ENSMUSG00000055044	Pdlim1	FALSE	32.4876	36.0766	0.150936	NA	0.0164006	ifng	untreated-vs-treated	B16F10.pgMBNL_DKO
ENSMUSG00000055172	C1ra	FALSE	4.13986	7.07713	0.765931	NA	0.00338051	ifng	untreated-vs-treated	B16F10.pgMBNL_DKO
ENSMUSG00000055725	Paqr3	FALSE	2.89852	2.06825	-0.476465	NA	0.0350721	ifng	untreated-vs-treated	B16F10.pgMBNL_DKO
ENSMUSG00000055897	Ppp4r1l-ps	FALSE	9.14101	7.33198	-0.316083	NA	0.044715	ifng	untreated-vs-treated	B16F10.pgMBNL_DKO
ENSMUSG00000056073	Grik2	FALSE	9.73319	13.8664	0.508255	NA	0.0076871	ifng	untreated-vs-treated	B16F10.pgMBNL_DKO
ENSMUSG00000056116	H2-T22	FALSE	16.1229	34.082	1.07738	NA	0.0100146	ifng	untreated-vs-treated	B16F10.pgMBNL_DKO
ENSMUSG00000056666	Retsat	FALSE	41.1681	44.4918	0.111873	NA	0.00761221	ifng	untreated-vs-treated	B16F10.pgMBNL_DKO
ENSMUSG00000057137	Tmem140	FALSE	3.06731	6.45296	1.05997	NA	0.0015249	ifng	untreated-vs-treated	B16F10.pgMBNL_DKO
ENSMUSG00000057396	Zfp759	FALSE	2.37101	3.01905	0.341751	NA	0.037304	ifng	untreated-vs-treated	B16F10.pgMBNL_DKO
ENSMUSG00000057899	Gpr111	FALSE	0.423756	0.490225	0.188141	NA	0.0310771	ifng	untreated-vs-treated	B16F10.pgMBNL_DKO
ENSMUSG00000058006	Mdn1	FALSE	8.84842	10.0846	0.187604	NA	0.0411186	ifng	untreated-vs-treated	B16F10.pgMBNL_DKO
ENSMUSG00000058173	BC017612	FALSE	11.1211	15.2521	0.453841	NA	0.0202745	ifng	untreated-vs-treated	B16F10.pgMBNL_DKO
ENSMUSG00000058360	Gm10040	FALSE	1598.62	1200.11	-0.413639	NA	0.00708155	ifng	untreated-vs-treated	B16F10.pgMBNL_DKO
ENSMUSG00000058454	Dhcr7	FALSE	72.7447	84.7393	0.220039	NA	0.0304982	ifng	untreated-vs-treated	B16F10.pgMBNL_DKO
ENSMUSG00000058655	Eif4b	FALSE	268.59	257.11	-0.0630097	NA	0.0445294	ifng	untreated-vs-treated	B16F10.pgMBNL_DKO
ENSMUSG00000058886	Deaf1	FALSE	13.3252	10.96	-0.28066	NA	0.0439712	ifng	untreated-vs-treated	B16F10.pgMBNL_DKO
ENSMUSG00000058979	Cecr5	FALSE	40.1356	35.8154	-0.164071	NA	0.0498441	ifng	untreated-vs-treated	B16F10.pgMBNL_DKO
ENSMUSG00000058997	Vwa8	FALSE	17.717	19.1951	0.115266	NA	0.0400585	ifng	untreated-vs-treated	B16F10.pgMBNL_DKO
ENSMUSG00000059089	Fcgr4	FALSE	0.380908	1.25467	1.59058	NA	0.0212444	ifng	untreated-vs-treated	B16F10.pgMBNL_DKO
ENSMUSG00000059714	Flot1	FALSE	17.6621	15.899	-0.151234	NA	0.0301422	ifng	untreated-vs-treated	B16F10.pgMBNL_DKO
ENSMUSG00000059743	Fdps	FALSE	330.673	368.364	0.1557	NA	0.0321839	ifng	untreated-vs-treated	B16F10.pgMBNL_DKO
ENSMUSG00000059921	Unc5c	FALSE	22.5136	24.1811	0.102844	NA	0.0159385	ifng	untreated-vs-treated	B16F10.pgMBNL_DKO
ENSMUSG00000059939	9430015G10Rik	FALSE	24.8805	21.8489	-0.187025	NA	0.021944	ifng	untreated-vs-treated	B16F10.pgMBNL_DKO
ENSMUSG00000060429	Sntb1	FALSE	10.2757	11.0451	0.10365	NA	0.0289565	ifng	untreated-vs-treated	B16F10.pgMBNL_DKO
ENSMUSG00000060487	Samd5	FALSE	0.855467	1.21546	0.48138	NA	0.0308017	ifng	untreated-vs-treated	B16F10.pgMBNL_DKO
ENSMUSG00000060556	Olfr1418	FALSE	0.17152	0.140256	-0.215883	NA	0.0177789	ifng	untreated-vs-treated	B16F10.pgMBNL_DKO
ENSMUSG00000060743	H3f3a	FALSE	1121.71	1067.6	-0.0713232	NA	0.00567349	ifng	untreated-vs-treated	B16F10.pgMBNL_DKO
ENSMUSG00000060802	B2m	FALSE	294.121	1172.63	1.99507	NA	0.00348435	ifng	untreated-vs-treated	B16F10.pgMBNL_DKO
ENSMUSG00000061232	H2-K1	FALSE	36.928	83.8632	1.18216	NA	0.00201208	ifng	untreated-vs-treated	B16F10.pgMBNL_DKO
ENSMUSG00000061411	8430427H17Rik	FALSE	3.57853	4.39803	0.293533	NA	0.039799	ifng	untreated-vs-treated	B16F10.pgMBNL_DKO
ENSMUSG00000061833	Gm6311	FALSE	1.58377	0.841537	-0.871326	NA	0.0388821	ifng	untreated-vs-treated	B16F10.pgMBNL_DKO
ENSMUSG00000061859	Inadl	FALSE	234.68	197.791	-0.246657	NA	0.00254263	ifng	untreated-vs-treated	B16F10.pgMBNL_DKO
ENSMUSG00000061898	Rbak	FALSE	6.94152	6.22136	-0.156745	NA	0.0396438	ifng	untreated-vs-treated	B16F10.pgMBNL_DKO
ENSMUSG00000062044	Lmtk3	FALSE	1.82435	1.49273	-0.280339	NA	0.00586682	ifng	untreated-vs-treated	B16F10.pgMBNL_DKO
ENSMUSG00000062070	Pgk1	FALSE	2022.7	1923.97	-0.0721879	NA	0.0441866	ifng	untreated-vs-treated	B16F10.pgMBNL_DKO
ENSMUSG00000062582	Rpl30-ps8	FALSE	0.817243	0.720331	-0.170243	NA	0.00844341	ifng	untreated-vs-treated	B16F10.pgMBNL_DKO
ENSMUSG00000062604	Srpk2	FALSE	52.4955	50.3031	-0.0614828	NA	0.044919	ifng	untreated-vs-treated	B16F10.pgMBNL_DKO
ENSMUSG00000062825	Actg1	FALSE	1401.21	1531.05	0.127842	NA	0.0144358	ifng	untreated-vs-treated	B16F10.pgMBNL_DKO
ENSMUSG00000063268	Parp10	FALSE	5.11218	9.93935	0.951946	NA	0.0192843	ifng	untreated-vs-treated	B16F10.pgMBNL_DKO
ENSMUSG00000063415	Cyp26b1	FALSE	2.41137	1.97361	-0.2821	NA	0.00403361	ifng	untreated-vs-treated	B16F10.pgMBNL_DKO
ENSMUSG00000063550	Nup98	FALSE	46.8092	49.4604	0.0793936	NA	0.0311482	ifng	untreated-vs-treated	B16F10.pgMBNL_DKO
ENSMUSG00000063870	Chd4	FALSE	188.884	199.191	0.076634	NA	0.0117501	ifng	untreated-vs-treated	B16F10.pgMBNL_DKO
ENSMUSG00000064215	Ifi27l1	FALSE	55.2918	110.241	0.994835	NA	6.7404753139306e-05	ifng	untreated-vs-treated	B16F10.pgMBNL_DKO
ENSMUSG00000064329	Scn1a	FALSE	4.50882	3.90714	-0.204037	NA	0.0326015	ifng	untreated-vs-treated	B16F10.pgMBNL_DKO
ENSMUSG00000064880	SNORA63	FALSE	6.56821	3.18146	-1.03347	NA	0.0417225	ifng	untreated-vs-treated	B16F10.pgMBNL_DKO
ENSMUSG00000065037	7SK	FALSE	28.6035	17.2223	-0.730136	NA	0.0311251	ifng	untreated-vs-treated	B16F10.pgMBNL_DKO
ENSMUSG00000066441	Rdh11	FALSE	45.5813	50.2431	0.140325	NA	0.0343528	ifng	untreated-vs-treated	B16F10.pgMBNL_DKO
ENSMUSG00000066443	Gm10163	FALSE	359.206	264.752	-0.440096	NA	0.00504541	ifng	untreated-vs-treated	B16F10.pgMBNL_DKO
ENSMUSG00000066647	Gm5113	FALSE	3.37995	3.02139	-0.159131	NA	0.0354558	ifng	untreated-vs-treated	B16F10.pgMBNL_DKO
ENSMUSG00000066839	Ecsit	FALSE	35.9296	38.9011	0.114472	NA	0.0494263	ifng	untreated-vs-treated	B16F10.pgMBNL_DKO
ENSMUSG00000066861	Oas1g	FALSE	0.392509	0.720331	0.795041	NA	0.00403357	ifng	untreated-vs-treated	B16F10.pgMBNL_DKO
ENSMUSG00000067352	Gm14149	FALSE	523.025	411.422	-0.346223	NA	0.0137016	ifng	untreated-vs-treated	B16F10.pgMBNL_DKO
ENSMUSG00000067929	Gm10226	FALSE	1.57375	2.65485	0.735003	NA	0.0426494	ifng	untreated-vs-treated	B16F10.pgMBNL_DKO
ENSMUSG00000068015	Lrch1	FALSE	9.26924	10.0684	0.118654	NA	0.0147755	ifng	untreated-vs-treated	B16F10.pgMBNL_DKO
ENSMUSG00000068200	Gm5931	FALSE	4.40049	2.8313	-0.626638	NA	0.0248671	ifng	untreated-vs-treated	B16F10.pgMBNL_DKO
ENSMUSG00000068329	Htra2	FALSE	91.2588	82.12	-0.152136	NA	0.0152801	ifng	untreated-vs-treated	B16F10.pgMBNL_DKO
ENSMUSG00000068551	Zfp467	FALSE	14.0535	11.0551	-0.344738	NA	0.00572382	ifng	untreated-vs-treated	B16F10.pgMBNL_DKO
ENSMUSG00000068854	Hist2h2be	FALSE	5.29694	3.59738	-0.551424	NA	0.00612773	ifng	untreated-vs-treated	B16F10.pgMBNL_DKO
ENSMUSG00000069682	Gm10275	FALSE	2569.28	2294.02	-0.163483	NA	0.0128883	ifng	untreated-vs-treated	B16F10.pgMBNL_DKO
ENSMUSG00000069808	Fam57a	FALSE	27.2642	30.2199	0.148214	NA	0.039167	ifng	untreated-vs-treated	B16F10.pgMBNL_DKO
ENSMUSG00000069874	Irgm2	FALSE	1.03921	7.19314	2.72948	NA	0.00262892	ifng	untreated-vs-treated	B16F10.pgMBNL_DKO
ENSMUSG00000069890	1700024J04Rik	FALSE	6.37519	3.89179	-0.704405	NA	0.0250359	ifng	untreated-vs-treated	B16F10.pgMBNL_DKO
ENSMUSG00000070327	Rnf213	FALSE	11.1084	15.6736	0.494665	NA	0.0076386	ifng	untreated-vs-treated	B16F10.pgMBNL_DKO
ENSMUSG00000070331	Qrich2	FALSE	0.383398	0.250458	-0.523526	NA	0.00444088	ifng	untreated-vs-treated	B16F10.pgMBNL_DKO
ENSMUSG00000070490	Gm10293	FALSE	2.37518	0.891629	-1.36165	NA	0.0475861	ifng	untreated-vs-treated	B16F10.pgMBNL_DKO
ENSMUSG00000070605	Gm13251	FALSE	3.17817	3.80322	0.255102	NA	0.0413335	ifng	untreated-vs-treated	B16F10.pgMBNL_DKO
ENSMUSG00000070632	Btbd8	FALSE	2.07494	1.37063	-0.579743	NA	0.0486939	ifng	untreated-vs-treated	B16F10.pgMBNL_DKO
ENSMUSG00000070705	Eid2b	FALSE	3.84457	2.6212	-0.543393	NA	0.00829126	ifng	untreated-vs-treated	B16F10.pgMBNL_DKO
ENSMUSG00000071112	B230216G23Rik	FALSE	2.05824	1.82333	-0.17014	NA	0.024309	ifng	untreated-vs-treated	B16F10.pgMBNL_DKO
ENSMUSG00000071337	Tia1	FALSE	79.7195	70.6046	-0.175045	NA	0.0121554	ifng	untreated-vs-treated	B16F10.pgMBNL_DKO
ENSMUSG00000071497	Nutf2-ps1	FALSE	211.945	203.822	-0.0563635	NA	0.0451778	ifng	untreated-vs-treated	B16F10.pgMBNL_DKO
ENSMUSG00000071640	Stxbp3b	FALSE	0.601433	0.180083	-1.48769	NA	0.0440744	ifng	untreated-vs-treated	B16F10.pgMBNL_DKO
ENSMUSG00000071644	Eef1g	FALSE	950.655	930.191	-0.0313927	NA	0.00420543	ifng	untreated-vs-treated	B16F10.pgMBNL_DKO
ENSMUSG00000071650	Ganab	FALSE	108.393	116.083	0.098845	NA	0.00159054	ifng	untreated-vs-treated	B16F10.pgMBNL_DKO
ENSMUSG00000072623	Zfp9	FALSE	11.391	9.66444	-0.235928	NA	0.029949	ifng	untreated-vs-treated	B16F10.pgMBNL_DKO
ENSMUSG00000072653	Zfp783	FALSE	2.01788	1.68596	-0.251961	NA	0.0371528	ifng	untreated-vs-treated	B16F10.pgMBNL_DKO
ENSMUSG00000072940	Gm10443	FALSE	1053.4	914.292	-0.204309	NA	0.00748207	ifng	untreated-vs-treated	B16F10.pgMBNL_DKO
ENSMUSG00000073062	Zxdb	FALSE	3.26084	3.78174	0.210598	NA	0.0266783	ifng	untreated-vs-treated	B16F10.pgMBNL_DKO
ENSMUSG00000073158	9030624G23Rik	FALSE	5.03462	3.7052	-0.436906	NA	0.0152522	ifng	untreated-vs-treated	B16F10.pgMBNL_DKO
ENSMUSG00000073411	H2-D1	FALSE	56.7252	194.365	1.77575	NA	0.000308596	ifng	untreated-vs-treated	B16F10.pgMBNL_DKO
ENSMUSG00000073415	Gm10501	FALSE	1.53359	1.0905	-0.472322	NA	0.0385565	ifng	untreated-vs-treated	B16F10.pgMBNL_DKO
ENSMUSG00000073418	C4b	FALSE	0.421003	0.83318	0.902093	NA	0.00936879	ifng	untreated-vs-treated	B16F10.pgMBNL_DKO
ENSMUSG00000073481	Mosc2	FALSE	58.0784	62.9489	0.116077	NA	0.0271499	ifng	untreated-vs-treated	B16F10.pgMBNL_DKO
ENSMUSG00000074039	4930520O04Rik	FALSE	1.64048	1.41258	-0.208465	NA	0.0239184	ifng	untreated-vs-treated	B16F10.pgMBNL_DKO
ENSMUSG00000074129	Rpl13a	FALSE	2122.34	1946.27	-0.124942	NA	0.0156217	ifng	untreated-vs-treated	B16F10.pgMBNL_DKO
ENSMUSG00000074151	Nlrc5	FALSE	0.17152	3.96182	4.15781	NA	0.000195571	ifng	untreated-vs-treated	B16F10.pgMBNL_DKO
ENSMUSG00000074582	Arfgef2	FALSE	16.9886	18.526	0.124611	NA	0.0491657	ifng	untreated-vs-treated	B16F10.pgMBNL_DKO
ENSMUSG00000074649	BC029722	FALSE	18.4435	21.4398	0.216603	NA	0.045998	ifng	untreated-vs-treated	B16F10.pgMBNL_DKO
ENSMUSG00000074797	Itpa	FALSE	114.071	117.284	0.0400541	NA	0.0146166	ifng	untreated-vs-treated	B16F10.pgMBNL_DKO
ENSMUSG00000074896	Ifit3	FALSE	3.71373	9.09662	1.2803	NA	0.0445344	ifng	untreated-vs-treated	B16F10.pgMBNL_DKO
ENSMUSG00000075555	Gm10863	FALSE	23.8568	29.3235	0.297051	NA	0.00564288	ifng	untreated-vs-treated	B16F10.pgMBNL_DKO
ENSMUSG00000078143	Gm17344	FALSE	1.46939	0.882191	-0.70275	NA	0.0392422	ifng	untreated-vs-treated	B16F10.pgMBNL_DKO
ENSMUSG00000078151	Gm12226	FALSE	1.01903	0.631153	-0.647627	NA	0.0362057	ifng	untreated-vs-treated	B16F10.pgMBNL_DKO
ENSMUSG00000078308	Gm7293	FALSE	0.390932	0.107823	-1.4624	NA	0.023018	ifng	untreated-vs-treated	B16F10.pgMBNL_DKO
ENSMUSG00000078651	Aoc2	FALSE	4.90168	3.80322	-0.361568	NA	0.0292147	ifng	untreated-vs-treated	B16F10.pgMBNL_DKO
ENSMUSG00000078691	Gm6821	FALSE	0.322861	0.290531	-0.129606	NA	0.0467231	ifng	untreated-vs-treated	B16F10.pgMBNL_DKO
ENSMUSG00000078765	U2af1l4	FALSE	51.7809	47.7363	-0.117208	NA	0.0191095	ifng	untreated-vs-treated	B16F10.pgMBNL_DKO
ENSMUSG00000078853	Igtp	FALSE	0.342187	5.43994	3.79551	NA	0.0192146	ifng	untreated-vs-treated	B16F10.pgMBNL_DKO
ENSMUSG00000078896	Gm8923	FALSE	16.6998	14.5757	-0.19559	NA	0.0129587	ifng	untreated-vs-treated	B16F10.pgMBNL_DKO
ENSMUSG00000078920	Ifi47	FALSE	1.04248	7.61391	2.80659	NA	0.0175111	ifng	untreated-vs-treated	B16F10.pgMBNL_DKO
ENSMUSG00000078937	Cpt1b	FALSE	3.1479	2.36108	-0.406938	NA	0.0268292	ifng	untreated-vs-treated	B16F10.pgMBNL_DKO
ENSMUSG00000078945	Naip2	FALSE	0.31074	0.411689	0.352985	NA	0.0331197	ifng	untreated-vs-treated	B16F10.pgMBNL_DKO
ENSMUSG00000078974	Sec61g	FALSE	58.0082	65.0789	0.165788	NA	0.0102793	ifng	untreated-vs-treated	B16F10.pgMBNL_DKO
ENSMUSG00000079037	Prnp	FALSE	1719.02	1389.53	-0.306977	NA	0.000880692	ifng	untreated-vs-treated	B16F10.pgMBNL_DKO
ENSMUSG00000079173	Zan	FALSE	0.390932	0.280129	-0.413793	NA	0.0444385	ifng	untreated-vs-treated	B16F10.pgMBNL_DKO
ENSMUSG00000079197	Psme2	FALSE	43.5181	199.051	2.19207	NA	0.00238482	ifng	untreated-vs-treated	B16F10.pgMBNL_DKO
ENSMUSG00000079235	Ccdc13	FALSE	34.3596	29.7537	-0.207299	NA	0.0432851	ifng	untreated-vs-treated	B16F10.pgMBNL_DKO
ENSMUSG00000079252	Tor1aip2	FALSE	113.992	129.449	0.18338	NA	0.0326593	ifng	untreated-vs-treated	B16F10.pgMBNL_DKO
ENSMUSG00000079277	Hoxd3	FALSE	4.12637	3.30331	-0.316372	NA	0.0109884	ifng	untreated-vs-treated	B16F10.pgMBNL_DKO
ENSMUSG00000079362	Gbp6	FALSE	0.221967	1.57814	2.56667	NA	0.0137465	ifng	untreated-vs-treated	B16F10.pgMBNL_DKO
ENSMUSG00000079445	B3gnt7	FALSE	0.30193	0.215647	-0.401262	NA	0.00158917	ifng	untreated-vs-treated	B16F10.pgMBNL_DKO
ENSMUSG00000079492	Gm11127	FALSE	174.809	141.993	-0.299855	NA	0.00517624	ifng	untreated-vs-treated	B16F10.pgMBNL_DKO
ENSMUSG00000079523	Tmsb10	FALSE	2556.77	2750.58	0.105413	NA	0.0490697	ifng	untreated-vs-treated	B16F10.pgMBNL_DKO
ENSMUSG00000079645	Gm17193	FALSE	0.291865	0.627335	0.979325	NA	0.0111704	ifng	untreated-vs-treated	B16F10.pgMBNL_DKO
ENSMUSG00000080181	Gm11678	FALSE	0.451075	0.320586	-0.431769	NA	0.0220701	ifng	untreated-vs-treated	B16F10.pgMBNL_DKO
ENSMUSG00000080993	Gm12903	FALSE	0.262325	0.240439	-0.10363	NA	0.0429639	ifng	untreated-vs-treated	B16F10.pgMBNL_DKO
ENSMUSG00000081208	Gm11400	FALSE	0.892126	0.441095	-0.935117	NA	0.0216338	ifng	untreated-vs-treated	B16F10.pgMBNL_DKO
ENSMUSG00000081316	Gm16205	FALSE	0.110984	0.215647	0.710684	NA	0.000598273	ifng	untreated-vs-treated	B16F10.pgMBNL_DKO
ENSMUSG00000081406	Rps6-ps4	FALSE	2308.59	2207.97	-0.0642876	NA	0.0334097	ifng	untreated-vs-treated	B16F10.pgMBNL_DKO
ENSMUSG00000081453	Gm6767	FALSE	0.261672	0.0882191	-1.15349	NA	0.0222169	ifng	untreated-vs-treated	B16F10.pgMBNL_DKO
ENSMUSG00000081551	Gm14654	FALSE	1.4392	1.07823	-0.39941	NA	0.0442476	ifng	untreated-vs-treated	B16F10.pgMBNL_DKO
ENSMUSG00000081855	Rpl17-ps5	FALSE	2.21415	4.01887	0.844689	NA	0.0201842	ifng	untreated-vs-treated	B16F10.pgMBNL_DKO
ENSMUSG00000082016	Pgam1-ps2	FALSE	1807.03	1878.25	0.0557712	NA	0.0257474	ifng	untreated-vs-treated	B16F10.pgMBNL_DKO
ENSMUSG00000082024	Gm11794	FALSE	0.88566	0.760349	-0.206627	NA	0.0311919	ifng	untreated-vs-treated	B16F10.pgMBNL_DKO
ENSMUSG00000082165	Gm7091	FALSE	1.31313	0.392085	-1.617	NA	0.0304378	ifng	untreated-vs-treated	B16F10.pgMBNL_DKO
ENSMUSG00000082476	Gm12242	FALSE	0.36086	0.166636	-0.912701	NA	0.0399702	ifng	untreated-vs-treated	B16F10.pgMBNL_DKO
ENSMUSG00000082575	Gm13050	FALSE	0.18161	0.0801464	-0.815234	NA	0.0380977	ifng	untreated-vs-treated	B16F10.pgMBNL_DKO
ENSMUSG00000082588	Gm15443	FALSE	7.88036	6.78239	-0.214896	NA	0.0265671	ifng	untreated-vs-treated	B16F10.pgMBNL_DKO
ENSMUSG00000082836	Gm13612	FALSE	0.352251	0.330152	-0.0808131	NA	0.045122	ifng	untreated-vs-treated	B16F10.pgMBNL_DKO
ENSMUSG00000082860	Gm13204	FALSE	0.300717	0.676346	1.04311	NA	0.0494288	ifng	untreated-vs-treated	B16F10.pgMBNL_DKO
ENSMUSG00000082876	Gm11889	FALSE	0.140334	0.120055	-0.159491	NA	0.0431279	ifng	untreated-vs-treated	B16F10.pgMBNL_DKO
ENSMUSG00000083061	Gm12191	FALSE	1.68074	1.3124	-0.344471	NA	0.0478162	ifng	untreated-vs-treated	B16F10.pgMBNL_DKO
ENSMUSG00000083394	Gm12618	FALSE	0.716349	0.530243	-0.399282	NA	0.0147511	ifng	untreated-vs-treated	B16F10.pgMBNL_DKO
ENSMUSG00000083716	Gm13436	FALSE	0.946046	0.510933	-0.824547	NA	0.00431657	ifng	untreated-vs-treated	B16F10.pgMBNL_DKO
ENSMUSG00000083993	Gm14398	FALSE	0.623988	0.190348	-1.47448	NA	0.00285261	ifng	untreated-vs-treated	B16F10.pgMBNL_DKO
ENSMUSG00000084149	Gm12944	FALSE	0.895725	0.568523	-0.609837	NA	0.0443103	ifng	untreated-vs-treated	B16F10.pgMBNL_DKO
ENSMUSG00000084156	Gm14734	FALSE	0.74476	0.352876	-0.974163	NA	0.0429571	ifng	untreated-vs-treated	B16F10.pgMBNL_DKO
ENSMUSG00000084315	Vmn1r-ps128	FALSE	0.651553	0.460699	-0.455455	NA	0.00468008	ifng	untreated-vs-treated	B16F10.pgMBNL_DKO
ENSMUSG00000084899	Gm15344	FALSE	3.3011	2.25103	-0.541679	NA	0.0477719	ifng	untreated-vs-treated	B16F10.pgMBNL_DKO
ENSMUSG00000084915	C230037L18Rik	FALSE	2.68379	1.95062	-0.449789	NA	0.0402681	ifng	untreated-vs-treated	B16F10.pgMBNL_DKO
ENSMUSG00000084917	Gm17477	FALSE	0.591409	0.362678	-0.631979	NA	0.0170796	ifng	untreated-vs-treated	B16F10.pgMBNL_DKO
ENSMUSG00000084957	Bbip1	FALSE	47.8961	53.0269	0.14666	NA	0.00666982	ifng	untreated-vs-treated	B16F10.pgMBNL_DKO
ENSMUSG00000085174	Gm16206	FALSE	0.332951	0.166636	-0.812085	NA	0.0256493	ifng	untreated-vs-treated	B16F10.pgMBNL_DKO
ENSMUSG00000085175	Gm11423	FALSE	1.5801	2.51459	0.652667	NA	0.0470491	ifng	untreated-vs-treated	B16F10.pgMBNL_DKO
ENSMUSG00000085181	Gm12709	FALSE	0.523345	0.127428	-1.67315	NA	0.0313242	ifng	untreated-vs-treated	B16F10.pgMBNL_DKO
ENSMUSG00000085287	4833418N02Rik	FALSE	1.38888	0.960441	-0.508503	NA	0.0426552	ifng	untreated-vs-treated	B16F10.pgMBNL_DKO
ENSMUSG00000085295	4930430E12Rik	FALSE	0.801911	1.68077	1.0197	NA	0.0365399	ifng	untreated-vs-treated	B16F10.pgMBNL_DKO
ENSMUSG00000085334	Gm12940	FALSE	29.3602	23.2525	-0.335789	NA	0.0211344	ifng	untreated-vs-treated	B16F10.pgMBNL_DKO
ENSMUSG00000085385	9430008C03Rik	FALSE	19.9876	17.1779	-0.217926	NA	0.0105068	ifng	untreated-vs-treated	B16F10.pgMBNL_DKO
ENSMUSG00000085442	Gm3362	FALSE	2.96707	1.40064	-1.05469	NA	0.0466159	ifng	untreated-vs-treated	B16F10.pgMBNL_DKO
ENSMUSG00000085492	Trmt61b	FALSE	7.38545	6.44296	-0.195449	NA	0.043314	ifng	untreated-vs-treated	B16F10.pgMBNL_DKO
ENSMUSG00000085541	Gm16010	FALSE	1.39234	2.08381	0.563909	NA	0.0291178	ifng	untreated-vs-treated	B16F10.pgMBNL_DKO
ENSMUSG00000085546	Gm14252	FALSE	0.100643	0.0400184	-0.721369	NA	0.0160118	ifng	untreated-vs-treated	B16F10.pgMBNL_DKO
ENSMUSG00000085615	A330035P11Rik	FALSE	0.855467	1.08198	0.321019	NA	0.0465115	ifng	untreated-vs-treated	B16F10.pgMBNL_DKO
ENSMUSG00000085781	Gm15640	FALSE	6.05365	5.21239	-0.213824	NA	0.0130456	ifng	untreated-vs-treated	B16F10.pgMBNL_DKO
ENSMUSG00000085811	Gm11669	FALSE	5.4382	4.61844	-0.233234	NA	0.0142025	ifng	untreated-vs-treated	B16F10.pgMBNL_DKO
ENSMUSG00000085868	Gm13632	FALSE	841.518	692.956	-0.280211	NA	0.0185046	ifng	untreated-vs-treated	B16F10.pgMBNL_DKO
ENSMUSG00000085873	Gm12750	FALSE	2.01286	0.803774	-1.26933	NA	0.00630268	ifng	untreated-vs-treated	B16F10.pgMBNL_DKO
ENSMUSG00000085882	2610507I01Rik	FALSE	5.20614	4.378	-0.247173	NA	0.000821582	ifng	untreated-vs-treated	B16F10.pgMBNL_DKO
ENSMUSG00000085927	Gm15888	FALSE	0.534739	1.03047	0.881932	NA	0.0445427	ifng	untreated-vs-treated	B16F10.pgMBNL_DKO
ENSMUSG00000085958	A930019D19Rik	FALSE	0.241544	0.450207	0.771795	NA	0.0262105	ifng	untreated-vs-treated	B16F10.pgMBNL_DKO
ENSMUSG00000086040	Wipf3	FALSE	4.86107	3.89179	-0.316939	NA	0.00640464	ifng	untreated-vs-treated	B16F10.pgMBNL_DKO
ENSMUSG00000086150	BC024582	FALSE	1.56373	1.30238	-0.254305	NA	0.0394493	ifng	untreated-vs-treated	B16F10.pgMBNL_DKO
ENSMUSG00000086292	Gm16052	FALSE	1.29308	0.731336	-0.778891	NA	0.0349035	ifng	untreated-vs-treated	B16F10.pgMBNL_DKO
ENSMUSG00000086472	Gm16172	FALSE	1.23791	0.784169	-0.624538	NA	0.0217207	ifng	untreated-vs-treated	B16F10.pgMBNL_DKO
ENSMUSG00000086753	Gm15751	FALSE	1.87447	1.09784	-0.743805	NA	0.0458764	ifng	untreated-vs-treated	B16F10.pgMBNL_DKO
ENSMUSG00000087026	A230103J11Rik	FALSE	0.503216	0.300549	-0.653095	NA	0.0446753	ifng	untreated-vs-treated	B16F10.pgMBNL_DKO
ENSMUSG00000087067	Gm11532	FALSE	0.332951	0.180083	-0.72652	NA	0.0121049	ifng	untreated-vs-treated	B16F10.pgMBNL_DKO
ENSMUSG00000087174	5530601H04Rik	FALSE	23.6664	19.2151	-0.299847	NA	0.0288598	ifng	untreated-vs-treated	B16F10.pgMBNL_DKO
ENSMUSG00000087221	BC037032	FALSE	1.25804	1.85339	0.53998	NA	0.0459885	ifng	untreated-vs-treated	B16F10.pgMBNL_DKO
ENSMUSG00000087259	2610035D17Rik	FALSE	9.29214	6.86254	-0.434352	NA	0.0296417	ifng	untreated-vs-treated	B16F10.pgMBNL_DKO
ENSMUSG00000087267	4933427J07Rik	FALSE	1.74547	1.21546	-0.503544	NA	0.0385764	ifng	untreated-vs-treated	B16F10.pgMBNL_DKO
ENSMUSG00000087299	Gm12953	FALSE	22.6608	12.7759	-0.824157	NA	0.0442543	ifng	untreated-vs-treated	B16F10.pgMBNL_DKO
ENSMUSG00000087366	BC042782	FALSE	3.94941	3.18146	-0.307307	NA	0.0152648	ifng	untreated-vs-treated	B16F10.pgMBNL_DKO
ENSMUSG00000088835	snoU89	FALSE	6.69277	3.09566	-1.09914	NA	0.0399211	ifng	untreated-vs-treated	B16F10.pgMBNL_DKO
ENSMUSG00000090086	AI480526	FALSE	13.4963	10.1046	-0.415633	NA	0.0223939	ifng	untreated-vs-treated	B16F10.pgMBNL_DKO
ENSMUSG00000090234	Gm16042	FALSE	0.771839	2.02904	1.33536	NA	0.0212756	ifng	untreated-vs-treated	B16F10.pgMBNL_DKO
ENSMUSG00000090994	Gm6153	FALSE	0.231479	0.110201	-0.800051	NA	0.0113987	ifng	untreated-vs-treated	B16F10.pgMBNL_DKO
ENSMUSG00000091021	Gm17300	FALSE	4.9117	2.92103	-0.739204	NA	0.0452769	ifng	untreated-vs-treated	B16F10.pgMBNL_DKO
ENSMUSG00000091478	Gm10039	FALSE	6.10455	3.55163	-0.772433	NA	0.0244243	ifng	untreated-vs-treated	B16F10.pgMBNL_DKO
ENSMUSG00000092178	Gm3912	FALSE	0.551314	0.330152	-0.656789	NA	0.0385333	ifng	untreated-vs-treated	B16F10.pgMBNL_DKO
ENSMUSG00000092192	Dyx1c1	FALSE	1.33855	0.637138	-1.01129	NA	0.0436768	ifng	untreated-vs-treated	B16F10.pgMBNL_DKO
ENSMUSG00000092274	Neat1	FALSE	139.557	117.744	-0.245096	NA	0.0218306	ifng	untreated-vs-treated	B16F10.pgMBNL_DKO
ENSMUSG00000092280	Gm20411	FALSE	0.221415	0.170311	-0.296787	NA	0.0367444	ifng	untreated-vs-treated	B16F10.pgMBNL_DKO
ENSMUSG00000093185	AL772376.2	FALSE	3.42187	2.53875	-0.422972	NA	0.0357629	ifng	untreated-vs-treated	B16F10.pgMBNL_DKO
ENSMUSG00000093553	Gm20633	FALSE	0.684374	1.05192	0.583196	NA	0.0299198	ifng	untreated-vs-treated	B16F10.pgMBNL_DKO
ENSMUSG00000094030	AC122837.1	FALSE	1.50332	0.872388	-0.749739	NA	0.00697076	ifng	untreated-vs-treated	B16F10.pgMBNL_DKO
ENSMUSG00000094076	Gm4767	FALSE	2.90575	1.833	-0.649543	NA	0.0224044	ifng	untreated-vs-treated	B16F10.pgMBNL_DKO
ENSMUSG00000095115	Itpripl2	FALSE	15.0358	17.5621	0.223325	NA	0.00411608	ifng	untreated-vs-treated	B16F10.pgMBNL_DKO
ENSMUSG00000095595	Fam177a	FALSE	9.41343	13.4062	0.507676	NA	0.0200529	ifng	untreated-vs-treated	B16F10.pgMBNL_DKO
ENSMUSG00000096188	Cmtm4	FALSE	25.611	29.1319	0.185471	NA	0.0351628	ifng	untreated-vs-treated	B16F10.pgMBNL_DKO
ENSMUSG00000096210	H1f0	FALSE	555.846	483.123	-0.202276	NA	0.018212	ifng	untreated-vs-treated	B16F10.pgMBNL_DKO
ENSMUSG00000096722	AC153153.1	FALSE	0.54129	0.280512	-0.832609	NA	0.0212925	ifng	untreated-vs-treated	B16F10.pgMBNL_DKO
ENSMUSG00000096727	Psmb9	FALSE	1.16746	5.0873	2.07404	NA	0.00916934	ifng	untreated-vs-treated	B16F10.pgMBNL_DKO
ENSMUSG00000096792	AC102388.1	FALSE	0.30193	0.260119	-0.180587	NA	0.0249312	ifng	untreated-vs-treated	B16F10.pgMBNL_DKO
ENSMUSG00000097004	AC171273.1	FALSE	0.18043	0.100046	-0.607629	NA	0.0288246	ifng	untreated-vs-treated	B16F10.pgMBNL_DKO
ENSMUSG00000097006	AC122821.1	FALSE	12.1376	14.0256	0.207734	NA	0.0114879	ifng	untreated-vs-treated	B16F10.pgMBNL_DKO
ENSMUSG00000097042	AC140326.1	FALSE	3.80371	2.774	-0.448041	NA	0.00037989	ifng	untreated-vs-treated	B16F10.pgMBNL_DKO
ENSMUSG00000097055	AC140457.2	FALSE	8.35992	6.62304	-0.333595	NA	0.0381158	ifng	untreated-vs-treated	B16F10.pgMBNL_DKO
ENSMUSG00000097056	AC164093.2	FALSE	11.7954	9.64443	-0.289005	NA	0.0200862	ifng	untreated-vs-treated	B16F10.pgMBNL_DKO
ENSMUSG00000097108	RP23-58L22.8	FALSE	2.52602	1.75458	-0.512661	NA	0.03168	ifng	untreated-vs-treated	B16F10.pgMBNL_DKO
ENSMUSG00000097166	AC163747.1	FALSE	0.684374	0.921399	0.401911	NA	0.00409874	ifng	untreated-vs-treated	B16F10.pgMBNL_DKO
ENSMUSG00000097197	AL672246.2	FALSE	0.494381	0.166636	-1.31574	NA	0.0233123	ifng	untreated-vs-treated	B16F10.pgMBNL_DKO
ENSMUSG00000097217	CT033751.2	FALSE	3.54139	2.82129	-0.322494	NA	0.0223054	ifng	untreated-vs-treated	B16F10.pgMBNL_DKO
ENSMUSG00000097277	mmu-mir-1839	FALSE	11.7844	10.1947	-0.208052	NA	0.0197368	ifng	untreated-vs-treated	B16F10.pgMBNL_DKO
ENSMUSG00000097334	AC132406.1	FALSE	1.65394	1.0419	-0.640406	NA	0.0129477	ifng	untreated-vs-treated	B16F10.pgMBNL_DKO
ENSMUSG00000097343	AC099930.1	FALSE	3.95528	3.02885	-0.379137	NA	0.0457898	ifng	untreated-vs-treated	B16F10.pgMBNL_DKO
ENSMUSG00000097460	AC144860.1	FALSE	0.751791	0.460211	-0.648624	NA	0.023204	ifng	untreated-vs-treated	B16F10.pgMBNL_DKO
ENSMUSG00000097507	AC114820.1	FALSE	0.121073	0.0701281	-0.498059	NA	0.0258623	ifng	untreated-vs-treated	B16F10.pgMBNL_DKO
ENSMUSG00000097582	AC136976.2	FALSE	23.8323	28.4359	0.254274	NA	0.0116202	ifng	untreated-vs-treated	B16F10.pgMBNL_DKO
ENSMUSG00000097595	AC119806.1	FALSE	0.340812	0.200092	-0.63697	NA	0.0129578	ifng	untreated-vs-treated	B16F10.pgMBNL_DKO
ENSMUSG00000097625	AC126942.1	FALSE	0.95611	0.380174	-1.21925	NA	0.010643	ifng	untreated-vs-treated	B16F10.pgMBNL_DKO
ENSMUSG00000097626	AC121774.1	FALSE	0.791887	1.14052	0.498182	NA	0.0345637	ifng	untreated-vs-treated	B16F10.pgMBNL_DKO
ENSMUSG00000097709	AC134826.1	FALSE	6.43705	4.85888	-0.401924	NA	0.0476285	ifng	untreated-vs-treated	B16F10.pgMBNL_DKO
ENSMUSG00000097789	AC129605.1	FALSE	0.543473	0.225449	-1.09786	NA	0.0422098	ifng	untreated-vs-treated	B16F10.pgMBNL_DKO
ENSMUSG00000097793	AC159256.1	FALSE	0.831982	0.69595	-0.240651	NA	0.0402949	ifng	untreated-vs-treated	B16F10.pgMBNL_DKO
ENSMUSG00000097908	AC147987.1	FALSE	3.047	3.7117	0.280231	NA	0.0426654	ifng	untreated-vs-treated	B16F10.pgMBNL_DKO
ENSMUSG00000097922	AC102862.2	FALSE	0.382444	0.670308	0.731554	NA	0.0243133	ifng	untreated-vs-treated	B16F10.pgMBNL_DKO
Bvht	Braveheart	FALSE	18.3824	14.7309	-0.31847	NA	0.0172063	ifng	untreated-vs-treated	B16F10.pgNTC
ENSMUSG00000000093	Tbx2	FALSE	29.1328	22.3946	-0.378721	NA	0.0457946	ifng	untreated-vs-treated	B16F10.pgNTC
ENSMUSG00000000094	Tbx4	FALSE	22.1413	19.8266	-0.158912	NA	0.0119267	ifng	untreated-vs-treated	B16F10.pgNTC
ENSMUSG00000000134	Tfe3	FALSE	27.9726	24.9552	-0.164348	NA	0.00568805	ifng	untreated-vs-treated	B16F10.pgNTC
ENSMUSG00000000149	Gna12	FALSE	31.822	26.8028	-0.247201	NA	0.0176229	ifng	untreated-vs-treated	B16F10.pgNTC
ENSMUSG00000000184	Ccnd2	FALSE	262.514	241.701	-0.119147	NA	0.0118147	ifng	untreated-vs-treated	B16F10.pgNTC
ENSMUSG00000000266	Mid2	FALSE	7.76145	6.44832	-0.265455	NA	0.0142289	ifng	untreated-vs-treated	B16F10.pgNTC
ENSMUSG00000000275	Trim25	FALSE	3.2348	5.09719	0.647687	NA	0.0145459	ifng	untreated-vs-treated	B16F10.pgNTC
ENSMUSG00000000295	Hddc2	FALSE	110.285	122.593	0.152576	NA	0.0388041	ifng	untreated-vs-treated	B16F10.pgNTC
ENSMUSG00000000325	Arvcf	FALSE	2.78974	2.13301	-0.379158	NA	0.0258982	ifng	untreated-vs-treated	B16F10.pgNTC
ENSMUSG00000000326	Comt	FALSE	75.4252	69.8986	-0.109703	NA	0.00570937	ifng	untreated-vs-treated	B16F10.pgNTC
ENSMUSG00000000340	Dbt	FALSE	21.0534	22.7041	0.108637	NA	0.0255455	ifng	untreated-vs-treated	B16F10.pgNTC
ENSMUSG00000000355	Mcts1	FALSE	58.0155	67.8057	0.224782	NA	0.0405424	ifng	untreated-vs-treated	B16F10.pgNTC
ENSMUSG00000000555	Itga5	FALSE	11.9062	10.8485	-0.133606	NA	0.0339272	ifng	untreated-vs-treated	B16F10.pgNTC
ENSMUSG00000000605	Clcn4-2	FALSE	25.2286	26.663	0.0796213	NA	0.0256013	ifng	untreated-vs-treated	B16F10.pgNTC
ENSMUSG00000000628	Hk2	FALSE	135.003	144.033	0.0933742	NA	0.0192383	ifng	untreated-vs-treated	B16F10.pgNTC
ENSMUSG00000000708	Kat2b	FALSE	28.3096	34.8892	0.300996	NA	0.000849552	ifng	untreated-vs-treated	B16F10.pgNTC
ENSMUSG00000000731	Aire	FALSE	43.4295	29.1224	-0.575703	NA	0.0275116	ifng	untreated-vs-treated	B16F10.pgNTC
ENSMUSG00000000738	Spg7	FALSE	54.0272	47.3676	-0.189591	NA	0.0366564	ifng	untreated-vs-treated	B16F10.pgNTC
ENSMUSG00000000787	Ddx3x	FALSE	203.113	231.13	0.186377	NA	0.0243996	ifng	untreated-vs-treated	B16F10.pgNTC
ENSMUSG00000000826	Dnajc5	FALSE	81.0917	87.133	0.103601	NA	0.0429724	ifng	untreated-vs-treated	B16F10.pgNTC
ENSMUSG00000000838	Fmr1	FALSE	46.8946	52.9383	0.174708	NA	0.0147362	ifng	untreated-vs-treated	B16F10.pgNTC
ENSMUSG00000000902	Smarcb1	FALSE	98.7666	89.6166	-0.140181	NA	0.018979	ifng	untreated-vs-treated	B16F10.pgNTC
ENSMUSG00000000934	Top1mt	FALSE	15.5827	18.1857	0.222174	NA	0.0271157	ifng	untreated-vs-treated	B16F10.pgNTC
ENSMUSG00000001054	Rmnd5b	FALSE	34.3636	29.0979	-0.239573	NA	0.00108871	ifng	untreated-vs-treated	B16F10.pgNTC
ENSMUSG00000001065	Zfp276	FALSE	8.33932	6.33925	-0.392808	NA	0.0156862	ifng	untreated-vs-treated	B16F10.pgNTC
ENSMUSG00000001082	Mfsd10	FALSE	25.9097	22.6777	-0.191803	NA	0.0464088	ifng	untreated-vs-treated	B16F10.pgNTC
ENSMUSG00000001123	Lgals9	FALSE	21.2618	36.9234	0.794782	NA	0.00279852	ifng	untreated-vs-treated	B16F10.pgNTC
ENSMUSG00000001138	Cnnm3	FALSE	12.9203	11.8569	-0.123394	NA	0.0254595	ifng	untreated-vs-treated	B16F10.pgNTC
ENSMUSG00000001175	Calm1	FALSE	522.674	564.336	0.110633	NA	0.0374527	ifng	untreated-vs-treated	B16F10.pgNTC
ENSMUSG00000001211	Agpat3	FALSE	96.0187	83.3176	-0.204576	NA	0.0049766	ifng	untreated-vs-treated	B16F10.pgNTC
ENSMUSG00000001248	Gramd1a	FALSE	37.5419	30.3721	-0.305287	NA	0.0331343	ifng	untreated-vs-treated	B16F10.pgNTC
ENSMUSG00000001270	Ckb	FALSE	203.77	134.732	-0.596665	NA	0.00462313	ifng	untreated-vs-treated	B16F10.pgNTC
ENSMUSG00000001280	Sp1	FALSE	34.5628	37.4502	0.115585	NA	0.0203753	ifng	untreated-vs-treated	B16F10.pgNTC
ENSMUSG00000001288	Rarg	FALSE	27.9627	23.9415	-0.223539	NA	0.0347115	ifng	untreated-vs-treated	B16F10.pgNTC
ENSMUSG00000001313	Rnd2	FALSE	25.9294	21.4844	-0.270705	NA	0.00609193	ifng	untreated-vs-treated	B16F10.pgNTC
ENSMUSG00000001376	Ccdc132	FALSE	43.4789	48.0175	0.143082	NA	0.00820522	ifng	untreated-vs-treated	B16F10.pgNTC
ENSMUSG00000001380	Hars	FALSE	71.4317	79.4985	0.154256	NA	0.0336822	ifng	untreated-vs-treated	B16F10.pgNTC
ENSMUSG00000001383	Zmat2	FALSE	95.3193	110.997	0.219565	NA	0.0124122	ifng	untreated-vs-treated	B16F10.pgNTC
ENSMUSG00000001415	Smg5	FALSE	72.5118	64.4232	-0.170508	NA	0.00721621	ifng	untreated-vs-treated	B16F10.pgNTC
ENSMUSG00000001419	Mef2d	FALSE	63.338	57.5082	-0.139184	NA	0.0314079	ifng	untreated-vs-treated	B16F10.pgNTC
ENSMUSG00000001467	Cyp51	FALSE	85.5254	100.041	0.226043	NA	0.00359654	ifng	untreated-vs-treated	B16F10.pgNTC
ENSMUSG00000001506	Col1a1	FALSE	0.663034	0.269929	-1.15167	NA	0.0068611	ifng	untreated-vs-treated	B16F10.pgNTC
ENSMUSG00000001632	Brpf1	FALSE	25.4556	22.9608	-0.148491	NA	0.0161984	ifng	untreated-vs-treated	B16F10.pgNTC
ENSMUSG00000001665	Gstt3	FALSE	13.4138	15.7824	0.233766	NA	0.0449641	ifng	untreated-vs-treated	B16F10.pgNTC
ENSMUSG00000001674	Ddx18	FALSE	78.3717	83.9369	0.0989104	NA	0.0136979	ifng	untreated-vs-treated	B16F10.pgNTC
ENSMUSG00000001729	Akt1	FALSE	493.744	441.215	-0.162263	NA	0.0207593	ifng	untreated-vs-treated	B16F10.pgNTC
ENSMUSG00000001751	Naglu	FALSE	141.246	125.238	-0.173472	NA	0.0410304	ifng	untreated-vs-treated	B16F10.pgNTC
ENSMUSG00000001761	Smo	FALSE	40.7251	33.0214	-0.302089	NA	0.0250996	ifng	untreated-vs-treated	B16F10.pgNTC
ENSMUSG00000001833	Sept7	FALSE	163.877	181.726	0.149109	NA	0.0495025	ifng	untreated-vs-treated	B16F10.pgNTC
ENSMUSG00000001844	Zdhhc4	FALSE	39.7438	36.3713	-0.127753	NA	0.00946024	ifng	untreated-vs-treated	B16F10.pgNTC
ENSMUSG00000001891	Ugp2	FALSE	896.684	1056.7	0.236888	NA	0.0179676	ifng	untreated-vs-treated	B16F10.pgNTC
ENSMUSG00000001999	Blvra	FALSE	57.7415	68.9937	0.256644	NA	0.0303153	ifng	untreated-vs-treated	B16F10.pgNTC
ENSMUSG00000002015	Bcap31	FALSE	165.182	182.377	0.142825	NA	0.0123824	ifng	untreated-vs-treated	B16F10.pgNTC
ENSMUSG00000002032	Tmem25	FALSE	2.54065	1.77954	-0.501414	NA	0.0246153	ifng	untreated-vs-treated	B16F10.pgNTC
ENSMUSG00000002043	Trappc6a	FALSE	105.79	79.7209	-0.407948	NA	0.00721681	ifng	untreated-vs-treated	B16F10.pgNTC
ENSMUSG00000002083	Bbc3	FALSE	4.61303	1.79966	-1.33314	NA	0.014896	ifng	untreated-vs-treated	B16F10.pgNTC
ENSMUSG00000002105	Slc39a13	FALSE	14.9832	11.8067	-0.342406	NA	0.00400547	ifng	untreated-vs-treated	B16F10.pgNTC
ENSMUSG00000002227	Mov10	FALSE	12.9922	18.2357	0.487473	NA	0.0109343	ifng	untreated-vs-treated	B16F10.pgNTC
ENSMUSG00000002274	Metrn	FALSE	326.14	252.67	-0.36817	NA	0.0149669	ifng	untreated-vs-treated	B16F10.pgNTC
ENSMUSG00000002279	Lmf1	FALSE	41.6707	37.0423	-0.169637	NA	0.0294348	ifng	untreated-vs-treated	B16F10.pgNTC
ENSMUSG00000002325	Irf9	FALSE	3.94548	11.366	1.51419	NA	0.000509799	ifng	untreated-vs-treated	B16F10.pgNTC
ENSMUSG00000002342	Tmem161a	FALSE	47.9137	40.0995	-0.25655	NA	0.00225005	ifng	untreated-vs-treated	B16F10.pgNTC
ENSMUSG00000002343	Armc6	FALSE	10.0381	8.36781	-0.261091	NA	0.0232527	ifng	untreated-vs-treated	B16F10.pgNTC
ENSMUSG00000002393	Nr2f6	FALSE	19.9466	14.9411	-0.415607	NA	0.0412118	ifng	untreated-vs-treated	B16F10.pgNTC
ENSMUSG00000002396	Ocel1	FALSE	5.8568	4.62048	-0.338689	NA	0.0198989	ifng	untreated-vs-treated	B16F10.pgNTC
ENSMUSG00000002477	Snrpd1	FALSE	186.253	210.455	0.176199	NA	0.00751081	ifng	untreated-vs-treated	B16F10.pgNTC
ENSMUSG00000002486	Tchp	FALSE	8.35825	6.46058	-0.368928	NA	0.0366806	ifng	untreated-vs-treated	B16F10.pgNTC
ENSMUSG00000002504	Slc9a3r2	FALSE	8.6094	6.52124	-0.398004	NA	0.0477619	ifng	untreated-vs-treated	B16F10.pgNTC
ENSMUSG00000002524	Puf60	FALSE	201.479	175.72	-0.197298	NA	0.00765026	ifng	untreated-vs-treated	B16F10.pgNTC
ENSMUSG00000002550	Uck1	FALSE	39.4606	33.9511	-0.216646	NA	0.0378778	ifng	untreated-vs-treated	B16F10.pgNTC
ENSMUSG00000002625	Akap8l	FALSE	36.6091	27.5928	-0.407245	NA	0.0490738	ifng	untreated-vs-treated	B16F10.pgNTC
ENSMUSG00000002718	Cse1l	FALSE	89.0524	101.064	0.182438	NA	0.046555	ifng	untreated-vs-treated	B16F10.pgNTC
ENSMUSG00000002728	Naa20	FALSE	89.0996	99.1228	0.153713	NA	0.0422457	ifng	untreated-vs-treated	B16F10.pgNTC
ENSMUSG00000002763	Pex6	FALSE	35.1384	28.3497	-0.309208	NA	0.0337991	ifng	untreated-vs-treated	B16F10.pgNTC
ENSMUSG00000002767	Mrpl2	FALSE	90.9849	80.033	-0.18492	NA	0.00633419	ifng	untreated-vs-treated	B16F10.pgNTC
ENSMUSG00000002768	Mea1	FALSE	122.037	114.359	-0.0937036	NA	0.0202434	ifng	untreated-vs-treated	B16F10.pgNTC
ENSMUSG00000002797	Ggct	FALSE	5.3746	6.60827	0.295542	NA	0.0016525	ifng	untreated-vs-treated	B16F10.pgNTC
ENSMUSG00000002804	Nudt14	FALSE	52.2536	44.2332	-0.240142	NA	0.0313677	ifng	untreated-vs-treated	B16F10.pgNTC
ENSMUSG00000002825	Qtrt1	FALSE	12.9894	10.5249	-0.302197	NA	0.0161587	ifng	untreated-vs-treated	B16F10.pgNTC
ENSMUSG00000002845	Tmem39a	FALSE	38.1647	42.5089	0.155328	NA	0.0217942	ifng	untreated-vs-treated	B16F10.pgNTC
ENSMUSG00000002897	Il17ra	FALSE	10.2569	9.04276	-0.180791	NA	0.0346432	ifng	untreated-vs-treated	B16F10.pgNTC
ENSMUSG00000002948	Map2k7	FALSE	36.7249	33.3571	-0.13856	NA	0.0317046	ifng	untreated-vs-treated	B16F10.pgNTC
ENSMUSG00000002968	Med25	FALSE	52.2577	39.36	-0.408447	NA	0.0457086	ifng	untreated-vs-treated	B16F10.pgNTC
ENSMUSG00000002983	Relb	FALSE	4.16529	2.9041	-0.512645	NA	0.0370452	ifng	untreated-vs-treated	B16F10.pgNTC
ENSMUSG00000002997	Prkar2b	FALSE	24.6068	29.4821	0.260281	NA	0.0435615	ifng	untreated-vs-treated	B16F10.pgNTC
ENSMUSG00000003068	Stk11	FALSE	58.8865	49.2071	-0.258819	NA	0.0171606	ifng	untreated-vs-treated	B16F10.pgNTC
ENSMUSG00000003072	Atp5d	FALSE	305.964	235.725	-0.376185	NA	0.00913722	ifng	untreated-vs-treated	B16F10.pgNTC
ENSMUSG00000003190	Bcl2l12	FALSE	14.1738	11.356	-0.318466	NA	0.0127012	ifng	untreated-vs-treated	B16F10.pgNTC
ENSMUSG00000003198	Zfp959	FALSE	5.4898	7.2681	0.401518	NA	0.0234197	ifng	untreated-vs-treated	B16F10.pgNTC
ENSMUSG00000003199	Mpnd	FALSE	103.182	84.6346	-0.285716	NA	0.000171773	ifng	untreated-vs-treated	B16F10.pgNTC
ENSMUSG00000003226	Ranbp2	FALSE	26.2534	28.8249	0.134556	NA	0.0125992	ifng	untreated-vs-treated	B16F10.pgNTC
ENSMUSG00000003299	Mrpl4	FALSE	74.9343	59.9449	-0.321741	NA	0.00327121	ifng	untreated-vs-treated	B16F10.pgNTC
ENSMUSG00000003346	Fam108a	FALSE	46.479	31.7417	-0.549454	NA	0.0312455	ifng	untreated-vs-treated	B16F10.pgNTC
ENSMUSG00000003363	Pld3	FALSE	43.0051	37.9142	-0.181537	NA	0.0359967	ifng	untreated-vs-treated	B16F10.pgNTC
ENSMUSG00000003378	Grik5	FALSE	4.25435	2.88925	-0.550064	NA	0.0102616	ifng	untreated-vs-treated	B16F10.pgNTC
ENSMUSG00000003402	Prkcsh	FALSE	88.3495	77.8909	-0.181653	NA	0.0235499	ifng	untreated-vs-treated	B16F10.pgNTC
ENSMUSG00000003531	Dgcr6	FALSE	72.9813	55.6479	-0.390881	NA	0.0240434	ifng	untreated-vs-treated	B16F10.pgNTC
ENSMUSG00000003546	Klc4	FALSE	18.1831	14.2962	-0.345855	NA	0.0379311	ifng	untreated-vs-treated	B16F10.pgNTC
ENSMUSG00000003680	Taf6l	FALSE	15.4708	13.2787	-0.219634	NA	0.00394536	ifng	untreated-vs-treated	B16F10.pgNTC
ENSMUSG00000003731	Kpna6	FALSE	30.9262	32.8564	0.0872006	NA	0.0116153	ifng	untreated-vs-treated	B16F10.pgNTC
ENSMUSG00000003762	Adck4	FALSE	19.6716	16.7236	-0.233561	NA	0.0216397	ifng	untreated-vs-treated	B16F10.pgNTC
ENSMUSG00000003779	Kif20a	FALSE	49.9834	58.6547	0.230575	NA	0.00658881	ifng	untreated-vs-treated	B16F10.pgNTC
ENSMUSG00000003812	Dnase2a	FALSE	22.8758	20.8895	-0.130738	NA	0.041904	ifng	untreated-vs-treated	B16F10.pgNTC
ENSMUSG00000003824	Syce2	FALSE	1.31602	1.05149	-0.310064	NA	0.0275144	ifng	untreated-vs-treated	B16F10.pgNTC
ENSMUSG00000003868	Ruvbl2	FALSE	106.897	94.7248	-0.174314	NA	0.0378719	ifng	untreated-vs-treated	B16F10.pgNTC
ENSMUSG00000003873	Bax	FALSE	242.199	221.912	-0.126174	NA	0.0277048	ifng	untreated-vs-treated	B16F10.pgNTC
ENSMUSG00000003955	Fam162a	FALSE	653.348	724.342	0.148809	NA	0.0309873	ifng	untreated-vs-treated	B16F10.pgNTC
ENSMUSG00000003970	Rpl8	FALSE	2446	1957.48	-0.321417	NA	0.0159627	ifng	untreated-vs-treated	B16F10.pgNTC
ENSMUSG00000004040	Stat3	FALSE	25.4563	32.9095	0.369815	NA	0.000742632	ifng	untreated-vs-treated	B16F10.pgNTC
ENSMUSG00000004044	Ptrf	FALSE	19.4086	11.2934	-0.778461	NA	0.0326176	ifng	untreated-vs-treated	B16F10.pgNTC
ENSMUSG00000004054	Map3k11	FALSE	33.5964	25.8726	-0.376216	NA	0.0393654	ifng	untreated-vs-treated	B16F10.pgNTC
ENSMUSG00000004070	Hmox2	FALSE	56.2675	63.0235	0.163446	NA	0.033802	ifng	untreated-vs-treated	B16F10.pgNTC
ENSMUSG00000004096	Cwc15	FALSE	194.812	215.684	0.146801	NA	0.0479961	ifng	untreated-vs-treated	B16F10.pgNTC
ENSMUSG00000004098	Col5a3	FALSE	9.99866	6.43832	-0.630942	NA	0.0274139	ifng	untreated-vs-treated	B16F10.pgNTC
ENSMUSG00000004151	Etv1	FALSE	5.25102	6.29835	0.260029	NA	0.0135885	ifng	untreated-vs-treated	B16F10.pgNTC
ENSMUSG00000004263	Atn1	FALSE	54.4198	43.5053	-0.322597	NA	0.00682056	ifng	untreated-vs-treated	B16F10.pgNTC
ENSMUSG00000004267	Eno2	FALSE	20.2455	15.7522	-0.360996	NA	0.0245362	ifng	untreated-vs-treated	B16F10.pgNTC
ENSMUSG00000004317	Clcn5	FALSE	10.6995	12.0871	0.175127	NA	0.0229093	ifng	untreated-vs-treated	B16F10.pgNTC
ENSMUSG00000004319	Clcn3	FALSE	47.1466	50.8718	0.109598	NA	0.0384297	ifng	untreated-vs-treated	B16F10.pgNTC
ENSMUSG00000004364	Cul3	FALSE	92.8602	105.927	0.189841	NA	0.0155485	ifng	untreated-vs-treated	B16F10.pgNTC
ENSMUSG00000004460	Dnajb11	FALSE	105.326	117.626	0.159265	NA	0.00520618	ifng	untreated-vs-treated	B16F10.pgNTC
ENSMUSG00000004535	Tax1bp1	FALSE	162.741	185.661	0.190038	NA	0.0125681	ifng	untreated-vs-treated	B16F10.pgNTC
ENSMUSG00000004552	Ctse	FALSE	27.2796	21.931	-0.314189	NA	0.00349681	ifng	untreated-vs-treated	B16F10.pgNTC
ENSMUSG00000004562	Arhgef40	FALSE	4.08497	2.95923	-0.458245	NA	0.0139687	ifng	untreated-vs-treated	B16F10.pgNTC
ENSMUSG00000004591	Pkn2	FALSE	45.1767	50.5017	0.160577	NA	0.00238839	ifng	untreated-vs-treated	B16F10.pgNTC
ENSMUSG00000004665	Cnn2	FALSE	20.9942	18.9874	-0.144573	NA	0.0184368	ifng	untreated-vs-treated	B16F10.pgNTC
ENSMUSG00000004815	Dgkq	FALSE	4.63119	3.70903	-0.316377	NA	0.0361887	ifng	untreated-vs-treated	B16F10.pgNTC
ENSMUSG00000004843	Chmp2b	FALSE	80.2647	97.0269	0.273459	NA	0.0404605	ifng	untreated-vs-treated	B16F10.pgNTC
ENSMUSG00000004849	Ap1s1	FALSE	143.387	156.241	0.123816	NA	0.0214454	ifng	untreated-vs-treated	B16F10.pgNTC
ENSMUSG00000004892	Bcan	FALSE	4.77244	2.93923	-0.689652	NA	0.02332	ifng	untreated-vs-treated	B16F10.pgNTC
ENSMUSG00000004931	Apba3	FALSE	31.0856	21.7343	-0.51524	NA	0.00794095	ifng	untreated-vs-treated	B16F10.pgNTC
ENSMUSG00000004937	Sgta	FALSE	104.366	91.0042	-0.197543	NA	0.0212029	ifng	untreated-vs-treated	B16F10.pgNTC
ENSMUSG00000004980	Hnrnpa2b1	FALSE	1019.29	1128.91	0.147362	NA	0.0317049	ifng	untreated-vs-treated	B16F10.pgNTC
ENSMUSG00000005069	Pex5	FALSE	27.6465	25.9432	-0.091563	NA	0.00438271	ifng	untreated-vs-treated	B16F10.pgNTC
ENSMUSG00000005225	Plekha8	FALSE	25.2154	27.9927	0.150452	NA	0.0190789	ifng	untreated-vs-treated	B16F10.pgNTC
ENSMUSG00000005371	Fbxo11	FALSE	44.7522	51.3666	0.198658	NA	0.00256771	ifng	untreated-vs-treated	B16F10.pgNTC
ENSMUSG00000005413	Hmox1	FALSE	245.846	216.703	-0.18199	NA	0.0460018	ifng	untreated-vs-treated	B16F10.pgNTC
ENSMUSG00000005417	Mprip	FALSE	145.854	135.135	-0.110087	NA	0.0276931	ifng	untreated-vs-treated	B16F10.pgNTC
ENSMUSG00000005533	Igf1r	FALSE	2.70448	2.01947	-0.412196	NA	0.00474546	ifng	untreated-vs-treated	B16F10.pgNTC
ENSMUSG00000005615	Pcyt1a	FALSE	34.1444	36.2055	0.0844367	NA	0.0300716	ifng	untreated-vs-treated	B16F10.pgNTC
ENSMUSG00000005656	Snx6	FALSE	127.061	145.712	0.197517	NA	0.0148309	ifng	untreated-vs-treated	B16F10.pgNTC
ENSMUSG00000005779	Psmb4	FALSE	414.742	434.82	0.0681957	NA	0.00573788	ifng	untreated-vs-treated	B16F10.pgNTC
ENSMUSG00000005802	Slc30a4	FALSE	14.7059	16.4132	0.157931	NA	0.0295717	ifng	untreated-vs-treated	B16F10.pgNTC
ENSMUSG00000005804	Bloc1s6	FALSE	25.88	28.5303	0.140385	NA	0.0429694	ifng	untreated-vs-treated	B16F10.pgNTC
ENSMUSG00000005846	Rsl1d1	FALSE	169.885	190.88	0.16806	NA	0.00948802	ifng	untreated-vs-treated	B16F10.pgNTC
ENSMUSG00000005871	Apc	FALSE	18.6855	20.4939	0.132921	NA	0.0201638	ifng	untreated-vs-treated	B16F10.pgNTC
ENSMUSG00000005917	Otx1	FALSE	2.23021	1.56712	-0.495262	NA	0.00142575	ifng	untreated-vs-treated	B16F10.pgNTC
ENSMUSG00000005973	Rcn1	FALSE	56.599	66.4838	0.23203	NA	0.00351257	ifng	untreated-vs-treated	B16F10.pgNTC
ENSMUSG00000005994	Tyrp1	FALSE	6256.76	7086.97	0.179751	NA	0.0370024	ifng	untreated-vs-treated	B16F10.pgNTC
ENSMUSG00000006010	BC003331	FALSE	26.1195	31.7064	0.27914	NA	0.000921082	ifng	untreated-vs-treated	B16F10.pgNTC
ENSMUSG00000006019	Dhx34	FALSE	12.6538	10.0801	-0.326554	NA	0.018096	ifng	untreated-vs-treated	B16F10.pgNTC
ENSMUSG00000006021	Kptn	FALSE	14.3317	11.7869	-0.280905	NA	0.0198055	ifng	untreated-vs-treated	B16F10.pgNTC
ENSMUSG00000006050	Sra1	FALSE	110.454	116.61	0.0782089	NA	0.00271212	ifng	untreated-vs-treated	B16F10.pgNTC
ENSMUSG00000006058	Snf8	FALSE	153.993	179.143	0.218176	NA	0.0360623	ifng	untreated-vs-treated	B16F10.pgNTC
ENSMUSG00000006262	Mob1b	FALSE	14.6959	16.2273	0.142525	NA	0.0156001	ifng	untreated-vs-treated	B16F10.pgNTC
ENSMUSG00000006301	Tmbim1	FALSE	29.6308	26.2671	-0.173519	NA	0.03105	ifng	untreated-vs-treated	B16F10.pgNTC
ENSMUSG00000006307	Wbp7	FALSE	15.2041	12.8866	-0.2377	NA	0.0425186	ifng	untreated-vs-treated	B16F10.pgNTC
ENSMUSG00000006333	Rps9	FALSE	1685.88	1515.45	-0.153751	NA	0.000165543	ifng	untreated-vs-treated	B16F10.pgNTC
ENSMUSG00000006356	Crip2	FALSE	71.1184	54.7573	-0.376857	NA	0.0167246	ifng	untreated-vs-treated	B16F10.pgNTC
ENSMUSG00000006403	Adamts4	FALSE	6.33669	4.49915	-0.489304	NA	0.0314071	ifng	untreated-vs-treated	B16F10.pgNTC
ENSMUSG00000006494	Pdk1	FALSE	100.052	107.402	0.10222	NA	0.0085699	ifng	untreated-vs-treated	B16F10.pgNTC
ENSMUSG00000006519	Cyba	FALSE	25.199	21.0601	-0.258274	NA	0.0060072	ifng	untreated-vs-treated	B16F10.pgNTC
ENSMUSG00000006576	Slc4a3	FALSE	8.03046	6.78958	-0.240469	NA	0.0387999	ifng	untreated-vs-treated	B16F10.pgNTC
ENSMUSG00000006585	Cdt1	FALSE	66.1628	52.8675	-0.323354	NA	0.0304765	ifng	untreated-vs-treated	B16F10.pgNTC
ENSMUSG00000006678	Pola1	FALSE	31.4439	34.5474	0.135584	NA	0.0491367	ifng	untreated-vs-treated	B16F10.pgNTC
ENSMUSG00000006699	Cdc42	FALSE	301.569	341.772	0.18052	NA	0.0232	ifng	untreated-vs-treated	B16F10.pgNTC
ENSMUSG00000006728	Cdk4	FALSE	457.935	413.584	-0.146947	NA	0.0132213	ifng	untreated-vs-treated	B16F10.pgNTC
ENSMUSG00000006740	Kif5b	FALSE	105.734	114.086	0.109636	NA	0.0288085	ifng	untreated-vs-treated	B16F10.pgNTC
ENSMUSG00000006763	Saal1	FALSE	33.9949	39.6696	0.222401	NA	0.0260094	ifng	untreated-vs-treated	B16F10.pgNTC
ENSMUSG00000006764	Tph2	FALSE	2.10238	3.05431	0.52796	NA	0.00139072	ifng	untreated-vs-treated	B16F10.pgNTC
ENSMUSG00000006998	Psmd2	FALSE	271.975	291.707	0.101028	NA	0.0061602	ifng	untreated-vs-treated	B16F10.pgNTC
ENSMUSG00000007029	Vars	FALSE	148.872	131.866	-0.174943	NA	0.0188286	ifng	untreated-vs-treated	B16F10.pgNTC
ENSMUSG00000007038	Neu1	FALSE	67.1272	55.7054	-0.268851	NA	0.0344919	ifng	untreated-vs-treated	B16F10.pgNTC
ENSMUSG00000007039	Ddah2	FALSE	20.5994	15.7823	-0.383193	NA	0.043193	ifng	untreated-vs-treated	B16F10.pgNTC
ENSMUSG00000007207	Stx1a	FALSE	4.71156	3.29601	-0.508759	NA	0.0266474	ifng	untreated-vs-treated	B16F10.pgNTC
ENSMUSG00000007216	Zfp775	FALSE	5.61623	4.23598	-0.402613	NA	0.0430801	ifng	untreated-vs-treated	B16F10.pgNTC
ENSMUSG00000007415	Gatad1	FALSE	80.5835	87.8071	0.123775	NA	0.0467454	ifng	untreated-vs-treated	B16F10.pgNTC
ENSMUSG00000007458	M6pr	FALSE	169.365	184.43	0.122903	NA	0.0110673	ifng	untreated-vs-treated	B16F10.pgNTC
ENSMUSG00000007603	Dus3l	FALSE	29.3321	22.0509	-0.410803	NA	0.0242777	ifng	untreated-vs-treated	B16F10.pgNTC
ENSMUSG00000007610	Gtpbp3	FALSE	13.9468	10.161	-0.454903	NA	0.0490682	ifng	untreated-vs-treated	B16F10.pgNTC
ENSMUSG00000007617	Homer1	FALSE	18.1333	23.163	0.352291	NA	0.00572151	ifng	untreated-vs-treated	B16F10.pgNTC
ENSMUSG00000007656	Arpp19	FALSE	226.288	275.985	0.286373	NA	0.00408489	ifng	untreated-vs-treated	B16F10.pgNTC
ENSMUSG00000007739	Cct4	FALSE	330.414	359.466	0.121561	NA	0.0201213	ifng	untreated-vs-treated	B16F10.pgNTC
ENSMUSG00000007827	Ankrd26	FALSE	8.52862	10.1104	0.244098	NA	0.0220297	ifng	untreated-vs-treated	B16F10.pgNTC
ENSMUSG00000007837	Prrg2	FALSE	9.95918	7.08815	-0.487596	NA	0.00892952	ifng	untreated-vs-treated	B16F10.pgNTC
ENSMUSG00000007880	Arid1a	FALSE	35.9079	34.0681	-0.0757682	NA	0.0297984	ifng	untreated-vs-treated	B16F10.pgNTC
ENSMUSG00000007892	Rplp1	FALSE	5035.89	3550.15	-0.50436	NA	0.0302629	ifng	untreated-vs-treated	B16F10.pgNTC
ENSMUSG00000008035	Mid1ip1	FALSE	58.8435	47.5191	-0.308073	NA	0.0189624	ifng	untreated-vs-treated	B16F10.pgNTC
ENSMUSG00000008036	Ap2s1	FALSE	257.024	212.049	-0.277441	NA	0.0226968	ifng	untreated-vs-treated	B16F10.pgNTC
ENSMUSG00000008140	Emc10	FALSE	96.9832	79.2154	-0.291782	NA	0.00548897	ifng	untreated-vs-treated	B16F10.pgNTC
ENSMUSG00000008167	Fbxw9	FALSE	20.1558	11.8169	-0.767736	NA	0.0160302	ifng	untreated-vs-treated	B16F10.pgNTC
ENSMUSG00000008200	Fnbp4	FALSE	21.5667	19.4549	-0.148296	NA	0.0310395	ifng	untreated-vs-treated	B16F10.pgNTC
ENSMUSG00000008384	Sertad1	FALSE	14.0583	10.0442	-0.482944	NA	0.029811	ifng	untreated-vs-treated	B16F10.pgNTC
ENSMUSG00000008540	Mgst1	FALSE	31.265	43.8218	0.486418	NA	0.00534049	ifng	untreated-vs-treated	B16F10.pgNTC
ENSMUSG00000008668	Rps18	FALSE	2316.63	2053.08	-0.174236	NA	0.00239007	ifng	untreated-vs-treated	B16F10.pgNTC
ENSMUSG00000008734	Gprc5b	FALSE	6.77099	5.24732	-0.364605	NA	0.0358983	ifng	untreated-vs-treated	B16F10.pgNTC
ENSMUSG00000008763	Man1a2	FALSE	22.846	26.853	0.232656	NA	0.0266101	ifng	untreated-vs-treated	B16F10.pgNTC
ENSMUSG00000008855	Hdac5	FALSE	32.4786	27.2184	-0.254464	NA	0.0383771	ifng	untreated-vs-treated	B16F10.pgNTC
ENSMUSG00000008859	Rala	FALSE	57.3092	62.7336	0.13036	NA	0.0365979	ifng	untreated-vs-treated	B16F10.pgNTC
ENSMUSG00000008892	Vdac3	FALSE	287.462	325.324	0.178473	NA	0.0450342	ifng	untreated-vs-treated	B16F10.pgNTC
ENSMUSG00000009090	Ap1b1	FALSE	70.8743	68.1122	-0.0573074	NA	0.00385457	ifng	untreated-vs-treated	B16F10.pgNTC
ENSMUSG00000009114	2610028H24Rik	FALSE	0.602091	0.429888	-0.440924	NA	0.0231627	ifng	untreated-vs-treated	B16F10.pgNTC
ENSMUSG00000009376	Met	FALSE	374.961	462.715	0.303347	NA	0.00673503	ifng	untreated-vs-treated	B16F10.pgNTC
ENSMUSG00000009470	Tnpo1	FALSE	86.2346	97.1446	0.171769	NA	0.00510175	ifng	untreated-vs-treated	B16F10.pgNTC
ENSMUSG00000009555	Cdk9	FALSE	73.6671	65.081	-0.178652	NA	0.0065706	ifng	untreated-vs-treated	B16F10.pgNTC
ENSMUSG00000009566	Fpgs	FALSE	13.8434	10.9496	-0.336891	NA	0.00226016	ifng	untreated-vs-treated	B16F10.pgNTC
ENSMUSG00000009687	Fxyd5	FALSE	7.15368	5.3876	-0.405644	NA	0.0345797	ifng	untreated-vs-treated	B16F10.pgNTC
ENSMUSG00000009927	Rps25	FALSE	1864.8	1987.9	0.0922226	NA	0.0449314	ifng	untreated-vs-treated	B16F10.pgNTC
ENSMUSG00000010048	Ifrd2	FALSE	37.0138	32.6062	-0.182644	NA	0.0353519	ifng	untreated-vs-treated	B16F10.pgNTC
ENSMUSG00000010067	Rassf1	FALSE	72.5964	65.4724	-0.148899	NA	0.00624264	ifng	untreated-vs-treated	B16F10.pgNTC
ENSMUSG00000010277	2610507B11Rik	FALSE	65.4393	73.4937	0.16734	NA	0.02782	ifng	untreated-vs-treated	B16F10.pgNTC
ENSMUSG00000010290	AI597479	FALSE	33.8948	37.5702	0.14831	NA	0.044298	ifng	untreated-vs-treated	B16F10.pgNTC
ENSMUSG00000010311	Optc	FALSE	1.72731	0.761074	-1.13002	NA	0.00277778	ifng	untreated-vs-treated	B16F10.pgNTC
ENSMUSG00000010358	Ifi35	FALSE	6.27873	12.7667	1.01782	NA	0.00330443	ifng	untreated-vs-treated	B16F10.pgNTC
ENSMUSG00000010376	Nedd8	FALSE	207.544	232.059	0.16104	NA	0.00494381	ifng	untreated-vs-treated	B16F10.pgNTC
ENSMUSG00000010517	Faf1	FALSE	60.0709	64.4332	0.101052	NA	0.0454328	ifng	untreated-vs-treated	B16F10.pgNTC
ENSMUSG00000010663	Fads1	FALSE	61.6601	64.6867	0.0690751	NA	0.0317441	ifng	untreated-vs-treated	B16F10.pgNTC
ENSMUSG00000011257	Pabpc4	FALSE	55.1372	49.57	-0.153407	NA	0.0252448	ifng	untreated-vs-treated	B16F10.pgNTC
ENSMUSG00000011306	Sugp1	FALSE	43.4887	40.1266	-0.115938	NA	0.00473265	ifng	untreated-vs-treated	B16F10.pgNTC
ENSMUSG00000011658	Fuz	FALSE	18.565	16.3731	-0.180716	NA	0.0181571	ifng	untreated-vs-treated	B16F10.pgNTC
ENSMUSG00000011877	Git1	FALSE	54.7015	47.3576	-0.207771	NA	0.0119553	ifng	untreated-vs-treated	B16F10.pgNTC
ENSMUSG00000011884	Gltp	FALSE	38.06	33.5812	-0.180358	NA	0.0332602	ifng	untreated-vs-treated	B16F10.pgNTC
ENSMUSG00000011958	Bnip2	FALSE	104.565	113.02	0.112114	NA	0.0195078	ifng	untreated-vs-treated	B16F10.pgNTC
ENSMUSG00000012017	Scarf2	FALSE	17.0772	10.161	-0.746058	NA	0.0458877	ifng	untreated-vs-treated	B16F10.pgNTC
ENSMUSG00000012114	Med15	FALSE	32.9787	27.5689	-0.258047	NA	0.0129869	ifng	untreated-vs-treated	B16F10.pgNTC
ENSMUSG00000012296	Tjap1	FALSE	39.5604	31.6255	-0.322494	NA	0.00119115	ifng	untreated-vs-treated	B16F10.pgNTC
ENSMUSG00000012422	Tmem167	FALSE	67.6711	78.2245	0.208933	NA	0.0153568	ifng	untreated-vs-treated	B16F10.pgNTC
ENSMUSG00000012443	Kif11	FALSE	64.7965	71.8752	0.149464	NA	0.00762418	ifng	untreated-vs-treated	B16F10.pgNTC
ENSMUSG00000012519	Mlkl	FALSE	44.6041	74.6556	0.742398	NA	0.0117185	ifng	untreated-vs-treated	B16F10.pgNTC
ENSMUSG00000012848	Rps5	FALSE	1515.39	1338.03	-0.17958	NA	0.0337503	ifng	untreated-vs-treated	B16F10.pgNTC
ENSMUSG00000013646	Sh3bp5l	FALSE	14.2954	13.0084	-0.135598	NA	0.000855043	ifng	untreated-vs-treated	B16F10.pgNTC
ENSMUSG00000013663	Pten	FALSE	42.9968	51.5265	0.2608	NA	0.00090962	ifng	untreated-vs-treated	B16F10.pgNTC
ENSMUSG00000013787	Ehmt2	FALSE	104.961	92.3659	-0.184328	NA	0.0475688	ifng	untreated-vs-treated	B16F10.pgNTC
ENSMUSG00000013833	Med16	FALSE	31.7252	25.5693	-0.310648	NA	0.00456679	ifng	untreated-vs-treated	B16F10.pgNTC
ENSMUSG00000013846	St3gal1	FALSE	75.8808	81.9586	0.111086	NA	0.0401928	ifng	untreated-vs-treated	B16F10.pgNTC
ENSMUSG00000013858	ORF61	FALSE	88.5443	62.8567	-0.493988	NA	0.0326839	ifng	untreated-vs-treated	B16F10.pgNTC
ENSMUSG00000014039	Prdm15	FALSE	6.36637	5.60853	-0.181274	NA	0.0148552	ifng	untreated-vs-treated	B16F10.pgNTC
ENSMUSG00000014077	1500003O03Rik	FALSE	76.5484	80.7239	0.0765739	NA	0.0124303	ifng	untreated-vs-treated	B16F10.pgNTC
ENSMUSG00000014195	Dnajc7	FALSE	150.077	158.699	0.0805608	NA	0.0293577	ifng	untreated-vs-treated	B16F10.pgNTC
ENSMUSG00000014444	Fam38a	FALSE	37.371	32.0805	-0.219896	NA	0.0171982	ifng	untreated-vs-treated	B16F10.pgNTC
ENSMUSG00000014504	Srp19	FALSE	81.7166	86.9427	0.0893808	NA	0.00967141	ifng	untreated-vs-treated	B16F10.pgNTC
ENSMUSG00000014599	Csf1	FALSE	3.93552	5.50856	0.479755	NA	0.0346456	ifng	untreated-vs-treated	B16F10.pgNTC
ENSMUSG00000014769	Psmb1	FALSE	325.662	366.694	0.171175	NA	0.0223411	ifng	untreated-vs-treated	B16F10.pgNTC
ENSMUSG00000014778	Fhod1	FALSE	5.97735	4.18891	-0.507648	NA	0.00758261	ifng	untreated-vs-treated	B16F10.pgNTC
ENSMUSG00000014859	E2f4	FALSE	43.4986	38.2478	-0.185356	NA	0.0255901	ifng	untreated-vs-treated	B16F10.pgNTC
ENSMUSG00000014956	Ppp1cb	FALSE	177.328	200.268	0.175464	NA	0.0186727	ifng	untreated-vs-treated	B16F10.pgNTC
ENSMUSG00000014980	Tsen15	FALSE	50.6317	44.1924	-0.196029	NA	0.0173235	ifng	untreated-vs-treated	B16F10.pgNTC
ENSMUSG00000015002	Efr3a	FALSE	55.1725	63.2307	0.196505	NA	0.0282165	ifng	untreated-vs-treated	B16F10.pgNTC
ENSMUSG00000015085	Entpd2	FALSE	6.65261	4.11495	-0.686183	NA	0.0292984	ifng	untreated-vs-treated	B16F10.pgNTC
ENSMUSG00000015092	Edf1	FALSE	199.885	174.425	-0.196502	NA	0.0452954	ifng	untreated-vs-treated	B16F10.pgNTC
ENSMUSG00000015095	Fbxw5	FALSE	44.6159	38.0237	-0.230369	NA	0.0165535	ifng	untreated-vs-treated	B16F10.pgNTC
ENSMUSG00000015112	Slc25a13	FALSE	68.5379	77.537	0.177858	NA	0.00575297	ifng	untreated-vs-treated	B16F10.pgNTC
ENSMUSG00000015127	Unkl	FALSE	4.4614	3.36475	-0.401606	NA	0.0395061	ifng	untreated-vs-treated	B16F10.pgNTC
ENSMUSG00000015202	Cnksr3	FALSE	5.23076	4.77875	-0.129047	NA	0.0260856	ifng	untreated-vs-treated	B16F10.pgNTC
ENSMUSG00000015224	Cyp2j9	FALSE	4.00736	5.5278	0.458977	NA	0.0431903	ifng	untreated-vs-treated	B16F10.pgNTC
ENSMUSG00000015452	Ager	FALSE	3.62242	2.64373	-0.446862	NA	0.0137005	ifng	untreated-vs-treated	B16F10.pgNTC
ENSMUSG00000015461	Atf6b	FALSE	66.7445	57.0505	-0.226218	NA	0.0124359	ifng	untreated-vs-treated	B16F10.pgNTC
ENSMUSG00000015522	Arnt	FALSE	43.3605	41.4285	-0.0656779	NA	0.0397731	ifng	untreated-vs-treated	B16F10.pgNTC
ENSMUSG00000015599	Ttbk1	FALSE	2.03329	1.71242	-0.241078	NA	0.0278803	ifng	untreated-vs-treated	B16F10.pgNTC
ENSMUSG00000015605	Srf	FALSE	26.9066	20.4288	-0.396472	NA	0.00136043	ifng	untreated-vs-treated	B16F10.pgNTC
ENSMUSG00000015647	Lama5	FALSE	4.31413	2.78927	-0.619847	NA	0.00407279	ifng	untreated-vs-treated	B16F10.pgNTC
ENSMUSG00000015653	Steap2	FALSE	7.16365	8.72532	0.282657	NA	0.0298029	ifng	untreated-vs-treated	B16F10.pgNTC
ENSMUSG00000015714	Lass2	FALSE	168.99	181.303	0.10143	NA	0.0172946	ifng	untreated-vs-treated	B16F10.pgNTC
ENSMUSG00000015733	Capza2	FALSE	208.961	248.905	0.252302	NA	0.0496902	ifng	untreated-vs-treated	B16F10.pgNTC
ENSMUSG00000015747	Vps45	FALSE	21.4783	24.7403	0.203524	NA	0.0221788	ifng	untreated-vs-treated	B16F10.pgNTC
ENSMUSG00000015750	Aph1a	FALSE	148.914	136.117	-0.129584	NA	0.00414011	ifng	untreated-vs-treated	B16F10.pgNTC
ENSMUSG00000015837	Sqstm1	FALSE	586.565	545.118	-0.105714	NA	0.0468972	ifng	untreated-vs-treated	B16F10.pgNTC
ENSMUSG00000015846	Rxra	FALSE	34.6824	29.4123	-0.237398	NA	0.0373318	ifng	untreated-vs-treated	B16F10.pgNTC
ENSMUSG00000015880	Ncapg	FALSE	60.8902	70.89	0.219201	NA	0.00668444	ifng	untreated-vs-treated	B16F10.pgNTC
ENSMUSG00000016018	Skiv2l2	FALSE	64.144	73.7962	0.202079	NA	0.000800618	ifng	untreated-vs-treated	B16F10.pgNTC
ENSMUSG00000016253	Th1l	FALSE	38.4962	35.2097	-0.128561	NA	0.0165132	ifng	untreated-vs-treated	B16F10.pgNTC
ENSMUSG00000016526	Dyrk3	FALSE	2.65512	1.77944	-0.563825	NA	0.04383	ifng	untreated-vs-treated	B16F10.pgNTC
ENSMUSG00000016534	Lamp2	FALSE	164.604	195.959	0.251475	NA	0.00997508	ifng	untreated-vs-treated	B16F10.pgNTC
ENSMUSG00000016559	H3f3b	FALSE	835.604	712.119	-0.230684	NA	0.0348668	ifng	untreated-vs-treated	B16F10.pgNTC
ENSMUSG00000016833	Mrps18c	FALSE	65.1702	71.8651	0.140971	NA	0.0228255	ifng	untreated-vs-treated	B16F10.pgNTC
ENSMUSG00000017146	Brca1	FALSE	58.0365	76.68	0.401576	NA	0.00586245	ifng	untreated-vs-treated	B16F10.pgNTC
ENSMUSG00000017167	Cntnap1	FALSE	4.43027	3.80537	-0.216622	NA	0.0487712	ifng	untreated-vs-treated	B16F10.pgNTC
ENSMUSG00000017221	Psmd3	FALSE	151.283	137.987	-0.13267	NA	0.0319469	ifng	untreated-vs-treated	B16F10.pgNTC
ENSMUSG00000017307	Acot8	FALSE	14.924	10.6472	-0.48515	NA	0.0367781	ifng	untreated-vs-treated	B16F10.pgNTC
ENSMUSG00000017478	Zc3h18	FALSE	41.5443	35.3699	-0.231814	NA	0.00342146	ifng	untreated-vs-treated	B16F10.pgNTC
ENSMUSG00000017548	Suz12	FALSE	120.843	138.394	0.195567	NA	0.0146022	ifng	untreated-vs-treated	B16F10.pgNTC
ENSMUSG00000017664	Slc35c2	FALSE	63.4762	57.9025	-0.132476	NA	0.0104334	ifng	untreated-vs-treated	B16F10.pgNTC
ENSMUSG00000017686	Rhot1	FALSE	39.3851	45.133	0.196292	NA	0.0317851	ifng	untreated-vs-treated	B16F10.pgNTC
ENSMUSG00000017721	Pigt	FALSE	88.7763	75.2203	-0.238899	NA	0.0400897	ifng	untreated-vs-treated	B16F10.pgNTC
ENSMUSG00000017724	Etv4	FALSE	1.10548	0.791117	-0.457258	NA	0.00343982	ifng	untreated-vs-treated	B16F10.pgNTC
ENSMUSG00000017765	Slc12a4	FALSE	16.9474	13.9863	-0.276113	NA	0.0398074	ifng	untreated-vs-treated	B16F10.pgNTC
ENSMUSG00000017774	Myo1c	FALSE	58.0858	51.6429	-0.169456	NA	0.00209637	ifng	untreated-vs-treated	B16F10.pgNTC
ENSMUSG00000017830	Dhx58	FALSE	0.753448	1.36491	0.815012	NA	0.0382131	ifng	untreated-vs-treated	B16F10.pgNTC
ENSMUSG00000017837	Nkiras2	FALSE	69.5583	64.0404	-0.119149	NA	0.0217417	ifng	untreated-vs-treated	B16F10.pgNTC
ENSMUSG00000017861	Mybl2	FALSE	20.3329	16.3957	-0.309617	NA	0.0186478	ifng	untreated-vs-treated	B16F10.pgNTC
ENSMUSG00000018001	Cyth3	FALSE	14.0483	14.9161	0.0861647	NA	0.0437936	ifng	untreated-vs-treated	B16F10.pgNTC
ENSMUSG00000018042	Cyb5r3	FALSE	179.542	167.796	-0.0975796	NA	0.0201948	ifng	untreated-vs-treated	B16F10.pgNTC
ENSMUSG00000018171	Vmp1	FALSE	83.9312	94.2193	0.166717	NA	0.043539	ifng	untreated-vs-treated	B16F10.pgNTC
ENSMUSG00000018322	Tomm34	FALSE	22.7065	19.038	-0.25359	NA	0.0449303	ifng	untreated-vs-treated	B16F10.pgNTC
ENSMUSG00000018334	Ksr1	FALSE	3.2348	2.71929	-0.246141	NA	0.0149451	ifng	untreated-vs-treated	B16F10.pgNTC
ENSMUSG00000018362	Kpna2	FALSE	497.732	530.921	0.0931195	NA	0.00928017	ifng	untreated-vs-treated	B16F10.pgNTC
ENSMUSG00000018415	Gid4	FALSE	31.5654	29.5517	-0.09494	NA	0.0367507	ifng	untreated-vs-treated	B16F10.pgNTC
ENSMUSG00000018474	Chd3	FALSE	29.2424	26.7878	-0.126252	NA	0.0464473	ifng	untreated-vs-treated	B16F10.pgNTC
ENSMUSG00000018476	Kdm6b	FALSE	25.0578	19.1593	-0.386299	NA	0.00189983	ifng	untreated-vs-treated	B16F10.pgNTC
ENSMUSG00000018481	Appbp2	FALSE	49.9988	56.4264	0.174307	NA	0.0104152	ifng	untreated-vs-treated	B16F10.pgNTC
ENSMUSG00000018548	Trim37	FALSE	45.9609	53.3528	0.214932	NA	0.0487771	ifng	untreated-vs-treated	B16F10.pgNTC
ENSMUSG00000018567	Gabarap	FALSE	363.582	396.036	0.123334	NA	0.0039685	ifng	untreated-vs-treated	B16F10.pgNTC
ENSMUSG00000018593	Sparc	FALSE	458.548	389.818	-0.234243	NA	0.00133392	ifng	untreated-vs-treated	B16F10.pgNTC
ENSMUSG00000018659	Pnpo	FALSE	6.7908	5.19677	-0.382617	NA	0.0488162	ifng	untreated-vs-treated	B16F10.pgNTC
ENSMUSG00000018677	Slc25a39	FALSE	307.17	252.804	-0.280966	NA	0.00102036	ifng	untreated-vs-treated	B16F10.pgNTC
ENSMUSG00000018678	Sp2	FALSE	17.5853	14.4204	-0.285334	NA	0.0108155	ifng	untreated-vs-treated	B16F10.pgNTC
ENSMUSG00000018707	Dync1h1	FALSE	74.2369	85.5876	0.205133	NA	0.0388347	ifng	untreated-vs-treated	B16F10.pgNTC
ENSMUSG00000018765	Fxr2	FALSE	75.7314	66.5672	-0.185944	NA	0.0321331	ifng	untreated-vs-treated	B16F10.pgNTC
ENSMUSG00000018800	Abca5	FALSE	6.43547	7.60306	0.238764	NA	0.00283276	ifng	untreated-vs-treated	B16F10.pgNTC
ENSMUSG00000018820	Zfyve27	FALSE	23.8491	20.8376	-0.194294	NA	0.0324381	ifng	untreated-vs-treated	B16F10.pgNTC
ENSMUSG00000018846	Pank3	FALSE	29.6111	35.0226	0.24176	NA	0.00571095	ifng	untreated-vs-treated	B16F10.pgNTC
ENSMUSG00000018848	Rars	FALSE	135.579	166.863	0.299425	NA	0.0428871	ifng	untreated-vs-treated	B16F10.pgNTC
ENSMUSG00000018861	Fdxr	FALSE	22.6467	17.6554	-0.35826	NA	0.0171439	ifng	untreated-vs-treated	B16F10.pgNTC
ENSMUSG00000018882	Mrpl45	FALSE	69.7044	79.3493	0.186837	NA	0.0250017	ifng	untreated-vs-treated	B16F10.pgNTC
ENSMUSG00000018899	Irf1	FALSE	8.81032	20.7293	1.22954	NA	0.00115154	ifng	untreated-vs-treated	B16F10.pgNTC
ENSMUSG00000018900	Slc22a5	FALSE	10.2569	8.94775	-0.195943	NA	0.00107776	ifng	untreated-vs-treated	B16F10.pgNTC
ENSMUSG00000018931	Gm16515	FALSE	19.7703	12.7088	-0.635409	NA	0.0113981	ifng	untreated-vs-treated	B16F10.pgNTC
ENSMUSG00000019082	Slc25a22	FALSE	19.3588	14.1363	-0.45216	NA	0.0414264	ifng	untreated-vs-treated	B16F10.pgNTC
ENSMUSG00000019132	BC005537	FALSE	72.8728	78.1603	0.100987	NA	0.0278149	ifng	untreated-vs-treated	B16F10.pgNTC
ENSMUSG00000019254	Ppp1r12c	FALSE	47.0654	35.4978	-0.40642	NA	0.0131242	ifng	untreated-vs-treated	B16F10.pgNTC
ENSMUSG00000019261	Mtap1s	FALSE	16.0509	10.1104	-0.664085	NA	0.0269695	ifng	untreated-vs-treated	B16F10.pgNTC
ENSMUSG00000019295	Tmem129	FALSE	21.3477	19.3173	-0.143822	NA	0.0368924	ifng	untreated-vs-treated	B16F10.pgNTC
ENSMUSG00000019373	Cops3	FALSE	169.049	179.493	0.0864575	NA	0.024947	ifng	untreated-vs-treated	B16F10.pgNTC
ENSMUSG00000019428	Fkbp8	FALSE	222.87	186.983	-0.253234	NA	0.0224995	ifng	untreated-vs-treated	B16F10.pgNTC
ENSMUSG00000019432	Ddx39b	FALSE	352.961	303.311	-0.218679	NA	0.0275705	ifng	untreated-vs-treated	B16F10.pgNTC
ENSMUSG00000019433	Gipc1	FALSE	120.108	90.347	-0.410581	NA	0.0177956	ifng	untreated-vs-treated	B16F10.pgNTC
ENSMUSG00000019461	Plscr3	FALSE	22.3976	17.7751	-0.332622	NA	0.000100547	ifng	untreated-vs-treated	B16F10.pgNTC
ENSMUSG00000019464	Ptger1	FALSE	6.30887	4.08462	-0.620792	NA	0.021641	ifng	untreated-vs-treated	B16F10.pgNTC
ENSMUSG00000019467	Arhgef25	FALSE	14.0682	12.3775	-0.184003	NA	0.0306751	ifng	untreated-vs-treated	B16F10.pgNTC
ENSMUSG00000019471	Cdc37	FALSE	277.902	246.402	-0.173528	NA	0.0157671	ifng	untreated-vs-treated	B16F10.pgNTC
ENSMUSG00000019726	Lyst	FALSE	12.5173	13.8964	0.150196	NA	0.0195345	ifng	untreated-vs-treated	B16F10.pgNTC
ENSMUSG00000019782	Rwdd1	FALSE	117.338	142.141	0.276533	NA	0.028907	ifng	untreated-vs-treated	B16F10.pgNTC
ENSMUSG00000019802	Sec63	FALSE	67.2327	80.8189	0.265343	NA	0.00676287	ifng	untreated-vs-treated	B16F10.pgNTC
ENSMUSG00000019810	Fuca2	FALSE	59.884	73.8467	0.302126	NA	0.0078116	ifng	untreated-vs-treated	B16F10.pgNTC
ENSMUSG00000019817	Plagl1	FALSE	187.073	198.46	0.0852271	NA	0.0172091	ifng	untreated-vs-treated	B16F10.pgNTC
ENSMUSG00000019818	Cd164	FALSE	105.96	121.318	0.195186	NA	0.0288107	ifng	untreated-vs-treated	B16F10.pgNTC
ENSMUSG00000019820	Utrn	FALSE	23.5334	25.8732	0.136463	NA	0.00360329	ifng	untreated-vs-treated	B16F10.pgNTC
ENSMUSG00000019823	Mical1	FALSE	31.1927	27.6828	-0.171919	NA	0.0241592	ifng	untreated-vs-treated	B16F10.pgNTC
ENSMUSG00000019842	Traf3ip2	FALSE	5.36455	4.79235	-0.161075	NA	0.0489505	ifng	untreated-vs-treated	B16F10.pgNTC
ENSMUSG00000019843	Fyn	FALSE	62.1437	51.9233	-0.25899	NA	0.0402219	ifng	untreated-vs-treated	B16F10.pgNTC
ENSMUSG00000019861	Gopc	FALSE	35.7335	41.0093	0.198403	NA	0.00770479	ifng	untreated-vs-treated	B16F10.pgNTC
ENSMUSG00000019897	Ccdc59	FALSE	28.8937	35.0731	0.279157	NA	0.00454267	ifng	untreated-vs-treated	B16F10.pgNTC
ENSMUSG00000019927	Ube2d1	FALSE	23.0253	24.993	0.118051	NA	0.0389115	ifng	untreated-vs-treated	B16F10.pgNTC
ENSMUSG00000019943	Atp2b1	FALSE	20.3632	22.2242	0.125861	NA	0.0455282	ifng	untreated-vs-treated	B16F10.pgNTC
ENSMUSG00000019961	Tmpo	FALSE	217.641	234.409	0.107051	NA	0.0214627	ifng	untreated-vs-treated	B16F10.pgNTC
ENSMUSG00000019975	Ikbip	FALSE	26.7684	28.9324	0.11195	NA	0.0181481	ifng	untreated-vs-treated	B16F10.pgNTC
ENSMUSG00000019998	Stx7	FALSE	239.409	267.199	0.158403	NA	0.0365217	ifng	untreated-vs-treated	B16F10.pgNTC
ENSMUSG00000020014	Gm872	FALSE	34.5828	39.5217	0.192323	NA	0.0415339	ifng	untreated-vs-treated	B16F10.pgNTC
ENSMUSG00000020023	Tmcc3	FALSE	6.83486	8.10858	0.244832	NA	0.044249	ifng	untreated-vs-treated	B16F10.pgNTC
ENSMUSG00000020048	Hsp90b1	FALSE	763.83	900.487	0.237439	NA	0.00484003	ifng	untreated-vs-treated	B16F10.pgNTC
ENSMUSG00000020063	Sirt1	FALSE	8.64642	9.65548	0.158345	NA	0.0155548	ifng	untreated-vs-treated	B16F10.pgNTC
ENSMUSG00000020064	Herc4	FALSE	18.8462	20.2411	0.102739	NA	0.0356667	ifng	untreated-vs-treated	B16F10.pgNTC
ENSMUSG00000020075	Ddx21	FALSE	87.1593	92.4204	0.0845077	NA	0.0100249	ifng	untreated-vs-treated	B16F10.pgNTC
ENSMUSG00000020076	Ddx50	FALSE	46.6982	52.0587	0.156608	NA	0.022096	ifng	untreated-vs-treated	B16F10.pgNTC
ENSMUSG00000020083	2010107G23Rik	FALSE	6.10753	5.01478	-0.281759	NA	0.0143203	ifng	untreated-vs-treated	B16F10.pgNTC
ENSMUSG00000020089	Ppa1	FALSE	79.3282	96.9347	0.289009	NA	0.0224842	ifng	untreated-vs-treated	B16F10.pgNTC
ENSMUSG00000020105	Lrig3	FALSE	1.68783	1.32965	-0.332586	NA	0.0400574	ifng	untreated-vs-treated	B16F10.pgNTC
ENSMUSG00000020109	Dnajb12	FALSE	39.1759	31.4143	-0.318072	NA	0.0204857	ifng	untreated-vs-treated	B16F10.pgNTC
ENSMUSG00000020124	Usp15	FALSE	43.775	45.9217	0.0689882	NA	0.0297044	ifng	untreated-vs-treated	B16F10.pgNTC
ENSMUSG00000020128	Vps54	FALSE	21.774	24.9526	0.196147	NA	0.030303	ifng	untreated-vs-treated	B16F10.pgNTC
ENSMUSG00000020149	Rab1	FALSE	247.696	285.056	0.202631	NA	0.00769885	ifng	untreated-vs-treated	B16F10.pgNTC
ENSMUSG00000020152	Actr2	FALSE	126.509	137.644	0.121651	NA	0.00261672	ifng	untreated-vs-treated	B16F10.pgNTC
ENSMUSG00000020153	Ndufs7	FALSE	108.88	93.6025	-0.218005	NA	0.0340252	ifng	untreated-vs-treated	B16F10.pgNTC
ENSMUSG00000020156	Mum1	FALSE	28.2062	22.1742	-0.346412	NA	0.0368677	ifng	untreated-vs-treated	B16F10.pgNTC
ENSMUSG00000020167	Tcf3	FALSE	55.9741	40.0273	-0.483244	NA	0.00364852	ifng	untreated-vs-treated	B16F10.pgNTC
ENSMUSG00000020225	Tmbim4	FALSE	78.5696	94.0754	0.259691	NA	0.0116177	ifng	untreated-vs-treated	B16F10.pgNTC
ENSMUSG00000020230	Prmt2	FALSE	28.3575	25.1834	-0.170925	NA	0.0245796	ifng	untreated-vs-treated	B16F10.pgNTC
ENSMUSG00000020232	Hmg20b	FALSE	53.0548	41.7589	-0.345018	NA	0.0393147	ifng	untreated-vs-treated	B16F10.pgNTC
ENSMUSG00000020235	Fzr1	FALSE	59.1925	49.8546	-0.24745	NA	0.0390249	ifng	untreated-vs-treated	B16F10.pgNTC
ENSMUSG00000020257	Wdr82	FALSE	45.5585	47.6775	0.0655171	NA	0.00438792	ifng	untreated-vs-treated	B16F10.pgNTC
ENSMUSG00000020260	Pofut2	FALSE	33.9551	30.1021	-0.17348	NA	0.00620395	ifng	untreated-vs-treated	B16F10.pgNTC
ENSMUSG00000020282	Rhbdf1	FALSE	15.0918	11.1671	-0.432774	NA	0.0219212	ifng	untreated-vs-treated	B16F10.pgNTC
ENSMUSG00000020290	Xpo1	FALSE	122.057	134.53	0.140318	NA	0.0254382	ifng	untreated-vs-treated	B16F10.pgNTC
ENSMUSG00000020300	Cpeb4	FALSE	49.8582	55.3755	0.15127	NA	0.0329622	ifng	untreated-vs-treated	B16F10.pgNTC
ENSMUSG00000020307	Cdc34	FALSE	99.2562	87.3372	-0.184459	NA	0.0195567	ifng	untreated-vs-treated	B16F10.pgNTC
ENSMUSG00000020315	Spnb2	FALSE	60.7067	64.1912	0.0804547	NA	0.0116552	ifng	untreated-vs-treated	B16F10.pgNTC
ENSMUSG00000020321	Mdh1	FALSE	312.809	342.542	0.130977	NA	0.0444008	ifng	untreated-vs-treated	B16F10.pgNTC
ENSMUSG00000020330	Hmmr	FALSE	45.8379	57.1251	0.317261	NA	0.0008791	ifng	untreated-vs-treated	B16F10.pgNTC
ENSMUSG00000020359	Agxt2l2	FALSE	22.1286	19.8468	-0.156617	NA	0.0433849	ifng	untreated-vs-treated	B16F10.pgNTC
ENSMUSG00000020361	Hspa4	FALSE	258.84	297.882	0.202643	NA	0.0345579	ifng	untreated-vs-treated	B16F10.pgNTC
ENSMUSG00000020368	Canx	FALSE	442.172	484.007	0.130408	NA	0.0446678	ifng	untreated-vs-treated	B16F10.pgNTC
ENSMUSG00000020380	Rad50	FALSE	42.5036	53.919	0.342836	NA	0.0217472	ifng	untreated-vs-treated	B16F10.pgNTC
ENSMUSG00000020390	Ube2b	FALSE	204.652	221.312	0.112884	NA	0.00645693	ifng	untreated-vs-treated	B16F10.pgNTC
ENSMUSG00000020397	Med7	FALSE	43.6096	51.6037	0.242565	NA	0.0310315	ifng	untreated-vs-treated	B16F10.pgNTC
ENSMUSG00000020399	Havcr2	FALSE	2.04249	3.18917	0.629957	NA	0.014343	ifng	untreated-vs-treated	B16F10.pgNTC
ENSMUSG00000020402	Vdac1	FALSE	594.915	642.084	0.110069	NA	0.022514	ifng	untreated-vs-treated	B16F10.pgNTC
ENSMUSG00000020422	Tns3	FALSE	21.0262	19.4074	-0.115288	NA	0.0116443	ifng	untreated-vs-treated	B16F10.pgNTC
ENSMUSG00000020424	Gatsl3	FALSE	5.87286	5.08718	-0.205248	NA	0.0301546	ifng	untreated-vs-treated	B16F10.pgNTC
ENSMUSG00000020440	Arf5	FALSE	181.721	155.711	-0.222789	NA	0.0356992	ifng	untreated-vs-treated	B16F10.pgNTC
ENSMUSG00000020444	Guk1	FALSE	79.8961	64.953	-0.298513	NA	0.00735908	ifng	untreated-vs-treated	B16F10.pgNTC
ENSMUSG00000020458	Rtn4	FALSE	107.074	117.291	0.131434	NA	0.0142629	ifng	untreated-vs-treated	B16F10.pgNTC
ENSMUSG00000020459	Mtif2	FALSE	28.2292	30.6633	0.119114	NA	0.0402681	ifng	untreated-vs-treated	B16F10.pgNTC
ENSMUSG00000020463	Smek2	FALSE	46.8042	54.6972	0.224599	NA	0.0266246	ifng	untreated-vs-treated	B16F10.pgNTC
ENSMUSG00000020464	Pnpt1	FALSE	31.9923	36.5215	0.190733	NA	0.0292074	ifng	untreated-vs-treated	B16F10.pgNTC
ENSMUSG00000020473	Aebp1	FALSE	186.343	172.694	-0.109711	NA	0.0218362	ifng	untreated-vs-treated	B16F10.pgNTC
ENSMUSG00000020492	Ska2	FALSE	75.6716	86.3635	0.190547	NA	0.0359591	ifng	untreated-vs-treated	B16F10.pgNTC
ENSMUSG00000020513	Tubd1	FALSE	13.8534	16.3587	0.238995	NA	0.00387555	ifng	untreated-vs-treated	B16F10.pgNTC
ENSMUSG00000020536	Llgl1	FALSE	34.6426	27.1364	-0.351717	NA	0.0346618	ifng	untreated-vs-treated	B16F10.pgNTC
ENSMUSG00000020544	Cox11	FALSE	24.5098	29.0271	0.243566	NA	0.0314362	ifng	untreated-vs-treated	B16F10.pgNTC
ENSMUSG00000020570	Sypl	FALSE	105.945	114.782	0.115529	NA	0.03181	ifng	untreated-vs-treated	B16F10.pgNTC
ENSMUSG00000020571	Pdia6	FALSE	316.107	346.839	0.133832	NA	0.0497398	ifng	untreated-vs-treated	B16F10.pgNTC
ENSMUSG00000020572	Nampt	FALSE	166.468	191.82	0.204452	NA	0.0175861	ifng	untreated-vs-treated	B16F10.pgNTC
ENSMUSG00000020580	Rock2	FALSE	46.9174	51.8059	0.142844	NA	0.0440489	ifng	untreated-vs-treated	B16F10.pgNTC
ENSMUSG00000020585	Laptm4a	FALSE	351.278	378.674	0.108331	NA	0.0114791	ifng	untreated-vs-treated	B16F10.pgNTC
ENSMUSG00000020594	Pum2	FALSE	102.573	111.629	0.122013	NA	0.0487429	ifng	untreated-vs-treated	B16F10.pgNTC
ENSMUSG00000020599	Rgs9	FALSE	0.697434	0.500707	-0.4394	NA	0.0360726	ifng	untreated-vs-treated	B16F10.pgNTC
ENSMUSG00000020605	Hs1bp3	FALSE	36.1856	33.7082	-0.102163	NA	0.00513102	ifng	untreated-vs-treated	B16F10.pgNTC
ENSMUSG00000020608	Smc6	FALSE	59.7748	67.5754	0.176815	NA	0.00409937	ifng	untreated-vs-treated	B16F10.pgNTC
ENSMUSG00000020634	Ubxn2a	FALSE	25.5938	28.33	0.146253	NA	0.0450104	ifng	untreated-vs-treated	B16F10.pgNTC
ENSMUSG00000020638	Cmpk2	FALSE	3.15851	4.72876	0.574463	NA	0.0468323	ifng	untreated-vs-treated	B16F10.pgNTC
ENSMUSG00000020640	Itsn2	FALSE	48.572	53.3261	0.13458	NA	0.00141441	ifng	untreated-vs-treated	B16F10.pgNTC
ENSMUSG00000020641	Rsad2	FALSE	6.6921	14.5894	1.11837	NA	0.00196113	ifng	untreated-vs-treated	B16F10.pgNTC
ENSMUSG00000020642	Rnf144a	FALSE	15.1806	16.9639	0.159727	NA	0.0180306	ifng	untreated-vs-treated	B16F10.pgNTC
ENSMUSG00000020644	Id2	FALSE	199.247	178.217	-0.16088	NA	0.0074848	ifng	untreated-vs-treated	B16F10.pgNTC
ENSMUSG00000020650	Bcap29	FALSE	39.7438	46.3379	0.221196	NA	0.0145483	ifng	untreated-vs-treated	B16F10.pgNTC
ENSMUSG00000020664	Dld	FALSE	158.397	183.722	0.213912	NA	0.00282004	ifng	untreated-vs-treated	B16F10.pgNTC
ENSMUSG00000020687	Cdc27	FALSE	65.3994	73.4322	0.16701	NA	0.0151412	ifng	untreated-vs-treated	B16F10.pgNTC
ENSMUSG00000020692	Nle1	FALSE	36.3426	26.3631	-0.462364	NA	0.00024511	ifng	untreated-vs-treated	B16F10.pgNTC
ENSMUSG00000020700	Map3k3	FALSE	21.9906	19.9248	-0.141973	NA	0.0157704	ifng	untreated-vs-treated	B16F10.pgNTC
ENSMUSG00000020707	Rnf135	FALSE	5.89699	7.50059	0.344335	NA	0.00365026	ifng	untreated-vs-treated	B16F10.pgNTC
ENSMUSG00000020720	Psmd12	FALSE	126.005	136.694	0.117427	NA	0.0329445	ifng	untreated-vs-treated	B16F10.pgNTC
ENSMUSG00000020745	Pafah1b1	FALSE	124.643	138.134	0.14821	NA	0.022873	ifng	untreated-vs-treated	B16F10.pgNTC
ENSMUSG00000020747	2310067B10Rik	FALSE	22.4353	20.2085	-0.15044	NA	0.0378044	ifng	untreated-vs-treated	B16F10.pgNTC
ENSMUSG00000020758	Itgb4	FALSE	2.79278	1.90076	-0.542838	NA	0.0150211	ifng	untreated-vs-treated	B16F10.pgNTC
ENSMUSG00000020766	Galk1	FALSE	252.247	211.935	-0.251155	NA	0.0489662	ifng	untreated-vs-treated	B16F10.pgNTC
ENSMUSG00000020770	Unk	FALSE	21.8297	18.5628	-0.233277	NA	0.0349915	ifng	untreated-vs-treated	B16F10.pgNTC
ENSMUSG00000020776	Fbf1	FALSE	21.5272	17.8752	-0.267493	NA	0.0372279	ifng	untreated-vs-treated	B16F10.pgNTC
ENSMUSG00000020780	Srp68	FALSE	79.0819	82.5316	0.0615594	NA	0.0180457	ifng	untreated-vs-treated	B16F10.pgNTC
ENSMUSG00000020831	0610010K14Rik	FALSE	58.7582	50.2169	-0.226401	NA	0.0399539	ifng	untreated-vs-treated	B16F10.pgNTC
ENSMUSG00000020841	Cpd	FALSE	20.0072	23.0923	0.206393	NA	0.0489026	ifng	untreated-vs-treated	B16F10.pgNTC
ENSMUSG00000020863	Luc7l3	FALSE	92.4259	103.756	0.166743	NA	0.023111	ifng	untreated-vs-treated	B16F10.pgNTC
ENSMUSG00000020899	Pfas	FALSE	23.0275	18.3252	-0.328698	NA	0.0461704	ifng	untreated-vs-treated	B16F10.pgNTC
ENSMUSG00000020903	Stx8	FALSE	75.7056	90.8121	0.26232	NA	0.0359043	ifng	untreated-vs-treated	B16F10.pgNTC
ENSMUSG00000020914	Top2a	FALSE	258.119	296.165	0.198327	NA	0.00909307	ifng	untreated-vs-treated	B16F10.pgNTC
ENSMUSG00000020949	Fkbp3	FALSE	281.624	324.005	0.202213	NA	0.0327439	ifng	untreated-vs-treated	B16F10.pgNTC
ENSMUSG00000020952	Scfd1	FALSE	42.0725	53.155	0.336957	NA	2.02458865748251e-05	ifng	untreated-vs-treated	B16F10.pgNTC
ENSMUSG00000020954	Strn3	FALSE	48.7606	53.7977	0.141685	NA	0.0238462	ifng	untreated-vs-treated	B16F10.pgNTC
ENSMUSG00000020982	Nemf	FALSE	45.1567	51.9934	0.203172	NA	0.0276614	ifng	untreated-vs-treated	B16F10.pgNTC
ENSMUSG00000020986	Sec23a	FALSE	29.937	36.5904	0.289084	NA	0.047057	ifng	untreated-vs-treated	B16F10.pgNTC
ENSMUSG00000021020	Srp54a	FALSE	55.9541	69.8218	0.319166	NA	0.0252655	ifng	untreated-vs-treated	B16F10.pgNTC
ENSMUSG00000021022	Ppp2r3c	FALSE	37.1125	49.0256	0.40114	NA	0.0246964	ifng	untreated-vs-treated	B16F10.pgNTC
ENSMUSG00000021024	Psma6	FALSE	213.813	251.578	0.234603	NA	0.00299862	ifng	untreated-vs-treated	B16F10.pgNTC
ENSMUSG00000021039	Snw1	FALSE	112.636	129.201	0.197874	NA	0.0455485	ifng	untreated-vs-treated	B16F10.pgNTC
ENSMUSG00000021040	Slirp	FALSE	163.349	216.333	0.405187	NA	0.000565144	ifng	untreated-vs-treated	B16F10.pgNTC
ENSMUSG00000021051	Ppp2r5e	FALSE	36.9341	41.6989	0.174822	NA	0.0491266	ifng	untreated-vs-treated	B16F10.pgNTC
ENSMUSG00000021054	Sgpp1	FALSE	14.128	16.4557	0.219282	NA	0.0276479	ifng	untreated-vs-treated	B16F10.pgNTC
ENSMUSG00000021072	Tmx1	FALSE	110.005	126.889	0.205904	NA	0.0013857	ifng	untreated-vs-treated	B16F10.pgNTC
ENSMUSG00000021076	Actr10	FALSE	138.062	163.277	0.241924	NA	0.00591053	ifng	untreated-vs-treated	B16F10.pgNTC
ENSMUSG00000021096	Ppm1a	FALSE	74.1594	78.8008	0.0875225	NA	0.0355912	ifng	untreated-vs-treated	B16F10.pgNTC
ENSMUSG00000021109	Hif1a	FALSE	122.629	141.324	0.204626	NA	0.00872422	ifng	untreated-vs-treated	B16F10.pgNTC
ENSMUSG00000021111	Papola	FALSE	158.942	177.384	0.158322	NA	0.0119615	ifng	untreated-vs-treated	B16F10.pgNTC
ENSMUSG00000021113	Snapc1	FALSE	25.3866	29.0271	0.192964	NA	0.0456701	ifng	untreated-vs-treated	B16F10.pgNTC
ENSMUSG00000021139	Gm20498	FALSE	37.0434	50.3399	0.441954	NA	0.0224941	ifng	untreated-vs-treated	B16F10.pgNTC
ENSMUSG00000021143	Pacs2	FALSE	40.3302	33.2027	-0.280163	NA	0.0104554	ifng	untreated-vs-treated	B16F10.pgNTC
ENSMUSG00000021144	Mta1	FALSE	107.096	90.1549	-0.248296	NA	0.00138106	ifng	untreated-vs-treated	B16F10.pgNTC
ENSMUSG00000021149	Gtpbp4	FALSE	48.5215	58.3648	0.266214	NA	0.0419956	ifng	untreated-vs-treated	B16F10.pgNTC
ENSMUSG00000021178	Psmc1	FALSE	292.3	309.549	0.0827021	NA	0.0138365	ifng	untreated-vs-treated	B16F10.pgNTC
ENSMUSG00000021188	Trip11	FALSE	15.3	18.5352	0.275881	NA	0.0431982	ifng	untreated-vs-treated	B16F10.pgNTC
ENSMUSG00000021192	Golga5	FALSE	36.416	39.9596	0.133785	NA	0.00728918	ifng	untreated-vs-treated	B16F10.pgNTC
ENSMUSG00000021200	Asb2	FALSE	1.91878	1.52668	-0.320081	NA	0.00218137	ifng	untreated-vs-treated	B16F10.pgNTC
ENSMUSG00000021218	Gdi2	FALSE	270.181	313.1	0.212661	NA	0.0229896	ifng	untreated-vs-treated	B16F10.pgNTC
ENSMUSG00000021223	Papln	FALSE	1.64835	1.38513	-0.242663	NA	0.0489929	ifng	untreated-vs-treated	B16F10.pgNTC
ENSMUSG00000021224	Numb	FALSE	19.6519	23.8	0.275634	NA	0.0292811	ifng	untreated-vs-treated	B16F10.pgNTC
ENSMUSG00000021226	Acot2	FALSE	38.672	31.9517	-0.274993	NA	0.0201971	ifng	untreated-vs-treated	B16F10.pgNTC
ENSMUSG00000021240	Abcd4	FALSE	13.6112	12.1268	-0.165923	NA	0.00916647	ifng	untreated-vs-treated	B16F10.pgNTC
ENSMUSG00000021260	Hhipl1	FALSE	2.87941	1.9828	-0.526743	NA	0.0354443	ifng	untreated-vs-treated	B16F10.pgNTC
ENSMUSG00000021262	Evl	FALSE	80.1867	70.149	-0.192807	NA	0.0373846	ifng	untreated-vs-treated	B16F10.pgNTC
ENSMUSG00000021270	Hsp90aa1	FALSE	1218.04	1421.25	0.222588	NA	0.0091409	ifng	untreated-vs-treated	B16F10.pgNTC
ENSMUSG00000021271	Zfp839	FALSE	8.77771	7.66081	-0.195113	NA	0.0430654	ifng	untreated-vs-treated	B16F10.pgNTC
ENSMUSG00000021273	Fdft1	FALSE	53.535	62.9477	0.233462	NA	0.0058886	ifng	untreated-vs-treated	B16F10.pgNTC
ENSMUSG00000021275	Tecpr2	FALSE	9.5545	8.83247	-0.112727	NA	0.0239551	ifng	untreated-vs-treated	B16F10.pgNTC
ENSMUSG00000021276	Cinp	FALSE	75.851	84.9699	0.163679	NA	0.0217927	ifng	untreated-vs-treated	B16F10.pgNTC
ENSMUSG00000021279	Cdc42bpb	FALSE	85.5353	78.2953	-0.127513	NA	0.0273623	ifng	untreated-vs-treated	B16F10.pgNTC
ENSMUSG00000021282	Eif5	FALSE	242.06	271.9	0.167677	NA	0.00734879	ifng	untreated-vs-treated	B16F10.pgNTC
ENSMUSG00000021285	Ppp1r13b	FALSE	10.4117	9.41329	-0.144677	NA	0.0190693	ifng	untreated-vs-treated	B16F10.pgNTC
ENSMUSG00000021287	Xrcc3	FALSE	24.2416	17.1574	-0.497379	NA	0.0185154	ifng	untreated-vs-treated	B16F10.pgNTC
ENSMUSG00000021288	Klc1	FALSE	130.799	122.326	-0.0965724	NA	0.0491977	ifng	untreated-vs-treated	B16F10.pgNTC
ENSMUSG00000021290	2010107E04Rik	FALSE	712.442	807.359	0.180426	NA	0.046466	ifng	untreated-vs-treated	B16F10.pgNTC
ENSMUSG00000021294	Kif26a	FALSE	2.28161	1.14248	-0.966274	NA	0.0467525	ifng	untreated-vs-treated	B16F10.pgNTC
ENSMUSG00000021302	Ggps1	FALSE	30.6273	34.2183	0.159693	NA	0.0459289	ifng	untreated-vs-treated	B16F10.pgNTC
ENSMUSG00000021377	Dek	FALSE	103.51	118.519	0.195253	NA	0.00681288	ifng	untreated-vs-treated	B16F10.pgNTC
ENSMUSG00000021392	Nol8	FALSE	12.565	15.0212	0.256625	NA	0.0335408	ifng	untreated-vs-treated	B16F10.pgNTC
ENSMUSG00000021395	Spin1	FALSE	25.8899	27.1529	0.068582	NA	0.0381091	ifng	untreated-vs-treated	B16F10.pgNTC
ENSMUSG00000021418	Rpp40	FALSE	14.8253	16.1428	0.122421	NA	0.0248545	ifng	untreated-vs-treated	B16F10.pgNTC
ENSMUSG00000021431	Snrnp48	FALSE	23.6131	26.5231	0.167312	NA	0.00965329	ifng	untreated-vs-treated	B16F10.pgNTC
ENSMUSG00000021486	Prelid1	FALSE	816.969	743.431	-0.136072	NA	0.0430267	ifng	untreated-vs-treated	B16F10.pgNTC
ENSMUSG00000021493	Pdlim7	FALSE	30.148	23.4158	-0.363867	NA	0.0211481	ifng	untreated-vs-treated	B16F10.pgNTC
ENSMUSG00000021510	A530054K11Rik	FALSE	6.66248	7.52803	0.174932	NA	0.0475813	ifng	untreated-vs-treated	B16F10.pgNTC
ENSMUSG00000021520	Uqcrb	FALSE	341.504	415.667	0.283487	NA	0.0187984	ifng	untreated-vs-treated	B16F10.pgNTC
ENSMUSG00000021546	Hnrnpk	FALSE	798.522	867.903	0.120194	NA	0.0133509	ifng	untreated-vs-treated	B16F10.pgNTC
ENSMUSG00000021548	Ccnh	FALSE	42.5905	50.8518	0.25548	NA	0.0422482	ifng	untreated-vs-treated	B16F10.pgNTC
ENSMUSG00000021577	Sdha	FALSE	189.708	196.818	0.0530652	NA	0.0205572	ifng	untreated-vs-treated	B16F10.pgNTC
ENSMUSG00000021583	Erap1	FALSE	3.87775	23.3754	2.57574	NA	1.69236562694786e-06	ifng	untreated-vs-treated	B16F10.pgNTC
ENSMUSG00000021585	Cast	FALSE	31.4045	34.9509	0.154117	NA	0.00338407	ifng	untreated-vs-treated	B16F10.pgNTC
ENSMUSG00000021595	Nsun2	FALSE	138.441	155.63	0.168789	NA	0.00594139	ifng	untreated-vs-treated	B16F10.pgNTC
ENSMUSG00000021610	Clptm1l	FALSE	107.913	118.719	0.137619	NA	0.0233726	ifng	untreated-vs-treated	B16F10.pgNTC
ENSMUSG00000021660	Btf3	FALSE	987.308	1037.6	0.0716803	NA	0.00386765	ifng	untreated-vs-treated	B16F10.pgNTC
ENSMUSG00000021676	Iqgap2	FALSE	2.9093	3.4491	0.241591	NA	0.0167673	ifng	untreated-vs-treated	B16F10.pgNTC
ENSMUSG00000021686	Ap3b1	FALSE	59.0904	63.2813	0.0987713	NA	0.0387332	ifng	untreated-vs-treated	B16F10.pgNTC
ENSMUSG00000021709	Erbb2ip	FALSE	43.9583	50.8067	0.208655	NA	0.0487145	ifng	untreated-vs-treated	B16F10.pgNTC
ENSMUSG00000021711	2410002O22Rik	FALSE	47.4953	53.0161	0.158484	NA	0.0324127	ifng	untreated-vs-treated	B16F10.pgNTC
ENSMUSG00000021714	Cenpk	FALSE	32.348	39.9464	0.303947	NA	0.0267823	ifng	untreated-vs-treated	B16F10.pgNTC
ENSMUSG00000021728	Emb	FALSE	69.0135	82.9283	0.264806	NA	0.00172345	ifng	untreated-vs-treated	B16F10.pgNTC
ENSMUSG00000021737	Psmd6	FALSE	97.8401	105.94	0.114685	NA	0.0277892	ifng	untreated-vs-treated	B16F10.pgNTC
ENSMUSG00000021764	Ndufs4	FALSE	191.858	214.964	0.164013	NA	0.0478201	ifng	untreated-vs-treated	B16F10.pgNTC
ENSMUSG00000021772	Nkiras1	FALSE	16.1676	17.9353	0.14924	NA	0.0213747	ifng	untreated-vs-treated	B16F10.pgNTC
ENSMUSG00000021773	Comtd1	FALSE	26.8629	19.958	-0.427687	NA	0.013219	ifng	untreated-vs-treated	B16F10.pgNTC
ENSMUSG00000021796	Bmpr1a	FALSE	29.157	34.2011	0.229821	NA	0.00528701	ifng	untreated-vs-treated	B16F10.pgNTC
ENSMUSG00000021807	2700060E02Rik	FALSE	203.28	237.168	0.22239	NA	0.0176594	ifng	untreated-vs-treated	B16F10.pgNTC
ENSMUSG00000021819	2310021P13Rik	FALSE	29.0429	24.0537	-0.271393	NA	0.0377611	ifng	untreated-vs-treated	B16F10.pgNTC
ENSMUSG00000021824	Ap3m1	FALSE	82.5961	92.3859	0.161502	NA	0.0359567	ifng	untreated-vs-treated	B16F10.pgNTC
ENSMUSG00000021832	Psmc6	FALSE	198.45	224.126	0.175494	NA	0.0264804	ifng	untreated-vs-treated	B16F10.pgNTC
ENSMUSG00000021870	Slmap	FALSE	37.4622	40.9193	0.127179	NA	0.0155801	ifng	untreated-vs-treated	B16F10.pgNTC
ENSMUSG00000021877	Arf4	FALSE	199.232	238.917	0.262001	NA	0.007942	ifng	untreated-vs-treated	B16F10.pgNTC
ENSMUSG00000021917	Spcs1	FALSE	140.374	168.176	0.260613	NA	0.0437397	ifng	untreated-vs-treated	B16F10.pgNTC
ENSMUSG00000021929	Kpna3	FALSE	25.2878	31.3643	0.310107	NA	0.000884698	ifng	untreated-vs-treated	B16F10.pgNTC
ENSMUSG00000021932	Rnaseh2b	FALSE	39.7921	45.2082	0.183877	NA	0.0381908	ifng	untreated-vs-treated	B16F10.pgNTC
ENSMUSG00000021938	Pspc1	FALSE	42.5347	51.4226	0.27346	NA	0.0236507	ifng	untreated-vs-treated	B16F10.pgNTC
ENSMUSG00000021939	Ctsb	FALSE	303.713	334.502	0.139285	NA	0.00695774	ifng	untreated-vs-treated	B16F10.pgNTC
ENSMUSG00000021951	N6amt2	FALSE	37.5172	42.279	0.172164	NA	0.011574	ifng	untreated-vs-treated	B16F10.pgNTC
ENSMUSG00000021952	Xpo4	FALSE	11.2816	13.0566	0.209905	NA	0.0127701	ifng	untreated-vs-treated	B16F10.pgNTC
ENSMUSG00000021959	Lats2	FALSE	13.0683	10.5073	-0.313301	NA	0.000144033	ifng	untreated-vs-treated	B16F10.pgNTC
ENSMUSG00000021969	Zdhhc20	FALSE	22.1585	25.4986	0.202115	NA	0.0474809	ifng	untreated-vs-treated	B16F10.pgNTC
ENSMUSG00000021973	Efha1	FALSE	34.7189	37.2426	0.101086	NA	0.00358096	ifng	untreated-vs-treated	B16F10.pgNTC
ENSMUSG00000021978	Extl3	FALSE	18.5069	16.9239	-0.128626	NA	0.049974	ifng	untreated-vs-treated	B16F10.pgNTC
ENSMUSG00000021996	Esd	FALSE	126.67	145.052	0.195425	NA	0.0226688	ifng	untreated-vs-treated	B16F10.pgNTC
ENSMUSG00000022016	Akap11	FALSE	16.8371	20.9745	0.316125	NA	0.0114081	ifng	untreated-vs-treated	B16F10.pgNTC
ENSMUSG00000022021	Diap3	FALSE	26.3606	31.1619	0.24096	NA	0.0377663	ifng	untreated-vs-treated	B16F10.pgNTC
ENSMUSG00000022034	Esco2	FALSE	13.12	15.4318	0.233281	NA	0.027378	ifng	untreated-vs-treated	B16F10.pgNTC
ENSMUSG00000022051	Bnip3l	FALSE	198.927	214.703	0.110076	NA	0.0364649	ifng	untreated-vs-treated	B16F10.pgNTC
ENSMUSG00000022091	Sorbs3	FALSE	94.5579	87.4857	-0.112087	NA	0.0170778	ifng	untreated-vs-treated	B16F10.pgNTC
ENSMUSG00000022096	Hr	FALSE	0.797068	0.470664	-0.700169	NA	0.00281775	ifng	untreated-vs-treated	B16F10.pgNTC
ENSMUSG00000022106	Rcbtb2	FALSE	22.7709	27.5712	0.2754	NA	0.00278628	ifng	untreated-vs-treated	B16F10.pgNTC
ENSMUSG00000022108	Itm2b	FALSE	144.27	198.508	0.460283	NA	0.00175317	ifng	untreated-vs-treated	B16F10.pgNTC
ENSMUSG00000022136	Dnajc3	FALSE	59.4114	65.6269	0.143428	NA	0.0195542	ifng	untreated-vs-treated	B16F10.pgNTC
ENSMUSG00000022146	Osmr	FALSE	2.70237	3.97341	0.547441	NA	0.0262439	ifng	untreated-vs-treated	B16F10.pgNTC
ENSMUSG00000022176	Rem2	FALSE	1.87311	1.1316	-0.701839	NA	0.0145014	ifng	untreated-vs-treated	B16F10.pgNTC
ENSMUSG00000022178	Jub	FALSE	16.8082	13.7264	-0.291212	NA	0.0365123	ifng	untreated-vs-treated	B16F10.pgNTC
ENSMUSG00000022186	Oxct1	FALSE	303.408	318.847	0.0715895	NA	0.00716524	ifng	untreated-vs-treated	B16F10.pgNTC
ENSMUSG00000022193	Psmb5	FALSE	230.473	219.773	-0.068568	NA	0.0179106	ifng	untreated-vs-treated	B16F10.pgNTC
ENSMUSG00000022200	Golph3	FALSE	57.8008	66.4326	0.200636	NA	0.00650598	ifng	untreated-vs-treated	B16F10.pgNTC
ENSMUSG00000022205	Sub1	FALSE	457.318	584.377	0.353668	NA	0.00809999	ifng	untreated-vs-treated	B16F10.pgNTC
ENSMUSG00000022208	Jph4	FALSE	0.642942	0.480678	-0.383732	NA	0.036528	ifng	untreated-vs-treated	B16F10.pgNTC
ENSMUSG00000022211	Lrrc16b	FALSE	2.95352	1.75954	-0.730448	NA	0.00691464	ifng	untreated-vs-treated	B16F10.pgNTC
ENSMUSG00000022216	Psme1	FALSE	58.1956	181.583	1.64077	NA	0.000845856	ifng	untreated-vs-treated	B16F10.pgNTC
ENSMUSG00000022234	Cct5	FALSE	447.985	483.795	0.110932	NA	0.00126057	ifng	untreated-vs-treated	B16F10.pgNTC
ENSMUSG00000022244	Amacr	FALSE	24.1113	21.8588	-0.141177	NA	0.00407266	ifng	untreated-vs-treated	B16F10.pgNTC
ENSMUSG00000022255	Mtdh	FALSE	126.066	144.073	0.192548	NA	0.0161427	ifng	untreated-vs-treated	B16F10.pgNTC
ENSMUSG00000022263	Trio	FALSE	36.5573	31.2008	-0.228224	NA	0.0185223	ifng	untreated-vs-treated	B16F10.pgNTC
ENSMUSG00000022270	Fam134b	FALSE	32.0885	33.4613	0.06034	NA	0.0350457	ifng	untreated-vs-treated	B16F10.pgNTC
ENSMUSG00000022295	Atp6v1c1	FALSE	169.503	189.83	0.163349	NA	0.0262509	ifng	untreated-vs-treated	B16F10.pgNTC
ENSMUSG00000022300	Dcaf13	FALSE	66.6548	80.1031	0.264961	NA	0.0470698	ifng	untreated-vs-treated	B16F10.pgNTC
ENSMUSG00000022305	Lrp12	FALSE	16.6089	18.7665	0.175686	NA	0.0154432	ifng	untreated-vs-treated	B16F10.pgNTC
ENSMUSG00000022314	Rad21	FALSE	208.669	235.329	0.173419	NA	0.0217587	ifng	untreated-vs-treated	B16F10.pgNTC
ENSMUSG00000022322	Shcbp1	FALSE	50.4544	57.5082	0.188607	NA	0.0113388	ifng	untreated-vs-treated	B16F10.pgNTC
ENSMUSG00000022324	Matn2	FALSE	2.99897	3.95558	0.393484	NA	0.0187954	ifng	untreated-vs-treated	B16F10.pgNTC
ENSMUSG00000022336	Eif3e	FALSE	379.474	459.48	0.275967	NA	0.0160963	ifng	untreated-vs-treated	B16F10.pgNTC
ENSMUSG00000022337	Emc2	FALSE	81.7956	93.9355	0.199529	NA	0.0123108	ifng	untreated-vs-treated	B16F10.pgNTC
ENSMUSG00000022338	Eny2	FALSE	100.51	119.969	0.255198	NA	0.0271465	ifng	untreated-vs-treated	B16F10.pgNTC
ENSMUSG00000022351	Sqle	FALSE	119.53	137.194	0.198767	NA	0.020794	ifng	untreated-vs-treated	B16F10.pgNTC
ENSMUSG00000022370	Mrpl13	FALSE	227.732	254.059	0.157789	NA	0.0346814	ifng	untreated-vs-treated	B16F10.pgNTC
ENSMUSG00000022378	Fam49b	FALSE	99.957	109.82	0.13569	NA	0.0287947	ifng	untreated-vs-treated	B16F10.pgNTC
ENSMUSG00000022387	Brd1	FALSE	36.2538	30.9683	-0.226988	NA	0.0449403	ifng	untreated-vs-treated	B16F10.pgNTC
ENSMUSG00000022400	Rbx1	FALSE	319.704	349.273	0.127599	NA	0.0101386	ifng	untreated-vs-treated	B16F10.pgNTC
ENSMUSG00000022414	Tab1	FALSE	17.51	13.3989	-0.384757	NA	0.00961997	ifng	untreated-vs-treated	B16F10.pgNTC
ENSMUSG00000022440	C1qtnf6	FALSE	75.0836	69.024	-0.121312	NA	0.0258788	ifng	untreated-vs-treated	B16F10.pgNTC
ENSMUSG00000022443	Myh9	FALSE	95.3393	84.311	-0.177246	NA	0.00793695	ifng	untreated-vs-treated	B16F10.pgNTC
ENSMUSG00000022451	Twf1	FALSE	72.3737	85.7376	0.244301	NA	0.00191356	ifng	untreated-vs-treated	B16F10.pgNTC
ENSMUSG00000022462	Slc38a2	FALSE	158.328	168.898	0.0932137	NA	0.0334727	ifng	untreated-vs-treated	B16F10.pgNTC
ENSMUSG00000022463	Srebf2	FALSE	116.223	98.223	-0.242649	NA	0.006979	ifng	untreated-vs-treated	B16F10.pgNTC
ENSMUSG00000022503	Nubp1	FALSE	56.2331	66.3627	0.238749	NA	0.0103234	ifng	untreated-vs-treated	B16F10.pgNTC
ENSMUSG00000022508	Bcl6	FALSE	2.67223	2.13944	-0.313989	NA	0.0304794	ifng	untreated-vs-treated	B16F10.pgNTC
ENSMUSG00000022514	Il1rap	FALSE	7.58211	9.44753	0.315403	NA	0.0137482	ifng	untreated-vs-treated	B16F10.pgNTC
ENSMUSG00000022533	Atp13a3	FALSE	58.8273	64.0497	0.122603	NA	0.0266495	ifng	untreated-vs-treated	B16F10.pgNTC
ENSMUSG00000022557	Bop1	FALSE	68.4283	62.5836	-0.128704	NA	0.0425592	ifng	untreated-vs-treated	B16F10.pgNTC
ENSMUSG00000022568	Scrib	FALSE	45.8414	37.1155	-0.304246	NA	0.00471211	ifng	untreated-vs-treated	B16F10.pgNTC
ENSMUSG00000022571	Pycrl	FALSE	37.791	31.0619	-0.282468	NA	0.0245206	ifng	untreated-vs-treated	B16F10.pgNTC
ENSMUSG00000022575	Gsdmd	FALSE	1.42476	2.53358	0.80812	NA	0.00876926	ifng	untreated-vs-treated	B16F10.pgNTC
ENSMUSG00000022620	Arsa	FALSE	38.1995	33.8911	-0.172396	NA	0.0159846	ifng	untreated-vs-treated	B16F10.pgNTC
ENSMUSG00000022636	Alcam	FALSE	8.26784	9.89741	0.258061	NA	0.00972143	ifng	untreated-vs-treated	B16F10.pgNTC
ENSMUSG00000022641	Bbx	FALSE	17.8742	20.4288	0.192203	NA	0.0226404	ifng	untreated-vs-treated	B16F10.pgNTC
ENSMUSG00000022679	Mpv17l	FALSE	13.5018	18.0876	0.42045	NA	0.00496608	ifng	untreated-vs-treated	B16F10.pgNTC
ENSMUSG00000022680	Pdxdc1	FALSE	65.2486	67.376	0.0462524	NA	0.0102633	ifng	untreated-vs-treated	B16F10.pgNTC
ENSMUSG00000022687	Boc	FALSE	8.92716	7.0672	-0.334871	NA	0.0395273	ifng	untreated-vs-treated	B16F10.pgNTC
ENSMUSG00000022698	Naa50	FALSE	139.776	147.929	0.0817589	NA	0.0311081	ifng	untreated-vs-treated	B16F10.pgNTC
ENSMUSG00000022706	Mrpl40	FALSE	55.116	64.5249	0.227186	NA	0.047708	ifng	untreated-vs-treated	B16F10.pgNTC
ENSMUSG00000022722	Arl6	FALSE	37.5271	42.2617	0.171196	NA	0.00774794	ifng	untreated-vs-treated	B16F10.pgNTC
ENSMUSG00000022747	St3gal6	FALSE	159.862	193.379	0.274528	NA	0.00782354	ifng	untreated-vs-treated	B16F10.pgNTC
ENSMUSG00000022749	Tbc1d23	FALSE	20.986	23.8238	0.182549	NA	0.00295871	ifng	untreated-vs-treated	B16F10.pgNTC
ENSMUSG00000022752	Tomm70a	FALSE	106.306	116.915	0.137167	NA	0.0052138	ifng	untreated-vs-treated	B16F10.pgNTC
ENSMUSG00000022761	Lztr1	FALSE	34.307	29.1686	-0.233701	NA	0.0155246	ifng	untreated-vs-treated	B16F10.pgNTC
ENSMUSG00000022765	Snap29	FALSE	24.2209	26.4287	0.125597	NA	0.0151799	ifng	untreated-vs-treated	B16F10.pgNTC
ENSMUSG00000022791	Tnk2	FALSE	33.6641	26.1254	-0.365116	NA	0.003098	ifng	untreated-vs-treated	B16F10.pgNTC
ENSMUSG00000022797	Tfrc	FALSE	89.7498	107.922	0.265872	NA	0.0032548	ifng	untreated-vs-treated	B16F10.pgNTC
ENSMUSG00000022799	Arhgap31	FALSE	18.9403	21.1445	0.15841	NA	0.0111291	ifng	untreated-vs-treated	B16F10.pgNTC
ENSMUSG00000022801	Lrch3	FALSE	34.5581	36.8704	0.0933003	NA	0.00249615	ifng	untreated-vs-treated	B16F10.pgNTC
ENSMUSG00000022863	Btg3	FALSE	74.7649	90.1245	0.269388	NA	0.0149824	ifng	untreated-vs-treated	B16F10.pgNTC
ENSMUSG00000022867	Usp25	FALSE	22.7215	26.9646	0.246488	NA	0.00291911	ifng	untreated-vs-treated	B16F10.pgNTC
ENSMUSG00000022881	Rfc4	FALSE	84.3421	99.2745	0.235037	NA	0.00114946	ifng	untreated-vs-treated	B16F10.pgNTC
ENSMUSG00000022890	Atp5j	FALSE	470.904	529.782	0.169946	NA	0.0198605	ifng	untreated-vs-treated	B16F10.pgNTC
ENSMUSG00000022893	Adamts1	FALSE	36.6751	30.6332	-0.259301	NA	0.00639152	ifng	untreated-vs-treated	B16F10.pgNTC
ENSMUSG00000022898	Dscr3	FALSE	80.542	82.8084	0.0400093	NA	0.0467697	ifng	untreated-vs-treated	B16F10.pgNTC
ENSMUSG00000022905	Kpna1	FALSE	31.6147	36.1406	0.192727	NA	0.0163867	ifng	untreated-vs-treated	B16F10.pgNTC
ENSMUSG00000022906	Parp9	FALSE	6.21832	14.4681	1.21146	NA	0.0011614	ifng	untreated-vs-treated	B16F10.pgNTC
ENSMUSG00000022961	Son	FALSE	94.9009	102.854	0.116038	NA	0.00328596	ifng	untreated-vs-treated	B16F10.pgNTC
ENSMUSG00000022967	Ifnar1	FALSE	35.051	37.2671	0.0883188	NA	0.0317646	ifng	untreated-vs-treated	B16F10.pgNTC
ENSMUSG00000022999	Lmbr1l	FALSE	10.1665	6.37969	-0.667921	NA	0.024285	ifng	untreated-vs-treated	B16F10.pgNTC
ENSMUSG00000023007	Prpf40b	FALSE	23.3569	18.0067	-0.374365	NA	0.0149264	ifng	untreated-vs-treated	B16F10.pgNTC
ENSMUSG00000023020	2310016M24Rik	FALSE	146.92	96.8884	-0.600373	NA	0.0273338	ifng	untreated-vs-treated	B16F10.pgNTC
ENSMUSG00000023034	Nr4a1	FALSE	36.1847	26.3531	-0.456636	NA	0.0326291	ifng	untreated-vs-treated	B16F10.pgNTC
ENSMUSG00000023079	Gtf2ird1	FALSE	27.5876	25.2134	-0.129575	NA	0.0291743	ifng	untreated-vs-treated	B16F10.pgNTC
ENSMUSG00000023084	Lrrc71	FALSE	0.888331	1.02116	0.190649	NA	0.0146008	ifng	untreated-vs-treated	B16F10.pgNTC
ENSMUSG00000023087	Ccrn4l	FALSE	1778.35	1601.13	-0.151443	NA	0.00310949	ifng	untreated-vs-treated	B16F10.pgNTC
ENSMUSG00000023089	Ndufa5	FALSE	249.888	299.563	0.26153	NA	0.00494903	ifng	untreated-vs-treated	B16F10.pgNTC
ENSMUSG00000023106	Denr	FALSE	105.82	113.743	0.104111	NA	0.0332727	ifng	untreated-vs-treated	B16F10.pgNTC
ENSMUSG00000023118	Sympk	FALSE	139.277	131.406	-0.0839031	NA	0.03312	ifng	untreated-vs-treated	B16F10.pgNTC
ENSMUSG00000023143	Nagpa	FALSE	14.7458	13.0728	-0.173083	NA	0.0362985	ifng	untreated-vs-treated	B16F10.pgNTC
ENSMUSG00000023150	Ivns1abp	FALSE	234.348	244.006	0.0582539	NA	0.0369386	ifng	untreated-vs-treated	B16F10.pgNTC
ENSMUSG00000023169	Slc38a1	FALSE	185.928	198.21	0.092261	NA	0.0193643	ifng	untreated-vs-treated	B16F10.pgNTC
ENSMUSG00000023175	Bsg	FALSE	1183.03	1102.66	-0.101504	NA	0.00682879	ifng	untreated-vs-treated	B16F10.pgNTC
ENSMUSG00000023186	Vwa5a	FALSE	8.99189	11.536	0.357625	NA	0.00729319	ifng	untreated-vs-treated	B16F10.pgNTC
ENSMUSG00000023191	Leprel2	FALSE	47.6547	35.2855	-0.432994	NA	0.00590986	ifng	untreated-vs-treated	B16F10.pgNTC
ENSMUSG00000023249	Parp3	FALSE	16.5427	18.7246	0.178211	NA	0.0337369	ifng	untreated-vs-treated	B16F10.pgNTC
ENSMUSG00000023348	Trip6	FALSE	71.6981	63.059	-0.18509	NA	0.0189901	ifng	untreated-vs-treated	B16F10.pgNTC
ENSMUSG00000023353	Agap3	FALSE	27.0151	20.4939	-0.397696	NA	0.044696	ifng	untreated-vs-treated	B16F10.pgNTC
ENSMUSG00000023393	Slc17a9	FALSE	1.39487	0.761074	-0.831603	NA	0.0108927	ifng	untreated-vs-treated	B16F10.pgNTC
ENSMUSG00000023495	Pcbp4	FALSE	172.376	127.331	-0.436821	NA	0.00710001	ifng	untreated-vs-treated	B16F10.pgNTC
ENSMUSG00000023764	Sfi1	FALSE	26.0894	22.1713	-0.234265	NA	0.0372745	ifng	untreated-vs-treated	B16F10.pgNTC
ENSMUSG00000023827	Agpat4	FALSE	13.8333	13.0466	-0.0841483	NA	0.0285224	ifng	untreated-vs-treated	B16F10.pgNTC
ENSMUSG00000023845	Lnpep	FALSE	12.1354	15.2215	0.325648	NA	6.42108349956499e-05	ifng	untreated-vs-treated	B16F10.pgNTC
ENSMUSG00000023905	Tnfrsf12a	FALSE	58.8435	44.4527	-0.4042	NA	0.0202372	ifng	untreated-vs-treated	B16F10.pgNTC
ENSMUSG00000023908	Pkmyt1	FALSE	26.0478	18.5152	-0.491292	NA	0.0177842	ifng	untreated-vs-treated	B16F10.pgNTC
ENSMUSG00000023912	Slc25a27	FALSE	4.62299	3.49493	-0.398408	NA	0.0301592	ifng	untreated-vs-treated	B16F10.pgNTC
ENSMUSG00000023919	Cenpq	FALSE	43.4302	49.6601	0.193172	NA	0.0310272	ifng	untreated-vs-treated	B16F10.pgNTC
ENSMUSG00000023921	Mut	FALSE	38.1193	42.1505	0.14484	NA	0.0164617	ifng	untreated-vs-treated	B16F10.pgNTC
ENSMUSG00000023932	Cdc5l	FALSE	62.6866	68.4821	0.12747	NA	0.0138959	ifng	untreated-vs-treated	B16F10.pgNTC
ENSMUSG00000023938	Aars2	FALSE	8.86738	6.95599	-0.34795	NA	0.0328594	ifng	untreated-vs-treated	B16F10.pgNTC
ENSMUSG00000023940	Sgol1	FALSE	40.5276	45.1637	0.156069	NA	0.0425067	ifng	untreated-vs-treated	B16F10.pgNTC
ENSMUSG00000023951	Vegfa	FALSE	146.703	118.99	-0.301941	NA	0.0310423	ifng	untreated-vs-treated	B16F10.pgNTC
ENSMUSG00000023963	Cyp39a1	FALSE	54.5095	62.4637	0.196336	NA	0.0374091	ifng	untreated-vs-treated	B16F10.pgNTC
ENSMUSG00000023971	Rrp36	FALSE	36.8743	32.8014	-0.168607	NA	0.0118315	ifng	untreated-vs-treated	B16F10.pgNTC
ENSMUSG00000023991	Foxp4	FALSE	12.1951	8.28783	-0.554363	NA	0.0120792	ifng	untreated-vs-treated	B16F10.pgNTC
ENSMUSG00000023994	Nfya	FALSE	44.6644	39.4206	-0.179952	NA	0.0349294	ifng	untreated-vs-treated	B16F10.pgNTC
ENSMUSG00000024012	Mtch1	FALSE	361.585	320.784	-0.172704	NA	0.0146628	ifng	untreated-vs-treated	B16F10.pgNTC
ENSMUSG00000024013	Fgd2	FALSE	2.46095	1.87951	-0.37968	NA	0.00284104	ifng	untreated-vs-treated	B16F10.pgNTC
ENSMUSG00000024033	Rsph1	FALSE	0.777141	0.449882	-0.724454	NA	0.0108513	ifng	untreated-vs-treated	B16F10.pgNTC
ENSMUSG00000024050	Wiz	FALSE	56.4324	45.8307	-0.299904	NA	0.0118819	ifng	untreated-vs-treated	B16F10.pgNTC
ENSMUSG00000024054	Smchd1	FALSE	28.6845	32.4515	0.177714	NA	0.0436435	ifng	untreated-vs-treated	B16F10.pgNTC
ENSMUSG00000024067	Dpy30	FALSE	114.916	138.684	0.271109	NA	0.00828215	ifng	untreated-vs-treated	B16F10.pgNTC
ENSMUSG00000024079	Eif2ak2	FALSE	19.5182	26.1569	0.421403	NA	0.00322449	ifng	untreated-vs-treated	B16F10.pgNTC
ENSMUSG00000024084	Qpct	FALSE	5.92712	4.83279	-0.291645	NA	0.0361961	ifng	untreated-vs-treated	B16F10.pgNTC
ENSMUSG00000024091	Vapa	FALSE	224.333	261.492	0.221074	NA	0.0122612	ifng	untreated-vs-treated	B16F10.pgNTC
ENSMUSG00000024095	Hnrpll	FALSE	88.6357	95.8953	0.113509	NA	0.0334581	ifng	untreated-vs-treated	B16F10.pgNTC
ENSMUSG00000024098	Twsg1	FALSE	16.6118	18.2999	0.139215	NA	0.02886	ifng	untreated-vs-treated	B16F10.pgNTC
ENSMUSG00000024099	Ndufv2	FALSE	209.679	237.335	0.178703	NA	0.0180188	ifng	untreated-vs-treated	B16F10.pgNTC
ENSMUSG00000024104	D6Wsu116e	FALSE	60.2782	63.5096	0.075275	NA	0.0425931	ifng	untreated-vs-treated	B16F10.pgNTC
ENSMUSG00000024120	Lrpprc	FALSE	48.4816	53.4755	0.141295	NA	0.0119061	ifng	untreated-vs-treated	B16F10.pgNTC
ENSMUSG00000024136	Dnase1l2	FALSE	2.83296	1.78955	-0.64768	NA	0.0422363	ifng	untreated-vs-treated	B16F10.pgNTC
ENSMUSG00000024163	Mapk8ip3	FALSE	20.4711	15.446	-0.405174	NA	0.0156759	ifng	untreated-vs-treated	B16F10.pgNTC
ENSMUSG00000024170	Telo2	FALSE	37.6814	32.8314	-0.198482	NA	0.00554364	ifng	untreated-vs-treated	B16F10.pgNTC
ENSMUSG00000024181	Mrpl28	FALSE	122.001	108.01	-0.175652	NA	0.0414066	ifng	untreated-vs-treated	B16F10.pgNTC
ENSMUSG00000024191	Bnip1	FALSE	56.2116	62.7936	0.15961	NA	0.0330823	ifng	untreated-vs-treated	B16F10.pgNTC
ENSMUSG00000024212	Mllt1	FALSE	48.113	39.4914	-0.284549	NA	0.00237177	ifng	untreated-vs-treated	B16F10.pgNTC
ENSMUSG00000024298	Zfp871	FALSE	20.7751	21.9343	0.0781433	NA	0.0356195	ifng	untreated-vs-treated	B16F10.pgNTC
ENSMUSG00000024301	Kifc5b	FALSE	23.9849	16.7227	-0.518972	NA	0.00929108	ifng	untreated-vs-treated	B16F10.pgNTC
ENSMUSG00000024308	Tapbp	FALSE	8.45871	36.8504	2.11638	NA	1.38468652758455e-05	ifng	untreated-vs-treated	B16F10.pgNTC
ENSMUSG00000024339	Tap2	FALSE	1.09597	3.15917	1.48415	NA	0.000194132	ifng	untreated-vs-treated	B16F10.pgNTC
ENSMUSG00000024350	Dnajc18	FALSE	16.8779	22.1318	0.389934	NA	0.0205302	ifng	untreated-vs-treated	B16F10.pgNTC
ENSMUSG00000024371	C2	FALSE	72.9217	90.4276	0.310216	NA	0.00213744	ifng	untreated-vs-treated	B16F10.pgNTC
ENSMUSG00000024384	Iws1	FALSE	25.2969	28.3326	0.163184	NA	0.030919	ifng	untreated-vs-treated	B16F10.pgNTC
ENSMUSG00000024393	Prrc2a	FALSE	145.266	126.007	-0.205116	NA	0.0100962	ifng	untreated-vs-treated	B16F10.pgNTC
ENSMUSG00000024423	Impact	FALSE	21.6504	24.9252	0.202761	NA	0.0316973	ifng	untreated-vs-treated	B16F10.pgNTC
ENSMUSG00000024429	Gnl1	FALSE	51.998	45.8003	-0.182902	NA	0.0352042	ifng	untreated-vs-treated	B16F10.pgNTC
ENSMUSG00000024442	0610009O20Rik	FALSE	37.4382	34.1329	-0.133157	NA	0.0375412	ifng	untreated-vs-treated	B16F10.pgNTC
ENSMUSG00000024533	Spire1	FALSE	26.2058	29.5123	0.171112	NA	0.00795333	ifng	untreated-vs-treated	B16F10.pgNTC
ENSMUSG00000024539	Ptpn2	FALSE	33.8849	37.7333	0.154969	NA	0.0367518	ifng	untreated-vs-treated	B16F10.pgNTC
ENSMUSG00000024560	Cxxc1	FALSE	34.5956	26.6815	-0.374109	NA	0.0361705	ifng	untreated-vs-treated	B16F10.pgNTC
ENSMUSG00000024561	Mbd1	FALSE	24.6593	22.0211	-0.162883	NA	0.0153326	ifng	untreated-vs-treated	B16F10.pgNTC
ENSMUSG00000024583	Txnl1	FALSE	114.674	134.85	0.233727	NA	0.00298103	ifng	untreated-vs-treated	B16F10.pgNTC
ENSMUSG00000024594	Prrc1	FALSE	30.2686	26.4085	-0.196462	NA	0.0305322	ifng	untreated-vs-treated	B16F10.pgNTC
ENSMUSG00000024601	Isoc1	FALSE	18.4621	22.3744	0.276579	NA	0.0334233	ifng	untreated-vs-treated	B16F10.pgNTC
ENSMUSG00000024608	Rps14	FALSE	1680.79	1535.38	-0.130538	NA	0.0172904	ifng	untreated-vs-treated	B16F10.pgNTC
ENSMUSG00000024614	Tmx3	FALSE	34.4732	39.4156	0.193022	NA	0.0104818	ifng	untreated-vs-treated	B16F10.pgNTC
ENSMUSG00000024640	Psat1	FALSE	296.938	308.187	0.0536357	NA	0.0329733	ifng	untreated-vs-treated	B16F10.pgNTC
ENSMUSG00000024659	Anxa1	FALSE	98.7268	110.507	0.162546	NA	0.0329501	ifng	untreated-vs-treated	B16F10.pgNTC
ENSMUSG00000024661	Fth1	FALSE	1847.37	1764.43	-0.0662724	NA	0.0398441	ifng	untreated-vs-treated	B16F10.pgNTC
ENSMUSG00000024695	Zfp91	FALSE	46.5584	53.3326	0.195772	NA	0.0460388	ifng	untreated-vs-treated	B16F10.pgNTC
ENSMUSG00000024726	2410127L17Rik	FALSE	15.1411	18.9668	0.32401	NA	0.0243258	ifng	untreated-vs-treated	B16F10.pgNTC
ENSMUSG00000024750	Zfand5	FALSE	121.386	155.379	0.356064	NA	0.0377607	ifng	untreated-vs-treated	B16F10.pgNTC
ENSMUSG00000024767	Otub1	FALSE	93.4163	87.8139	-0.0891738	NA	0.041913	ifng	untreated-vs-treated	B16F10.pgNTC
ENSMUSG00000024769	Cdc42bpg	FALSE	8.88064	7.29029	-0.282863	NA	0.0462155	ifng	untreated-vs-treated	B16F10.pgNTC
ENSMUSG00000024782	Ak3	FALSE	63.1477	72.9064	0.207158	NA	0.015161	ifng	untreated-vs-treated	B16F10.pgNTC
ENSMUSG00000024789	Jak2	FALSE	12.7525	13.9397	0.12792	NA	0.0214761	ifng	untreated-vs-treated	B16F10.pgNTC
ENSMUSG00000024795	Kif20b	FALSE	21.7599	24.5236	0.172109	NA	0.0179397	ifng	untreated-vs-treated	B16F10.pgNTC
ENSMUSG00000024805	Pcgf5	FALSE	7.25319	9.50341	0.387403	NA	0.0229245	ifng	untreated-vs-treated	B16F10.pgNTC
ENSMUSG00000024806	Mlana	FALSE	2266.25	2431.9	0.101775	NA	0.0257306	ifng	untreated-vs-treated	B16F10.pgNTC
ENSMUSG00000024811	Tnks2	FALSE	59.4812	68.6499	0.206658	NA	0.0072985	ifng	untreated-vs-treated	B16F10.pgNTC
ENSMUSG00000024817	Uhrf2	FALSE	31.3384	34.6589	0.145069	NA	0.0392327	ifng	untreated-vs-treated	B16F10.pgNTC
ENSMUSG00000024843	Chka	FALSE	15.8517	11.991	-0.401172	NA	0.00857989	ifng	untreated-vs-treated	B16F10.pgNTC
ENSMUSG00000024847	Aip	FALSE	50.8728	47.9033	-0.0866785	NA	0.0274439	ifng	untreated-vs-treated	B16F10.pgNTC
ENSMUSG00000024853	Sf3b2	FALSE	164.365	149.898	-0.132885	NA	0.0105066	ifng	untreated-vs-treated	B16F10.pgNTC
ENSMUSG00000024858	Adrbk1	FALSE	54.2006	44.2029	-0.293857	NA	0.0318607	ifng	untreated-vs-treated	B16F10.pgNTC
ENSMUSG00000024866	Acy3	FALSE	13.311	10.4643	-0.345623	NA	0.0358756	ifng	untreated-vs-treated	B16F10.pgNTC
ENSMUSG00000024887	Asah2	FALSE	5.43999	7.2581	0.412574	NA	0.0434475	ifng	untreated-vs-treated	B16F10.pgNTC
ENSMUSG00000024906	Mus81	FALSE	15.0845	13.6693	-0.141617	NA	0.0236535	ifng	untreated-vs-treated	B16F10.pgNTC
ENSMUSG00000024911	Fibp	FALSE	54.6802	46.9663	-0.21917	NA	0.039513	ifng	untreated-vs-treated	B16F10.pgNTC
ENSMUSG00000024927	Rela	FALSE	30.1989	25.2963	-0.255088	NA	0.00814195	ifng	untreated-vs-treated	B16F10.pgNTC
ENSMUSG00000024937	Ehbp1l1	FALSE	15.3834	14.1663	-0.118496	NA	0.0381269	ifng	untreated-vs-treated	B16F10.pgNTC
ENSMUSG00000024941	Scyl1	FALSE	68.8753	59.5	-0.210926	NA	0.004113	ifng	untreated-vs-treated	B16F10.pgNTC
ENSMUSG00000024960	Plcb3	FALSE	30.5078	26.653	-0.194523	NA	0.0415113	ifng	untreated-vs-treated	B16F10.pgNTC
ENSMUSG00000024974	Smc3	FALSE	70.3921	80.7889	0.198606	NA	0.0387885	ifng	untreated-vs-treated	B16F10.pgNTC
ENSMUSG00000024976	Shoc2	FALSE	32.0322	38.268	0.25624	NA	0.0379933	ifng	untreated-vs-treated	B16F10.pgNTC
ENSMUSG00000024981	Acsl5	FALSE	42.4945	59.1745	0.477206	NA	0.0206552	ifng	untreated-vs-treated	B16F10.pgNTC
ENSMUSG00000024989	Cep55	FALSE	33.2522	40.417	0.281117	NA	0.00328916	ifng	untreated-vs-treated	B16F10.pgNTC
ENSMUSG00000025001	Hells	FALSE	51.1917	58.6912	0.197048	NA	0.0309151	ifng	untreated-vs-treated	B16F10.pgNTC
ENSMUSG00000025016	Tm9sf3	FALSE	132.577	147.651	0.15531	NA	0.0425833	ifng	untreated-vs-treated	B16F10.pgNTC
ENSMUSG00000025026	Add3	FALSE	13.6299	15.4993	0.184775	NA	0.0356189	ifng	untreated-vs-treated	B16F10.pgNTC
ENSMUSG00000025034	Trim8	FALSE	19.0371	14.7162	-0.370265	NA	0.00318454	ifng	untreated-vs-treated	B16F10.pgNTC
ENSMUSG00000025037	Maoa	FALSE	58.1265	67.1448	0.207907	NA	0.00815307	ifng	untreated-vs-treated	B16F10.pgNTC
ENSMUSG00000025060	Slk	FALSE	43.8607	49.6	0.177214	NA	0.00212523	ifng	untreated-vs-treated	B16F10.pgNTC
ENSMUSG00000025076	Casp7	FALSE	1.7137	2.82926	0.706516	NA	0.04212	ifng	untreated-vs-treated	B16F10.pgNTC
ENSMUSG00000025085	Ablim1	FALSE	19.2481	25.0335	0.378248	NA	0.0138498	ifng	untreated-vs-treated	B16F10.pgNTC
ENSMUSG00000025135	Anapc11	FALSE	89.1022	69.843	-0.351115	NA	0.0366537	ifng	untreated-vs-treated	B16F10.pgNTC
ENSMUSG00000025138	Sirt7	FALSE	35.1706	30.1821	-0.220326	NA	0.0274047	ifng	untreated-vs-treated	B16F10.pgNTC
ENSMUSG00000025142	Aspscr1	FALSE	78.6765	74.5605	-0.0774691	NA	0.0353998	ifng	untreated-vs-treated	B16F10.pgNTC
ENSMUSG00000025145	Lrrc45	FALSE	16.9277	14.0863	-0.264205	NA	0.0318024	ifng	untreated-vs-treated	B16F10.pgNTC
ENSMUSG00000025158	Rfng	FALSE	28.9927	25.7033	-0.173406	NA	0.0242163	ifng	untreated-vs-treated	B16F10.pgNTC
ENSMUSG00000025162	Csnk1d	FALSE	92.3901	85.4506	-0.112582	NA	0.0335211	ifng	untreated-vs-treated	B16F10.pgNTC
ENSMUSG00000025188	Hps1	FALSE	23.7086	19.7879	-0.260165	NA	0.0402802	ifng	untreated-vs-treated	B16F10.pgNTC
ENSMUSG00000025225	Nfkb2	FALSE	13.9567	10.5972	-0.395576	NA	0.01446	ifng	untreated-vs-treated	B16F10.pgNTC
ENSMUSG00000025227	Tmem180	FALSE	11.1611	8.75565	-0.348359	NA	0.00532628	ifng	untreated-vs-treated	B16F10.pgNTC
ENSMUSG00000025234	Arih1	FALSE	50.7829	58.6928	0.208642	NA	0.0354257	ifng	untreated-vs-treated	B16F10.pgNTC
ENSMUSG00000025240	Sacm1l	FALSE	37.5319	41.5135	0.145272	NA	0.00412303	ifng	untreated-vs-treated	B16F10.pgNTC
ENSMUSG00000025241	Fyco1	FALSE	9.47335	10.7952	0.187486	NA	0.0258093	ifng	untreated-vs-treated	B16F10.pgNTC
ENSMUSG00000025262	Fam120c	FALSE	4.27428	4.87873	0.188681	NA	0.0203977	ifng	untreated-vs-treated	B16F10.pgNTC
ENSMUSG00000025265	Fgd1	FALSE	5.5994	4.42884	-0.334849	NA	0.03602	ifng	untreated-vs-treated	B16F10.pgNTC
ENSMUSG00000025266	Gnl3l	FALSE	20.9728	23.7596	0.179568	NA	0.0161662	ifng	untreated-vs-treated	B16F10.pgNTC
ENSMUSG00000025271	Pfkfb1	FALSE	1.77814	2.29507	0.358939	NA	0.0128345	ifng	untreated-vs-treated	B16F10.pgNTC
ENSMUSG00000025287	Acot9	FALSE	28.7243	32.8214	0.19204	NA	0.0440839	ifng	untreated-vs-treated	B16F10.pgNTC
ENSMUSG00000025289	Prdx4	FALSE	69.9925	77.6496	0.149673	NA	0.0155562	ifng	untreated-vs-treated	B16F10.pgNTC
ENSMUSG00000025290	Rps24	FALSE	2216.02	2387.1	0.107287	NA	0.00673671	ifng	untreated-vs-treated	B16F10.pgNTC
ENSMUSG00000025316	Banp	FALSE	27.4255	21.3634	-0.359606	NA	0.00218037	ifng	untreated-vs-treated	B16F10.pgNTC
ENSMUSG00000025326	Ube3a	FALSE	30.821	37.3103	0.275235	NA	0.0208427	ifng	untreated-vs-treated	B16F10.pgNTC
ENSMUSG00000025332	Kdm5c	FALSE	30.677	26.4131	-0.215513	NA	0.0323277	ifng	untreated-vs-treated	B16F10.pgNTC
ENSMUSG00000025333	Gpr143	FALSE	51.6363	59.227	0.197684	NA	0.0108066	ifng	untreated-vs-treated	B16F10.pgNTC
ENSMUSG00000025351	Cd63	FALSE	985.811	1137.47	0.206431	NA	0.0150492	ifng	untreated-vs-treated	B16F10.pgNTC
ENSMUSG00000025362	Rps26	FALSE	1748.83	1412.57	-0.308053	NA	0.0160355	ifng	untreated-vs-treated	B16F10.pgNTC
ENSMUSG00000025369	Smarcc2	FALSE	35.3201	32.0252	-0.141063	NA	0.00824419	ifng	untreated-vs-treated	B16F10.pgNTC
ENSMUSG00000025372	Baiap2	FALSE	9.2189	7.37807	-0.31934	NA	0.0478829	ifng	untreated-vs-treated	B16F10.pgNTC
ENSMUSG00000025375	Aatk	FALSE	4.69274	2.6938	-0.789137	NA	0.000796222	ifng	untreated-vs-treated	B16F10.pgNTC
ENSMUSG00000025393	Atp5b	FALSE	1600.99	1561.69	-0.0358514	NA	0.00146252	ifng	untreated-vs-treated	B16F10.pgNTC
ENSMUSG00000025395	Prim1	FALSE	57.9389	66.1227	0.190453	NA	0.0351308	ifng	untreated-vs-treated	B16F10.pgNTC
ENSMUSG00000025403	Shmt2	FALSE	360.693	275.904	-0.386541	NA	0.0203382	ifng	untreated-vs-treated	B16F10.pgNTC
ENSMUSG00000025410	Dctn2	FALSE	131.606	116.685	-0.173535	NA	0.00581432	ifng	untreated-vs-treated	B16F10.pgNTC
ENSMUSG00000025436	Xrcc6bp1	FALSE	4.16908	4.97702	0.252676	NA	0.0241748	ifng	untreated-vs-treated	B16F10.pgNTC
ENSMUSG00000025450	Gm9752	FALSE	1.13509	0.849278	-0.397449	NA	0.0164039	ifng	untreated-vs-treated	B16F10.pgNTC
ENSMUSG00000025451	Paip1	FALSE	78.6108	94.4453	0.264593	NA	0.0167612	ifng	untreated-vs-treated	B16F10.pgNTC
ENSMUSG00000025487	Psmd13	FALSE	145.064	155.83	0.103249	NA	0.0340345	ifng	untreated-vs-treated	B16F10.pgNTC
ENSMUSG00000025492	Ifitm3	FALSE	29.5314	145.315	2.29685	NA	0.000185077	ifng	untreated-vs-treated	B16F10.pgNTC
ENSMUSG00000025507	Lrdd	FALSE	5.69519	4.34886	-0.385083	NA	0.0292351	ifng	untreated-vs-treated	B16F10.pgNTC
ENSMUSG00000025533	Asl	FALSE	57.7141	68.0422	0.237309	NA	0.0496649	ifng	untreated-vs-treated	B16F10.pgNTC
ENSMUSG00000025534	Gusb	FALSE	77.9831	82.1359	0.0748032	NA	0.0272122	ifng	untreated-vs-treated	B16F10.pgNTC
ENSMUSG00000025575	Cant1	FALSE	53.553	47.4976	-0.172935	NA	0.0174242	ifng	untreated-vs-treated	B16F10.pgNTC
ENSMUSG00000025607	Copg2	FALSE	116.272	139.104	0.258548	NA	0.0312496	ifng	untreated-vs-treated	B16F10.pgNTC
ENSMUSG00000025609	Mkln1	FALSE	102.393	110.651	0.111842	NA	0.0149579	ifng	untreated-vs-treated	B16F10.pgNTC
ENSMUSG00000025613	Cct8	FALSE	522.219	576.809	0.143426	NA	0.0103685	ifng	untreated-vs-treated	B16F10.pgNTC
ENSMUSG00000025630	Hprt	FALSE	234.569	273.756	0.222836	NA	0.0441398	ifng	untreated-vs-treated	B16F10.pgNTC
ENSMUSG00000025650	Col7a1	FALSE	0.38857	0.160226	-1.05435	NA	0.0139912	ifng	untreated-vs-treated	B16F10.pgNTC
ENSMUSG00000025651	Uqcrc1	FALSE	229.237	206.88	-0.148008	NA	0.0176829	ifng	untreated-vs-treated	B16F10.pgNTC
ENSMUSG00000025743	Sdc3	FALSE	9.40303	5.40909	-0.791912	NA	0.0013708	ifng	untreated-vs-treated	B16F10.pgNTC
ENSMUSG00000025747	Tyms	FALSE	92.6292	102.004	0.139017	NA	0.0187465	ifng	untreated-vs-treated	B16F10.pgNTC
ENSMUSG00000025786	Zdhhc3	FALSE	58.0574	53.919	-0.106586	NA	0.00282929	ifng	untreated-vs-treated	B16F10.pgNTC
ENSMUSG00000025791	Pgm2	FALSE	322.384	346.788	0.105259	NA	0.0278232	ifng	untreated-vs-treated	B16F10.pgNTC
ENSMUSG00000025793	Hgs	FALSE	62.045	53.9089	-0.202609	NA	0.0052616	ifng	untreated-vs-treated	B16F10.pgNTC
ENSMUSG00000025810	Nrp1	FALSE	16.9377	18.8054	0.150476	NA	0.0177747	ifng	untreated-vs-treated	B16F10.pgNTC
ENSMUSG00000025817	Nudt5	FALSE	117.645	130.667	0.151401	NA	0.0327289	ifng	untreated-vs-treated	B16F10.pgNTC
ENSMUSG00000025821	Zfp282	FALSE	17.2139	12.3449	-0.477955	NA	0.0262334	ifng	untreated-vs-treated	B16F10.pgNTC
ENSMUSG00000025855	Prkar1b	FALSE	3.97821	3.68904	-0.10742	NA	0.0467411	ifng	untreated-vs-treated	B16F10.pgNTC
ENSMUSG00000025856	Pdgfa	FALSE	6.51984	3.55888	-0.863977	NA	0.00478501	ifng	untreated-vs-treated	B16F10.pgNTC
ENSMUSG00000025860	Xiap	FALSE	20.629	23.527	0.189197	NA	0.0357906	ifng	untreated-vs-treated	B16F10.pgNTC
ENSMUSG00000025862	Stag2	FALSE	75.9677	82.5084	0.119079	NA	0.0293817	ifng	untreated-vs-treated	B16F10.pgNTC
ENSMUSG00000025878	Uimc1	FALSE	22.4175	25.5561	0.18863	NA	0.0069812	ifng	untreated-vs-treated	B16F10.pgNTC
ENSMUSG00000025892	Gria4	FALSE	4.08871	3.0692	-0.407797	NA	0.0412973	ifng	untreated-vs-treated	B16F10.pgNTC
ENSMUSG00000025903	Lypla1	FALSE	60.6469	70.6798	0.220689	NA	0.0178968	ifng	untreated-vs-treated	B16F10.pgNTC
ENSMUSG00000025949	Pikfyve	FALSE	26.8811	30.2808	0.171499	NA	0.0159113	ifng	untreated-vs-treated	B16F10.pgNTC
ENSMUSG00000025950	Idh1	FALSE	67.3921	77.1199	0.194384	NA	0.0494593	ifng	untreated-vs-treated	B16F10.pgNTC
ENSMUSG00000025980	Hspd1	FALSE	761.977	819.236	0.104525	NA	0.013537	ifng	untreated-vs-treated	B16F10.pgNTC
ENSMUSG00000025982	Sf3b1	FALSE	272.856	286.905	0.0724202	NA	0.00655473	ifng	untreated-vs-treated	B16F10.pgNTC
ENSMUSG00000026005	Rpe	FALSE	57.3665	63.9333	0.156226	NA	0.0334207	ifng	untreated-vs-treated	B16F10.pgNTC
ENSMUSG00000026019	Wdr12	FALSE	47.7887	54.9475	0.201182	NA	0.00468041	ifng	untreated-vs-treated	B16F10.pgNTC
ENSMUSG00000026021	Sumo1	FALSE	265.264	314.568	0.245898	NA	0.0181936	ifng	untreated-vs-treated	B16F10.pgNTC
ENSMUSG00000026024	Als2	FALSE	29.8402	33.1813	0.152862	NA	0.0330047	ifng	untreated-vs-treated	B16F10.pgNTC
ENSMUSG00000026028	Trak2	FALSE	41.1495	45.344	0.13987	NA	0.0327662	ifng	untreated-vs-treated	B16F10.pgNTC
ENSMUSG00000026029	Casp8	FALSE	70.4409	78.3205	0.152871	NA	0.00245239	ifng	untreated-vs-treated	B16F10.pgNTC
ENSMUSG00000026032	Ndufb3	FALSE	172.67	181.346	0.0707046	NA	0.0273792	ifng	untreated-vs-treated	B16F10.pgNTC
ENSMUSG00000026034	Clk1	FALSE	116.023	97.9744	-0.243817	NA	0.0299251	ifng	untreated-vs-treated	B16F10.pgNTC
ENSMUSG00000026037	Orc2	FALSE	69.3688	78.9014	0.185633	NA	0.0149788	ifng	untreated-vs-treated	B16F10.pgNTC
ENSMUSG00000026074	Map4k4	FALSE	77.9367	72.541	-0.103433	NA	0.0418181	ifng	untreated-vs-treated	B16F10.pgNTC
ENSMUSG00000026083	Eif5b	FALSE	83.8683	96.4148	0.201013	NA	0.0374036	ifng	untreated-vs-treated	B16F10.pgNTC
ENSMUSG00000026088	Mitd1	FALSE	16.3649	21.9443	0.422081	NA	0.0409204	ifng	untreated-vs-treated	B16F10.pgNTC
ENSMUSG00000026095	Asnsd1	FALSE	92.722	105.988	0.192814	NA	0.0240549	ifng	untreated-vs-treated	B16F10.pgNTC
ENSMUSG00000026096	Osgepl1	FALSE	40.8497	48.859	0.257997	NA	0.00864523	ifng	untreated-vs-treated	B16F10.pgNTC
ENSMUSG00000026104	Stat1	FALSE	19.0873	66.4037	1.79586	NA	0.000225018	ifng	untreated-vs-treated	B16F10.pgNTC
ENSMUSG00000026107	Nabp1	FALSE	21.3514	27.3386	0.355839	NA	7.31644173532612e-05	ifng	untreated-vs-treated	B16F10.pgNTC
ENSMUSG00000026112	Coa5	FALSE	80.1468	85.8512	0.0991312	NA	0.00674622	ifng	untreated-vs-treated	B16F10.pgNTC
ENSMUSG00000026121	Sema4c	FALSE	28.476	22.3037	-0.351739	NA	0.0274842	ifng	untreated-vs-treated	B16F10.pgNTC
ENSMUSG00000026131	Dst	FALSE	101.665	93.1915	-0.12548	NA	0.0213391	ifng	untreated-vs-treated	B16F10.pgNTC
ENSMUSG00000026134	Prim2	FALSE	61.1398	66.4137	0.119273	NA	0.000786045	ifng	untreated-vs-treated	B16F10.pgNTC
ENSMUSG00000026159	Agfg1	FALSE	59.3109	66.8907	0.173366	NA	0.00470895	ifng	untreated-vs-treated	B16F10.pgNTC
ENSMUSG00000026176	Ctdsp1	FALSE	72.6063	56.2242	-0.368603	NA	0.00555057	ifng	untreated-vs-treated	B16F10.pgNTC
ENSMUSG00000026187	Xrcc5	FALSE	60.9188	70.3516	0.207532	NA	0.00225702	ifng	untreated-vs-treated	B16F10.pgNTC
ENSMUSG00000026219	Trip12	FALSE	97.0847	111.276	0.196723	NA	0.015405	ifng	untreated-vs-treated	B16F10.pgNTC
ENSMUSG00000026229	Psmd1	FALSE	127.071	141.799	0.158154	NA	0.0115699	ifng	untreated-vs-treated	B16F10.pgNTC
ENSMUSG00000026245	Farsb	FALSE	102.852	114.952	0.160394	NA	0.0217518	ifng	untreated-vs-treated	B16F10.pgNTC
ENSMUSG00000026275	Ppp1r7	FALSE	53.7359	60.6425	0.174284	NA	0.0212438	ifng	untreated-vs-treated	B16F10.pgNTC
ENSMUSG00000026276	Sept2	FALSE	140.264	155.759	0.151121	NA	0.020616	ifng	untreated-vs-treated	B16F10.pgNTC
ENSMUSG00000026281	Dtymk	FALSE	111.679	85.8579	-0.379135	NA	0.0212903	ifng	untreated-vs-treated	B16F10.pgNTC
ENSMUSG00000026356	Dars	FALSE	212.449	265.291	0.320385	NA	0.0239059	ifng	untreated-vs-treated	B16F10.pgNTC
ENSMUSG00000026374	Tsn	FALSE	105.201	117.429	0.158564	NA	0.0101671	ifng	untreated-vs-treated	B16F10.pgNTC
ENSMUSG00000026385	Dbi	FALSE	1041.81	1225.32	0.234059	NA	0.00430362	ifng	untreated-vs-treated	B16F10.pgNTC
ENSMUSG00000026393	Nek7	FALSE	39.4913	41.2892	0.0641492	NA	0.0334222	ifng	untreated-vs-treated	B16F10.pgNTC
ENSMUSG00000026411	Tmem9	FALSE	86.3853	79.5288	-0.119234	NA	0.0196977	ifng	untreated-vs-treated	B16F10.pgNTC
ENSMUSG00000026437	Cdk18	FALSE	7.59207	6.53135	-0.215524	NA	0.0281781	ifng	untreated-vs-treated	B16F10.pgNTC
ENSMUSG00000026499	Acbd3	FALSE	38.9879	45.5274	0.223433	NA	0.00154701	ifng	untreated-vs-treated	B16F10.pgNTC
ENSMUSG00000026502	Desi2	FALSE	21.9393	25.6502	0.224962	NA	0.01371	ifng	untreated-vs-treated	B16F10.pgNTC
ENSMUSG00000026526	Fh1	FALSE	102.722	113.95	0.149586	NA	0.0103581	ifng	untreated-vs-treated	B16F10.pgNTC
ENSMUSG00000026553	Copa	FALSE	179.893	191.851	0.0928175	NA	0.0285004	ifng	untreated-vs-treated	B16F10.pgNTC
ENSMUSG00000026556	Vangl2	FALSE	12.678	9.24758	-0.453003	NA	2.83596895757207e-05	ifng	untreated-vs-treated	B16F10.pgNTC
ENSMUSG00000026568	Mpc2	FALSE	56.3128	64.8031	0.202425	NA	0.0447097	ifng	untreated-vs-treated	B16F10.pgNTC
ENSMUSG00000026575	Nme7	FALSE	24.6095	29.1282	0.242733	NA	0.00157618	ifng	untreated-vs-treated	B16F10.pgNTC
ENSMUSG00000026578	4930455F23Rik	FALSE	13.7931	17.5854	0.349264	NA	0.0137877	ifng	untreated-vs-treated	B16F10.pgNTC
ENSMUSG00000026584	Scyl3	FALSE	21.6603	24.5046	0.177598	NA	0.0203777	ifng	untreated-vs-treated	B16F10.pgNTC
ENSMUSG00000026600	Soat1	FALSE	68.4231	74.5152	0.122961	NA	0.0247034	ifng	untreated-vs-treated	B16F10.pgNTC
ENSMUSG00000026604	Ptpn14	FALSE	34.7239	33.4513	-0.0537858	NA	0.0229158	ifng	untreated-vs-treated	B16F10.pgNTC
ENSMUSG00000026608	Kctd3	FALSE	27.331	24.9835	-0.129307	NA	0.00661982	ifng	untreated-vs-treated	B16F10.pgNTC
ENSMUSG00000026626	Ppp2r5a	FALSE	53.103	62.1838	0.227538	NA	0.0437863	ifng	untreated-vs-treated	B16F10.pgNTC
ENSMUSG00000026667	Uhmk1	FALSE	31.5243	36.7004	0.218999	NA	0.0261719	ifng	untreated-vs-treated	B16F10.pgNTC
ENSMUSG00000026687	Aldh9a1	FALSE	64.5718	69.408	0.104116	NA	0.0299496	ifng	untreated-vs-treated	B16F10.pgNTC
ENSMUSG00000026726	Cubn	FALSE	5.66914	6.44832	0.184211	NA	0.00965116	ifng	untreated-vs-treated	B16F10.pgNTC
ENSMUSG00000026739	Bmi1	FALSE	90.5604	97.3546	0.10431	NA	0.0284071	ifng	untreated-vs-treated	B16F10.pgNTC
ENSMUSG00000026740	Dnajc1	FALSE	34.0626	40.3369	0.243573	NA	0.040194	ifng	untreated-vs-treated	B16F10.pgNTC
ENSMUSG00000026750	Psmb7	FALSE	307.638	352.359	0.195783	NA	0.0172155	ifng	untreated-vs-treated	B16F10.pgNTC
ENSMUSG00000026775	Yme1l1	FALSE	92.7289	110.366	0.251074	NA	0.00447757	ifng	untreated-vs-treated	B16F10.pgNTC
ENSMUSG00000026779	Mastl	FALSE	14.3657	16.3331	0.184537	NA	0.00201487	ifng	untreated-vs-treated	B16F10.pgNTC
ENSMUSG00000026785	Pkn3	FALSE	5.96731	5.14622	-0.211587	NA	0.0217871	ifng	untreated-vs-treated	B16F10.pgNTC
ENSMUSG00000026799	Med27	FALSE	35.0792	38.6699	0.140397	NA	0.0473031	ifng	untreated-vs-treated	B16F10.pgNTC
ENSMUSG00000026825	Dnm1	FALSE	8.60833	6.97985	-0.300524	NA	0.0298237	ifng	untreated-vs-treated	B16F10.pgNTC
ENSMUSG00000026837	Col5a1	FALSE	9.73419	7.59801	-0.355291	NA	0.0237146	ifng	untreated-vs-treated	B16F10.pgNTC
ENSMUSG00000026842	Abl1	FALSE	50.013	43.7176	-0.193876	NA	0.0040942	ifng	untreated-vs-treated	B16F10.pgNTC
ENSMUSG00000026843	Fubp3	FALSE	54.7386	49.0893	-0.156994	NA	0.021705	ifng	untreated-vs-treated	B16F10.pgNTC
ENSMUSG00000026849	Tor1a	FALSE	31.7133	33.7312	0.0888529	NA	0.0351211	ifng	untreated-vs-treated	B16F10.pgNTC
ENSMUSG00000026854	Usp20	FALSE	7.31347	6.35947	-0.200126	NA	0.0352907	ifng	untreated-vs-treated	B16F10.pgNTC
ENSMUSG00000026858	Fam73b	FALSE	15.762	13.9597	-0.174573	NA	0.0191419	ifng	untreated-vs-treated	B16F10.pgNTC
ENSMUSG00000026867	Gapvd1	FALSE	38.2279	40.1467	0.0705624	NA	0.0223287	ifng	untreated-vs-treated	B16F10.pgNTC
ENSMUSG00000026878	Rab14	FALSE	124.661	139.294	0.160051	NA	0.00967034	ifng	untreated-vs-treated	B16F10.pgNTC
ENSMUSG00000026880	Stom	FALSE	16.7265	19.867	0.247532	NA	0.0440023	ifng	untreated-vs-treated	B16F10.pgNTC
ENSMUSG00000026883	Dab2ip	FALSE	19.7374	17.3394	-0.186353	NA	0.0264859	ifng	untreated-vs-treated	B16F10.pgNTC
ENSMUSG00000026894	Morn5	FALSE	0.518094	0.90994	0.754917	NA	0.0475666	ifng	untreated-vs-treated	B16F10.pgNTC
ENSMUSG00000026896	Ifih1	FALSE	1.82601	5.61853	1.59436	NA	0.00108625	ifng	untreated-vs-treated	B16F10.pgNTC
ENSMUSG00000026914	Psmd14	FALSE	134.616	155.779	0.210578	NA	0.0103041	ifng	untreated-vs-treated	B16F10.pgNTC
ENSMUSG00000026921	Egfl7	FALSE	30.3513	21.4746	-0.498112	NA	0.000526985	ifng	untreated-vs-treated	B16F10.pgNTC
ENSMUSG00000026925	Inpp5e	FALSE	15.1895	12.3347	-0.299212	NA	0.0197684	ifng	untreated-vs-treated	B16F10.pgNTC
ENSMUSG00000026927	Sdccag3	FALSE	68.0596	63.9402	-0.0900041	NA	0.0466295	ifng	untreated-vs-treated	B16F10.pgNTC
ENSMUSG00000026930	Gpsm1	FALSE	20.2934	15.6712	-0.371814	NA	0.00987596	ifng	untreated-vs-treated	B16F10.pgNTC
ENSMUSG00000026941	Mamdc4	FALSE	2.10227	1.51657	-0.45779	NA	0.0098772	ifng	untreated-vs-treated	B16F10.pgNTC
ENSMUSG00000026944	Abca2	FALSE	13.6597	11.5964	-0.235288	NA	0.000960166	ifng	untreated-vs-treated	B16F10.pgNTC
ENSMUSG00000026946	Nmi	FALSE	15.2694	35.7404	1.22411	NA	0.00110385	ifng	untreated-vs-treated	B16F10.pgNTC
ENSMUSG00000026965	Anapc2	FALSE	42.4129	40.9077	-0.0520641	NA	0.0234378	ifng	untreated-vs-treated	B16F10.pgNTC
ENSMUSG00000026974	Zmynd19	FALSE	45.6504	39.8756	-0.194882	NA	0.0121985	ifng	untreated-vs-treated	B16F10.pgNTC
ENSMUSG00000027001	Dusp19	FALSE	24.8638	29.6118	0.251645	NA	0.0394311	ifng	untreated-vs-treated	B16F10.pgNTC
ENSMUSG00000027002	Nckap1	FALSE	217.161	242.287	0.157914	NA	0.0262568	ifng	untreated-vs-treated	B16F10.pgNTC
ENSMUSG00000027004	Frzb	FALSE	11.8938	9.98739	-0.250832	NA	0.0120374	ifng	untreated-vs-treated	B16F10.pgNTC
ENSMUSG00000027011	Ube2e3	FALSE	85.5652	89.3167	0.0618683	NA	0.027991	ifng	untreated-vs-treated	B16F10.pgNTC
ENSMUSG00000027012	Dync1i2	FALSE	108.728	120.142	0.143963	NA	0.0200186	ifng	untreated-vs-treated	B16F10.pgNTC
ENSMUSG00000027014	Cwc22	FALSE	30.2724	34.7496	0.198678	NA	0.0452213	ifng	untreated-vs-treated	B16F10.pgNTC
ENSMUSG00000027018	Hat1	FALSE	139.679	173.995	0.316819	NA	0.00142345	ifng	untreated-vs-treated	B16F10.pgNTC
ENSMUSG00000027035	Lass6	FALSE	8.28793	9.42294	0.184085	NA	0.0116667	ifng	untreated-vs-treated	B16F10.pgNTC
ENSMUSG00000027070	Lrp2	FALSE	0.414555	0.556075	0.382321	NA	0.0304096	ifng	untreated-vs-treated	B16F10.pgNTC
ENSMUSG00000027071	P2rx3	FALSE	2.71999	1.75954	-0.613752	NA	0.0211313	ifng	untreated-vs-treated	B16F10.pgNTC
ENSMUSG00000027075	Slc43a1	FALSE	2.3115	1.67833	-0.449908	NA	0.0415291	ifng	untreated-vs-treated	B16F10.pgNTC
ENSMUSG00000027078	Ube2l6	FALSE	10.0331	27.8293	1.46709	NA	0.0006291	ifng	untreated-vs-treated	B16F10.pgNTC
ENSMUSG00000027082	Tfpi	FALSE	95.14	105.412	0.147845	NA	0.0140839	ifng	untreated-vs-treated	B16F10.pgNTC
ENSMUSG00000027091	Zc3h15	FALSE	107.567	118.487	0.139431	NA	0.0106978	ifng	untreated-vs-treated	B16F10.pgNTC
ENSMUSG00000027099	Mtx2	FALSE	99.6932	105.96	0.0879016	NA	0.0331863	ifng	untreated-vs-treated	B16F10.pgNTC
ENSMUSG00000027115	Kif18a	FALSE	14.8379	17.0855	0.202827	NA	0.0202617	ifng	untreated-vs-treated	B16F10.pgNTC
ENSMUSG00000027130	Slc12a6	FALSE	7.64499	9.17018	0.260819	NA	0.0114082	ifng	untreated-vs-treated	B16F10.pgNTC
ENSMUSG00000027165	B230118H07Rik	FALSE	39.4104	46.8561	0.249362	NA	0.00107779	ifng	untreated-vs-treated	B16F10.pgNTC
ENSMUSG00000027170	Eif3m	FALSE	219.388	247.065	0.171369	NA	0.00371676	ifng	untreated-vs-treated	B16F10.pgNTC
ENSMUSG00000027184	Caprin1	FALSE	360.035	383.862	0.0924349	NA	0.0246022	ifng	untreated-vs-treated	B16F10.pgNTC
ENSMUSG00000027185	Nat10	FALSE	20.1558	18.9167	-0.0912959	NA	0.0449606	ifng	untreated-vs-treated	B16F10.pgNTC
ENSMUSG00000027193	Api5	FALSE	102.672	110.661	0.108049	NA	0.0264423	ifng	untreated-vs-treated	B16F10.pgNTC
ENSMUSG00000027195	Hsd17b12	FALSE	121.647	138.445	0.186545	NA	0.00309542	ifng	untreated-vs-treated	B16F10.pgNTC
ENSMUSG00000027203	Dut	FALSE	105.935	118.848	0.165868	NA	0.0336112	ifng	untreated-vs-treated	B16F10.pgNTC
ENSMUSG00000027206	Cops2	FALSE	139.014	162.957	0.229186	NA	0.0106735	ifng	untreated-vs-treated	B16F10.pgNTC
ENSMUSG00000027245	2310003F16Rik	FALSE	58.7937	115.45	0.972909	NA	0.002351	ifng	untreated-vs-treated	B16F10.pgNTC
ENSMUSG00000027248	Pdia3	FALSE	463.973	544.098	0.229801	NA	0.0133165	ifng	untreated-vs-treated	B16F10.pgNTC
ENSMUSG00000027263	Tubgcp4	FALSE	24.5179	27.6628	0.173762	NA	0.0490797	ifng	untreated-vs-treated	B16F10.pgNTC
ENSMUSG00000027272	Ubr1	FALSE	15.8024	17.2544	0.126417	NA	0.00605312	ifng	untreated-vs-treated	B16F10.pgNTC
ENSMUSG00000027282	Mtch2	FALSE	167.569	189.844	0.180007	NA	0.0256785	ifng	untreated-vs-treated	B16F10.pgNTC
ENSMUSG00000027285	Haus2	FALSE	22.6336	27.3987	0.275068	NA	0.0067339	ifng	untreated-vs-treated	B16F10.pgNTC
ENSMUSG00000027288	Zfp106	FALSE	74.6155	83.3182	0.159052	NA	0.0089954	ifng	untreated-vs-treated	B16F10.pgNTC
ENSMUSG00000027306	Nusap1	FALSE	64.1573	73.4808	0.195607	NA	0.016892	ifng	untreated-vs-treated	B16F10.pgNTC
ENSMUSG00000027313	Chac1	FALSE	148.952	122.638	-0.280331	NA	0.0042413	ifng	untreated-vs-treated	B16F10.pgNTC
ENSMUSG00000027326	Casc5	FALSE	17.0165	19.9782	0.230844	NA	0.0335858	ifng	untreated-vs-treated	B16F10.pgNTC
ENSMUSG00000027327	1700037H04Rik	FALSE	49.6271	39.3297	-0.335114	NA	0.0082205	ifng	untreated-vs-treated	B16F10.pgNTC
ENSMUSG00000027367	Stard7	FALSE	59.7601	62.2337	0.0584636	NA	0.0452777	ifng	untreated-vs-treated	B16F10.pgNTC
ENSMUSG00000027379	Bub1	FALSE	76.7277	87.8139	0.194579	NA	0.0250914	ifng	untreated-vs-treated	B16F10.pgNTC
ENSMUSG00000027406	Idh3b	FALSE	107.311	96.2009	-0.157596	NA	0.0372641	ifng	untreated-vs-treated	B16F10.pgNTC
ENSMUSG00000027423	Snx5	FALSE	227.451	245.706	0.111352	NA	0.0214951	ifng	untreated-vs-treated	B16F10.pgNTC
ENSMUSG00000027433	Xrn2	FALSE	75.3009	80.5737	0.0975777	NA	0.0335424	ifng	untreated-vs-treated	B16F10.pgNTC
ENSMUSG00000027439	Gzf1	FALSE	21.8994	24.1541	0.141056	NA	0.00632977	ifng	untreated-vs-treated	B16F10.pgNTC
ENSMUSG00000027466	Rbck1	FALSE	100.006	84.4324	-0.244086	NA	0.0222391	ifng	untreated-vs-treated	B16F10.pgNTC
ENSMUSG00000027469	Tpx2	FALSE	115.286	126.583	0.134808	NA	0.0169973	ifng	untreated-vs-treated	B16F10.pgNTC
ENSMUSG00000027479	Mapre1	FALSE	193.498	214.887	0.151223	NA	0.000220668	ifng	untreated-vs-treated	B16F10.pgNTC
ENSMUSG00000027489	Necab3	FALSE	1.75805	1.30184	-0.419016	NA	0.00862976	ifng	untreated-vs-treated	B16F10.pgNTC
ENSMUSG00000027510	Rbm38	FALSE	24.1725	17.8955	-0.432687	NA	0.0473851	ifng	untreated-vs-treated	B16F10.pgNTC
ENSMUSG00000027514	Zbp1	FALSE	0.361655	2.87137	2.82162	NA	0.0114678	ifng	untreated-vs-treated	B16F10.pgNTC
ENSMUSG00000027522	Stx16	FALSE	28.5607	25.1649	-0.182266	NA	0.0402855	ifng	untreated-vs-treated	B16F10.pgNTC
ENSMUSG00000027533	Fabp5	FALSE	997.899	1252.52	0.327856	NA	0.00238044	ifng	untreated-vs-treated	B16F10.pgNTC
ENSMUSG00000027544	Nfatc2	FALSE	21.2271	22.9023	0.109327	NA	0.0273422	ifng	untreated-vs-treated	B16F10.pgNTC
ENSMUSG00000027550	Lrrcc1	FALSE	21.3778	24.5146	0.197079	NA	0.0479146	ifng	untreated-vs-treated	B16F10.pgNTC
ENSMUSG00000027551	Zfp64	FALSE	16.4243	12.4168	-0.402076	NA	2.90071111176117e-05	ifng	untreated-vs-treated	B16F10.pgNTC
ENSMUSG00000027641	Rbl1	FALSE	31.9923	36.4905	0.189507	NA	0.0394575	ifng	untreated-vs-treated	B16F10.pgNTC
ENSMUSG00000027646	Src	FALSE	31.5358	27.0029	-0.223475	NA	0.0201411	ifng	untreated-vs-treated	B16F10.pgNTC
ENSMUSG00000027663	Zmat3	FALSE	26.0676	21.9599	-0.24685	NA	0.0100883	ifng	untreated-vs-treated	B16F10.pgNTC
ENSMUSG00000027673	Ndufb5	FALSE	234.164	256.963	0.134012	NA	0.0284257	ifng	untreated-vs-treated	B16F10.pgNTC
ENSMUSG00000027680	Fxr1	FALSE	133.469	145.702	0.126469	NA	0.0035644	ifng	untreated-vs-treated	B16F10.pgNTC
ENSMUSG00000027684	Mecom	FALSE	8.94092	7.20016	-0.310384	NA	0.0215682	ifng	untreated-vs-treated	B16F10.pgNTC
ENSMUSG00000027692	Tnik	FALSE	5.40473	5.85827	0.115189	NA	0.00633484	ifng	untreated-vs-treated	B16F10.pgNTC
ENSMUSG00000027698	Nceh1	FALSE	26.1339	30.5932	0.226874	NA	0.0476553	ifng	untreated-vs-treated	B16F10.pgNTC
ENSMUSG00000027699	Ect2	FALSE	74.5409	84.5779	0.18213	NA	0.0487093	ifng	untreated-vs-treated	B16F10.pgNTC
ENSMUSG00000027706	Sec62	FALSE	94.1735	110.77	0.234056	NA	0.0469331	ifng	untreated-vs-treated	B16F10.pgNTC
ENSMUSG00000027746	Ufm1	FALSE	97.1327	119.607	0.300124	NA	0.0366829	ifng	untreated-vs-treated	B16F10.pgNTC
ENSMUSG00000027762	Sucnr1	FALSE	0.944322	0.293203	-1.52961	NA	0.01201	ifng	untreated-vs-treated	B16F10.pgNTC
ENSMUSG00000027763	Mbnl1	FALSE	60.7781	66.6126	0.132135	NA	0.0206123	ifng	untreated-vs-treated	B16F10.pgNTC
ENSMUSG00000027778	Ift80	FALSE	24.4218	27.6622	0.17939	NA	0.0235626	ifng	untreated-vs-treated	B16F10.pgNTC
ENSMUSG00000027782	Kpna4	FALSE	65.5588	78.3795	0.2575	NA	0.0338989	ifng	untreated-vs-treated	B16F10.pgNTC
ENSMUSG00000027787	Nmd3	FALSE	68.5101	77.5497	0.178679	NA	0.0401444	ifng	untreated-vs-treated	B16F10.pgNTC
ENSMUSG00000027797	Dclk1	FALSE	18.8307	22.6041	0.262834	NA	0.0260878	ifng	untreated-vs-treated	B16F10.pgNTC
ENSMUSG00000027799	Nbea	FALSE	12.486	14.2701	0.191943	NA	0.0384006	ifng	untreated-vs-treated	B16F10.pgNTC
ENSMUSG00000027803	Wwtr1	FALSE	63.5946	54.8074	-0.214348	NA	0.0301838	ifng	untreated-vs-treated	B16F10.pgNTC
ENSMUSG00000027810	Eif2a	FALSE	76.3471	95.4251	0.321599	NA	0.0202687	ifng	untreated-vs-treated	B16F10.pgNTC
ENSMUSG00000027823	Gmps	FALSE	105.88	127.447	0.267338	NA	0.00245457	ifng	untreated-vs-treated	B16F10.pgNTC
ENSMUSG00000027824	Vmn2r1	FALSE	0.345462	0.12017	-1.20777	NA	0.0437221	ifng	untreated-vs-treated	B16F10.pgNTC
ENSMUSG00000027828	Ssr3	FALSE	332.331	362.825	0.126636	NA	0.00722854	ifng	untreated-vs-treated	B16F10.pgNTC
ENSMUSG00000027878	Notch2	FALSE	6.12949	5.32752	-0.200482	NA	0.000252398	ifng	untreated-vs-treated	B16F10.pgNTC
ENSMUSG00000027879	Sec22b	FALSE	79.4335	74.3706	-0.094952	NA	0.0423262	ifng	untreated-vs-treated	B16F10.pgNTC
ENSMUSG00000027882	Stxbp3a	FALSE	24.1103	28.0059	0.215651	NA	0.00685104	ifng	untreated-vs-treated	B16F10.pgNTC
ENSMUSG00000027957	Slc35a3	FALSE	27.7972	33.4113	0.264944	NA	0.0297249	ifng	untreated-vs-treated	B16F10.pgNTC
ENSMUSG00000027978	Prss12	FALSE	10.4033	9.16293	-0.182198	NA	0.0490245	ifng	untreated-vs-treated	B16F10.pgNTC
ENSMUSG00000027995	Tlr2	FALSE	0.542869	0.333645	-0.625516	NA	0.00275623	ifng	untreated-vs-treated	B16F10.pgNTC
ENSMUSG00000027998	Plrg1	FALSE	104.187	109.567	0.0726049	NA	0.0380548	ifng	untreated-vs-treated	B16F10.pgNTC
ENSMUSG00000027999	Pla2g12a	FALSE	37.1434	32.8864	-0.175352	NA	0.0264287	ifng	untreated-vs-treated	B16F10.pgNTC
ENSMUSG00000028015	Ctso	FALSE	4.02519	7.98126	0.978439	NA	0.000155922	ifng	untreated-vs-treated	B16F10.pgNTC
ENSMUSG00000028016	Ints12	FALSE	22.2217	27.2129	0.291705	NA	0.0343852	ifng	untreated-vs-treated	B16F10.pgNTC
ENSMUSG00000028029	Aimp1	FALSE	132.746	166.417	0.326013	NA	0.00797614	ifng	untreated-vs-treated	B16F10.pgNTC
ENSMUSG00000028033	Kcnq5	FALSE	2.83955	3.53908	0.312587	NA	0.0287516	ifng	untreated-vs-treated	B16F10.pgNTC
ENSMUSG00000028041	Adam15	FALSE	28.4602	26.1962	-0.119365	NA	0.0441455	ifng	untreated-vs-treated	B16F10.pgNTC
ENSMUSG00000028053	Ash1l	FALSE	18.7931	20.868	0.150689	NA	0.0192045	ifng	untreated-vs-treated	B16F10.pgNTC
ENSMUSG00000028062	Lamtor2	FALSE	163.02	157.813	-0.0468226	NA	0.00914854	ifng	untreated-vs-treated	B16F10.pgNTC
ENSMUSG00000028066	Pmf1	FALSE	190.629	166.721	-0.193271	NA	0.0243596	ifng	untreated-vs-treated	B16F10.pgNTC
ENSMUSG00000028073	Pear1	FALSE	14.2476	11.5964	-0.295849	NA	0.0174104	ifng	untreated-vs-treated	B16F10.pgNTC
ENSMUSG00000028114	Mettl14	FALSE	24.7153	30.3621	0.296301	NA	0.0175632	ifng	untreated-vs-treated	B16F10.pgNTC
ENSMUSG00000028127	Abcd3	FALSE	81.4802	98.8442	0.278545	NA	0.0477855	ifng	untreated-vs-treated	B16F10.pgNTC
ENSMUSG00000028133	Rwdd3	FALSE	9.74459	11.6573	0.257312	NA	0.0218684	ifng	untreated-vs-treated	B16F10.pgNTC
ENSMUSG00000028136	Snx27	FALSE	39.1693	42.9606	0.133125	NA	0.0491715	ifng	untreated-vs-treated	B16F10.pgNTC
ENSMUSG00000028138	Adh5	FALSE	150.819	162.339	0.106158	NA	0.00319277	ifng	untreated-vs-treated	B16F10.pgNTC
ENSMUSG00000028150	Rorc	FALSE	12.3675	9.89813	-0.31983	NA	0.00980133	ifng	untreated-vs-treated	B16F10.pgNTC
ENSMUSG00000028156	Eif4e	FALSE	158.636	181.513	0.19429	NA	0.0458923	ifng	untreated-vs-treated	B16F10.pgNTC
ENSMUSG00000028164	Manba	FALSE	16.9178	18.985	0.165843	NA	0.00865988	ifng	untreated-vs-treated	B16F10.pgNTC
ENSMUSG00000028167	Bdh2	FALSE	19.9111	25.5188	0.357161	NA	0.0338786	ifng	untreated-vs-treated	B16F10.pgNTC
ENSMUSG00000028175	Depdc1a	FALSE	32.5992	40.8276	0.324248	NA	0.00530031	ifng	untreated-vs-treated	B16F10.pgNTC
ENSMUSG00000028180	Zranb2	FALSE	99.4551	107.932	0.117943	NA	0.0315834	ifng	untreated-vs-treated	B16F10.pgNTC
ENSMUSG00000028195	Cyr61	FALSE	15.0424	10.4744	-0.520005	NA	0.0057421	ifng	untreated-vs-treated	B16F10.pgNTC
ENSMUSG00000028224	Nbn	FALSE	27.4494	32.0853	0.224742	NA	0.045189	ifng	untreated-vs-treated	B16F10.pgNTC
ENSMUSG00000028233	Tgs1	FALSE	18.1433	19.8974	0.132782	NA	0.0278017	ifng	untreated-vs-treated	B16F10.pgNTC
ENSMUSG00000028247	Coq3	FALSE	24.7332	28.8148	0.219933	NA	0.0241273	ifng	untreated-vs-treated	B16F10.pgNTC
ENSMUSG00000028249	Sdcbp	FALSE	499.223	607.541	0.28327	NA	0.0051566	ifng	untreated-vs-treated	B16F10.pgNTC
ENSMUSG00000028252	Ccnc	FALSE	31.3581	36.4715	0.217597	NA	0.049892	ifng	untreated-vs-treated	B16F10.pgNTC
ENSMUSG00000028256	Odf2l	FALSE	18.9602	22.2214	0.228392	NA	0.00371128	ifng	untreated-vs-treated	B16F10.pgNTC
ENSMUSG00000028268	Gbp3	FALSE	1.80828	6.52829	1.82273	NA	0.00278856	ifng	untreated-vs-treated	B16F10.pgNTC
ENSMUSG00000028270	Gbp2	FALSE	2.1197	20.2647	3.22587	NA	0.00349975	ifng	untreated-vs-treated	B16F10.pgNTC
ENSMUSG00000028273	Pdlim5	FALSE	28.0468	32.8691	0.228503	NA	0.0163515	ifng	untreated-vs-treated	B16F10.pgNTC
ENSMUSG00000028284	Map3k7	FALSE	48.1927	53.7058	0.156104	NA	0.0221288	ifng	untreated-vs-treated	B16F10.pgNTC
ENSMUSG00000028300	3110043O21Rik	FALSE	11.5026	12.8466	0.158749	NA	0.0499759	ifng	untreated-vs-treated	B16F10.pgNTC
ENSMUSG00000028312	Smc2	FALSE	60.5941	68.5167	0.177137	NA	0.00227673	ifng	untreated-vs-treated	B16F10.pgNTC
ENSMUSG00000028328	Tmod1	FALSE	30.7306	27.7431	-0.147288	NA	0.0332397	ifng	untreated-vs-treated	B16F10.pgNTC
ENSMUSG00000028330	Ncbp1	FALSE	97.3019	101.844	0.0657834	NA	0.0424283	ifng	untreated-vs-treated	B16F10.pgNTC
ENSMUSG00000028343	Erp44	FALSE	68.5638	79.0693	0.205527	NA	0.00912479	ifng	untreated-vs-treated	B16F10.pgNTC
ENSMUSG00000028345	Tex10	FALSE	32.2878	36.1306	0.161986	NA	0.0023658	ifng	untreated-vs-treated	B16F10.pgNTC
ENSMUSG00000028367	Txn1	FALSE	845.06	977.565	0.210127	NA	0.0119245	ifng	untreated-vs-treated	B16F10.pgNTC
ENSMUSG00000028382	Rod1	FALSE	59.5774	67.8613	0.187671	NA	0.0212738	ifng	untreated-vs-treated	B16F10.pgNTC
ENSMUSG00000028389	Zfp37	FALSE	5.55955	5.96844	0.101473	NA	0.027243	ifng	untreated-vs-treated	B16F10.pgNTC
ENSMUSG00000028407	2010003O02Rik	FALSE	8.66968	6.16839	-0.487612	NA	0.00715257	ifng	untreated-vs-treated	B16F10.pgNTC
ENSMUSG00000028410	Dnaja1	FALSE	239.369	262.781	0.134596	NA	0.0302012	ifng	untreated-vs-treated	B16F10.pgNTC
ENSMUSG00000028431	Ikbkap	FALSE	25.3661	25.8732	0.0285023	NA	0.0145188	ifng	untreated-vs-treated	B16F10.pgNTC
ENSMUSG00000028436	Dcaf12	FALSE	65.9833	63.1792	-0.0626011	NA	0.00291235	ifng	untreated-vs-treated	B16F10.pgNTC
ENSMUSG00000028439	2310028H24Rik	FALSE	40.9474	34.8409	-0.23267	NA	0.0163164	ifng	untreated-vs-treated	B16F10.pgNTC
ENSMUSG00000028444	Cntfr	FALSE	92.2108	76.7383	-0.264825	NA	0.0146147	ifng	untreated-vs-treated	B16F10.pgNTC
ENSMUSG00000028445	Enho	FALSE	98.8825	70.2575	-0.492755	NA	0.0144397	ifng	untreated-vs-treated	B16F10.pgNTC
ENSMUSG00000028452	Vcp	FALSE	373.615	411.222	0.138346	NA	0.0332288	ifng	untreated-vs-treated	B16F10.pgNTC
ENSMUSG00000028458	Tesk1	FALSE	17.0856	13.8564	-0.301211	NA	0.0181909	ifng	untreated-vs-treated	B16F10.pgNTC
ENSMUSG00000028463	Car9	FALSE	21.418	17.0755	-0.326008	NA	0.0315891	ifng	untreated-vs-treated	B16F10.pgNTC
ENSMUSG00000028465	Tln1	FALSE	89.0424	82.7584	-0.105524	NA	0.0472386	ifng	untreated-vs-treated	B16F10.pgNTC
ENSMUSG00000028494	Plin2	FALSE	94.9345	103.228	0.120763	NA	0.0245716	ifng	untreated-vs-treated	B16F10.pgNTC
ENSMUSG00000028495	Rps6	FALSE	82.5961	111.998	0.43909	NA	0.0116534	ifng	untreated-vs-treated	B16F10.pgNTC
ENSMUSG00000028518	Prkaa2	FALSE	4.5931	5.25863	0.193178	NA	0.0132318	ifng	untreated-vs-treated	B16F10.pgNTC
ENSMUSG00000028530	Jak1	FALSE	51.7404	53.736	0.0545442	NA	0.0321071	ifng	untreated-vs-treated	B16F10.pgNTC
ENSMUSG00000028540	Dph2	FALSE	10.3918	8.93764	-0.216311	NA	0.0296186	ifng	untreated-vs-treated	B16F10.pgNTC
ENSMUSG00000028549	Itgb3bp	FALSE	52.0266	61.6539	0.244718	NA	0.00508865	ifng	untreated-vs-treated	B16F10.pgNTC
ENSMUSG00000028551	Cdkn2c	FALSE	65.2998	72.3311	0.147427	NA	0.0201766	ifng	untreated-vs-treated	B16F10.pgNTC
ENSMUSG00000028560	Usp1	FALSE	89.3388	96.4361	0.110224	NA	0.0448173	ifng	untreated-vs-treated	B16F10.pgNTC
ENSMUSG00000028577	Plaa	FALSE	72.1904	77.1998	0.0967242	NA	0.0181995	ifng	untreated-vs-treated	B16F10.pgNTC
ENSMUSG00000028582	Cc2d1b	FALSE	33.7846	31.144	-0.117227	NA	0.0278346	ifng	untreated-vs-treated	B16F10.pgNTC
ENSMUSG00000028599	Tnfrsf1b	FALSE	0.868591	0.717842	-0.258048	NA	0.0457826	ifng	untreated-vs-treated	B16F10.pgNTC
ENSMUSG00000028618	Tmem59	FALSE	212.717	227.992	0.10002	NA	0.0105864	ifng	untreated-vs-treated	B16F10.pgNTC
ENSMUSG00000028636	Ppcs	FALSE	13.2114	11.587	-0.188489	NA	0.0121725	ifng	untreated-vs-treated	B16F10.pgNTC
ENSMUSG00000028639	Ybx1	FALSE	839.79	797.202	-0.0750799	NA	0.0339502	ifng	untreated-vs-treated	B16F10.pgNTC
ENSMUSG00000028648	Ndufs5	FALSE	164.006	174.576	0.090085	NA	0.0236967	ifng	untreated-vs-treated	B16F10.pgNTC
ENSMUSG00000028656	Cap1	FALSE	103.908	115.43	0.151641	NA	0.0202608	ifng	untreated-vs-treated	B16F10.pgNTC
ENSMUSG00000028670	Lypla2	FALSE	53.0628	49.2076	-0.108712	NA	0.0197135	ifng	untreated-vs-treated	B16F10.pgNTC
ENSMUSG00000028691	Prdx1	FALSE	1919.29	2198.74	0.196094	NA	0.0172102	ifng	untreated-vs-treated	B16F10.pgNTC
ENSMUSG00000028698	Pik3r3	FALSE	74.8765	80.2432	0.0998012	NA	0.0469991	ifng	untreated-vs-treated	B16F10.pgNTC
ENSMUSG00000028776	Tinagl1	FALSE	3.94814	4.61036	0.22102	NA	0.0365107	ifng	untreated-vs-treated	B16F10.pgNTC
ENSMUSG00000028796	Phc2	FALSE	47.3875	42.0392	-0.17257	NA	0.0186545	ifng	untreated-vs-treated	B16F10.pgNTC
ENSMUSG00000028799	Zfp362	FALSE	18.3923	15.6959	-0.228021	NA	0.0112675	ifng	untreated-vs-treated	B16F10.pgNTC
ENSMUSG00000028833	Ncdn	FALSE	20.6241	15.105	-0.447985	NA	0.0319242	ifng	untreated-vs-treated	B16F10.pgNTC
ENSMUSG00000028837	Psmb2	FALSE	161.038	168.551	0.0657699	NA	0.0152583	ifng	untreated-vs-treated	B16F10.pgNTC
ENSMUSG00000028838	Extl1	FALSE	13.6123	10.9901	-0.307406	NA	0.0110569	ifng	untreated-vs-treated	B16F10.pgNTC
ENSMUSG00000028862	Map3k6	FALSE	4.68142	4.24599	-0.139226	NA	0.0229004	ifng	untreated-vs-treated	B16F10.pgNTC
ENSMUSG00000028879	Stx12	FALSE	71.1483	78.2953	0.138002	NA	0.0180484	ifng	untreated-vs-treated	B16F10.pgNTC
ENSMUSG00000028893	Sesn2	FALSE	40.8896	33.4858	-0.287779	NA	0.00122267	ifng	untreated-vs-treated	B16F10.pgNTC
ENSMUSG00000028902	Sf3a3	FALSE	69.5985	74.1046	0.0904412	NA	0.046051	ifng	untreated-vs-treated	B16F10.pgNTC
ENSMUSG00000028907	Utp11l	FALSE	61.7094	72.6826	0.235936	NA	0.00661153	ifng	untreated-vs-treated	B16F10.pgNTC
ENSMUSG00000028919	Arhgef19	FALSE	2.85948	2.16305	-0.394437	NA	0.0339412	ifng	untreated-vs-treated	B16F10.pgNTC
ENSMUSG00000028920	Fbxo42	FALSE	57.6132	55.3955	-0.0565784	NA	0.029076	ifng	untreated-vs-treated	B16F10.pgNTC
ENSMUSG00000028923	Necap2	FALSE	179.743	152.718	-0.234985	NA	0.0095576	ifng	untreated-vs-treated	B16F10.pgNTC
ENSMUSG00000028931	Kcnab2	FALSE	55.1969	46.1779	-0.25712	NA	0.0445192	ifng	untreated-vs-treated	B16F10.pgNTC
ENSMUSG00000028932	Psmc2	FALSE	166.256	184.742	0.152057	NA	0.00151872	ifng	untreated-vs-treated	B16F10.pgNTC
ENSMUSG00000028933	Xrcc2	FALSE	14.4767	13.0566	-0.148399	NA	0.0416465	ifng	untreated-vs-treated	B16F10.pgNTC
ENSMUSG00000028936	Rpl22	FALSE	748.254	840.41	0.167555	NA	0.0497138	ifng	untreated-vs-treated	B16F10.pgNTC
ENSMUSG00000028945	Rheb	FALSE	138.956	154.76	0.155346	NA	0.0256696	ifng	untreated-vs-treated	B16F10.pgNTC
ENSMUSG00000028949	Smarcd3	FALSE	3.40559	4.08577	0.259099	NA	0.0426644	ifng	untreated-vs-treated	B16F10.pgNTC
ENSMUSG00000028959	Fastk	FALSE	60.5151	51.4366	-0.234283	NA	0.00290692	ifng	untreated-vs-treated	B16F10.pgNTC
ENSMUSG00000028970	Abcb1b	FALSE	4.42373	5.33832	0.268258	NA	0.0170952	ifng	untreated-vs-treated	B16F10.pgNTC
ENSMUSG00000028974	Dffa	FALSE	20.4636	18.0355	-0.181737	NA	0.0339814	ifng	untreated-vs-treated	B16F10.pgNTC
ENSMUSG00000028977	Casz1	FALSE	0.663034	0.535854	-0.282627	NA	0.0354004	ifng	untreated-vs-treated	B16F10.pgNTC
ENSMUSG00000029009	Mthfr	FALSE	31.906	27.8745	-0.194544	NA	0.0436543	ifng	untreated-vs-treated	B16F10.pgNTC
ENSMUSG00000029014	Dnajc2	FALSE	67.2368	78.0931	0.21579	NA	0.0271461	ifng	untreated-vs-treated	B16F10.pgNTC
ENSMUSG00000029056	Pank4	FALSE	13.4605	10.6572	-0.335444	NA	0.042829	ifng	untreated-vs-treated	B16F10.pgNTC
ENSMUSG00000029062	Cdk11b	FALSE	47.017	48.9042	0.056715	NA	0.0466942	ifng	untreated-vs-treated	B16F10.pgNTC
ENSMUSG00000029070	Mxra8	FALSE	11.3509	9.51343	-0.253503	NA	0.0177706	ifng	untreated-vs-treated	B16F10.pgNTC
ENSMUSG00000029071	Dvl1	FALSE	20.1758	13.2447	-0.605277	NA	0.0372475	ifng	untreated-vs-treated	B16F10.pgNTC
ENSMUSG00000029088	Kcnip4	FALSE	1.85318	1.63789	-0.173013	NA	0.0465317	ifng	untreated-vs-treated	B16F10.pgNTC
ENSMUSG00000029111	Whsc2	FALSE	29.3342	26.1632	-0.16474	NA	0.0143691	ifng	untreated-vs-treated	B16F10.pgNTC
ENSMUSG00000029121	Crmp1	FALSE	24.7332	19.22	-0.362977	NA	0.00423869	ifng	untreated-vs-treated	B16F10.pgNTC
ENSMUSG00000029125	Stx18	FALSE	40.8534	45.3981	0.151995	NA	0.0134588	ifng	untreated-vs-treated	B16F10.pgNTC
ENSMUSG00000029141	Slc4a1ap	FALSE	23.0856	26.2771	0.186415	NA	0.029068	ifng	untreated-vs-treated	B16F10.pgNTC
ENSMUSG00000029144	Gtf3c2	FALSE	59.8498	56.7052	-0.077797	NA	0.0398059	ifng	untreated-vs-treated	B16F10.pgNTC
ENSMUSG00000029156	Sgcb	FALSE	40.4412	44.5128	0.138225	NA	0.0445664	ifng	untreated-vs-treated	B16F10.pgNTC
ENSMUSG00000029176	Anapc4	FALSE	56.6459	62.7986	0.148632	NA	0.00015245	ifng	untreated-vs-treated	B16F10.pgNTC
ENSMUSG00000029178	Klf3	FALSE	25.7221	20.0848	-0.356095	NA	0.00799728	ifng	untreated-vs-treated	B16F10.pgNTC
ENSMUSG00000029196	Tada2b	FALSE	15.5827	17.4405	0.161991	NA	0.0418792	ifng	untreated-vs-treated	B16F10.pgNTC
ENSMUSG00000029221	Slc30a9	FALSE	80.5687	92.9555	0.206197	NA	0.0131085	ifng	untreated-vs-treated	B16F10.pgNTC
ENSMUSG00000029227	Fip1l1	FALSE	75.6716	72.4823	-0.06208	NA	0.0437716	ifng	untreated-vs-treated	B16F10.pgNTC
ENSMUSG00000029249	Rest	FALSE	15.0621	15.6959	0.0592602	NA	0.0214842	ifng	untreated-vs-treated	B16F10.pgNTC
ENSMUSG00000029250	Polr2b	FALSE	64.7817	72.953	0.171252	NA	0.00206646	ifng	untreated-vs-treated	B16F10.pgNTC
ENSMUSG00000029253	Cenpc1	FALSE	16.5591	18.446	0.155227	NA	0.0377487	ifng	untreated-vs-treated	B16F10.pgNTC
ENSMUSG00000029265	Dr1	FALSE	31.5738	37.3302	0.241251	NA	0.0429305	ifng	untreated-vs-treated	B16F10.pgNTC
ENSMUSG00000029276	Glmn	FALSE	9.53363	11.7382	0.298652	NA	0.0120692	ifng	untreated-vs-treated	B16F10.pgNTC
ENSMUSG00000029290	Zfp326	FALSE	29.0033	34.1211	0.23406	NA	0.0160055	ifng	untreated-vs-treated	B16F10.pgNTC
ENSMUSG00000029304	Spp1	FALSE	4.26399	5.96844	0.480193	NA	0.00379872	ifng	untreated-vs-treated	B16F10.pgNTC
ENSMUSG00000029309	Sparcl1	FALSE	94.2433	101.393	0.105442	NA	0.038063	ifng	untreated-vs-treated	B16F10.pgNTC
ENSMUSG00000029310	Nudt9	FALSE	55.3862	64.3108	0.215345	NA	0.0325131	ifng	untreated-vs-treated	B16F10.pgNTC
ENSMUSG00000029311	Hsd17b11	FALSE	32.1517	42.2617	0.393899	NA	0.0203999	ifng	untreated-vs-treated	B16F10.pgNTC
ENSMUSG00000029390	Tmed2	FALSE	218.717	265.854	0.281509	NA	0.0158315	ifng	untreated-vs-treated	B16F10.pgNTC
ENSMUSG00000029392	Rilpl1	FALSE	17.4857	14.1142	-0.308009	NA	0.038444	ifng	untreated-vs-treated	B16F10.pgNTC
ENSMUSG00000029408	Abcb9	FALSE	0.976408	0.721018	-0.411916	NA	0.0378972	ifng	untreated-vs-treated	B16F10.pgNTC
ENSMUSG00000029414	Kntc1	FALSE	21.2618	24.2145	0.187182	NA	0.00317637	ifng	untreated-vs-treated	B16F10.pgNTC
ENSMUSG00000029415	Sdad1	FALSE	35.33	39.6431	0.165944	NA	0.0224732	ifng	untreated-vs-treated	B16F10.pgNTC
ENSMUSG00000029427	Zcchc8	FALSE	39.5844	36.5416	-0.115235	NA	0.0396724	ifng	untreated-vs-treated	B16F10.pgNTC
ENSMUSG00000029442	Wdr66	FALSE	0.587837	0.515633	-0.172794	NA	0.0205508	ifng	untreated-vs-treated	B16F10.pgNTC
ENSMUSG00000029455	Aldh2	FALSE	113.706	93.188	-0.286952	NA	0.0220337	ifng	untreated-vs-treated	B16F10.pgNTC
ENSMUSG00000029462	Vps29	FALSE	193.013	214.154	0.149911	NA	0.00359708	ifng	untreated-vs-treated	B16F10.pgNTC
ENSMUSG00000029471	Camkk2	FALSE	14.5767	11.8869	-0.293137	NA	0.04137	ifng	untreated-vs-treated	B16F10.pgNTC
ENSMUSG00000029472	Anapc5	FALSE	303.089	272.184	-0.155129	NA	0.000730919	ifng	untreated-vs-treated	B16F10.pgNTC
ENSMUSG00000029486	Mrpl1	FALSE	19.6198	25.9432	0.402121	NA	0.0127388	ifng	untreated-vs-treated	B16F10.pgNTC
ENSMUSG00000029507	Pus1	FALSE	25.8282	21.6869	-0.251571	NA	0.0414987	ifng	untreated-vs-treated	B16F10.pgNTC
ENSMUSG00000029512	Ulk1	FALSE	9.37551	7.4405	-0.331436	NA	0.0364697	ifng	untreated-vs-treated	B16F10.pgNTC
ENSMUSG00000029524	Sirt4	FALSE	6.118	4.69663	-0.377771	NA	0.039828	ifng	untreated-vs-treated	B16F10.pgNTC
ENSMUSG00000029528	Pxn	FALSE	21.7345	19.147	-0.182403	NA	0.0173559	ifng	untreated-vs-treated	B16F10.pgNTC
ENSMUSG00000029544	Cabp1	FALSE	11.1634	6.59828	-0.754005	NA	0.0265514	ifng	untreated-vs-treated	B16F10.pgNTC
ENSMUSG00000029545	Acads	FALSE	49.0794	41.939	-0.226566	NA	0.0258288	ifng	untreated-vs-treated	B16F10.pgNTC
ENSMUSG00000029552	Tes	FALSE	83.6921	90.5678	0.113839	NA	0.0107375	ifng	untreated-vs-treated	B16F10.pgNTC
ENSMUSG00000029560	Snx8	FALSE	42.9854	36.822	-0.222988	NA	0.00732465	ifng	untreated-vs-treated	B16F10.pgNTC
ENSMUSG00000029561	Oasl2	FALSE	1.05613	1.55219	0.533788	NA	0.000448588	ifng	untreated-vs-treated	B16F10.pgNTC
ENSMUSG00000029577	Ube3b	FALSE	35.168	32.0616	-0.133212	NA	0.0079593	ifng	untreated-vs-treated	B16F10.pgNTC
ENSMUSG00000029592	Usp30	FALSE	12.6734	11.8069	-0.101738	NA	0.032485	ifng	untreated-vs-treated	B16F10.pgNTC
ENSMUSG00000029598	Plbd2	FALSE	53.9908	47.0777	-0.197466	NA	0.0249141	ifng	untreated-vs-treated	B16F10.pgNTC
ENSMUSG00000029599	Ddx54	FALSE	47.286	36.0741	-0.389961	NA	0.0166989	ifng	untreated-vs-treated	B16F10.pgNTC
ENSMUSG00000029605	Oas1b	FALSE	0.488204	0.901272	0.819574	NA	0.000421376	ifng	untreated-vs-treated	B16F10.pgNTC
ENSMUSG00000029610	Aimp2	FALSE	50.8427	54.6271	0.103475	NA	0.00636511	ifng	untreated-vs-treated	B16F10.pgNTC
ENSMUSG00000029617	Ccz1	FALSE	83.9213	92.0859	0.133866	NA	0.0357157	ifng	untreated-vs-treated	B16F10.pgNTC
ENSMUSG00000029629	Phf14	FALSE	58.8393	67.8658	0.205736	NA	0.00706889	ifng	untreated-vs-treated	B16F10.pgNTC
ENSMUSG00000029632	Ndufa4	FALSE	1137.58	1237.28	0.1212	NA	0.0148574	ifng	untreated-vs-treated	B16F10.pgNTC
ENSMUSG00000029649	Pomp	FALSE	291.508	344.21	0.239717	NA	0.02223	ifng	untreated-vs-treated	B16F10.pgNTC
ENSMUSG00000029655	N4bp2l2	FALSE	45.3049	50.2109	0.148172	NA	0.0257485	ifng	untreated-vs-treated	B16F10.pgNTC
ENSMUSG00000029661	Col1a2	FALSE	1.36211	1.02116	-0.398086	NA	0.0278663	ifng	untreated-vs-treated	B16F10.pgNTC
ENSMUSG00000029674	Limk1	FALSE	7.96537	6.73824	-0.239672	NA	0.0241492	ifng	untreated-vs-treated	B16F10.pgNTC
ENSMUSG00000029687	Ezh2	FALSE	109.867	120.456	0.132689	NA	0.00956103	ifng	untreated-vs-treated	B16F10.pgNTC
ENSMUSG00000029700	Slc13a1	FALSE	0.308864	0.249935	-0.257346	NA	0.0232164	ifng	untreated-vs-treated	B16F10.pgNTC
ENSMUSG00000029703	Lrwd1	FALSE	24.3313	21.5504	-0.174705	NA	0.00294103	ifng	untreated-vs-treated	B16F10.pgNTC
ENSMUSG00000029708	Gcc1	FALSE	22.5439	20.0884	-0.165972	NA	0.0360472	ifng	untreated-vs-treated	B16F10.pgNTC
ENSMUSG00000029713	Gnb2	FALSE	433.186	357.647	-0.276417	NA	0.000112249	ifng	untreated-vs-treated	B16F10.pgNTC
ENSMUSG00000029720	Gm20605	FALSE	8.13317	3.37912	-1.25437	NA	0.00150529	ifng	untreated-vs-treated	B16F10.pgNTC
ENSMUSG00000029762	Akr1b8	FALSE	68.8753	72.8256	0.0803998	NA	0.0385006	ifng	untreated-vs-treated	B16F10.pgNTC
ENSMUSG00000029772	Ahcyl2	FALSE	29.4146	31.5042	0.098841	NA	0.00518096	ifng	untreated-vs-treated	B16F10.pgNTC
ENSMUSG00000029776	Hibadh	FALSE	80.3979	96.0849	0.257	NA	0.0224243	ifng	untreated-vs-treated	B16F10.pgNTC
ENSMUSG00000029815	2410003K15Rik	FALSE	27.3793	31.5545	0.204402	NA	0.00838125	ifng	untreated-vs-treated	B16F10.pgNTC
ENSMUSG00000029821	Dfna5	FALSE	6.37654	7.07815	0.149445	NA	0.0128392	ifng	untreated-vs-treated	B16F10.pgNTC
ENSMUSG00000029822	Osbpl3	FALSE	7.60017	6.44036	-0.237132	NA	0.0431622	ifng	untreated-vs-treated	B16F10.pgNTC
ENSMUSG00000029826	Zc3hav1	FALSE	56.004	60.3998	0.108918	NA	0.0490779	ifng	untreated-vs-treated	B16F10.pgNTC
ENSMUSG00000029828	4921507P07Rik	FALSE	1.3325	1.95276	0.534118	NA	0.0370364	ifng	untreated-vs-treated	B16F10.pgNTC
ENSMUSG00000029859	Epha1	FALSE	0.641573	0.353866	-0.773286	NA	0.00340497	ifng	untreated-vs-treated	B16F10.pgNTC
ENSMUSG00000029860	Zyx	FALSE	67.9911	50.5568	-0.427063	NA	0.00274442	ifng	untreated-vs-treated	B16F10.pgNTC
[truncated: 10,402 more rows]
