# Supplementary material for: Muscleblind-like proteins are novel modulators of the tumor-immune microenvironment
Source: PLoS One. 2025 Apr 30;20(4):e0321148. doi: 10.1371/journal.pone.0321148 (PMC12043120; doi:10.1371/journal.pone.0321148)
Supplement: S2 Table — Gene expression values (in transcripts per million, TPM) computed for all analyzed TCGA RNA-seq samples as well as the computed geometric mean of GZMB and PRF1 used as a proxy for cytolytic T cell activity. (XLSX) [file pone.0321148.s004.xlsx]

## Sheet: MBNL_expression_table
Supplementary Table 2. Gene expression of analyzed genes across TCGA RNA-seq tumor samples
dataset = indicated TCGA cancer dataset, patient = patient sample ID code, subtype = TCGA abbreviation code for cancer subtype
MBNL3 - PRF1 = gene expression of indicated gene (column name) in transcripts per million (TPM)
geom_mean = geometric mean of GZMB and PRF1 expression
dataset	patient	subtype	MBNL3	MBNL2	MBNL1	GZMB	CD8A	PRF1	geom_mean
2013/TCGA.ACC	OR-A5J1	ACC	1.60336	54.185	42.8235	1.18925	0.732661	0.637096	0.870439
2013/TCGA.ACC	OR-A5J2	ACC	0.920663	26.0029	43.5652	0.657617	0.943873	0.74272	0.698874
2013/TCGA.ACC	OR-A5J3	ACC	3.08861	23.0983	20.1518	0.833736	0.369497	0.805313	0.819401
2013/TCGA.ACC	OR-A5J5	ACC	1.93515	15.2221	16.0297	1.61516	0.502834	0.335222	0.735825
2013/TCGA.ACC	OR-A5J6	ACC	3.07161	21.4807	21.1109	1.9724	0.708832	1.81831	1.89379
2013/TCGA.ACC	OR-A5J7	ACC	2.66849	8.45022	18.4998	0.427643	0.23948	0.205268	0.296279
2013/TCGA.ACC	OR-A5J8	ACC	1.51095	11.3204	29.7962	4.56416	8.23585	5.66019	5.08272
2013/TCGA.ACC	OR-A5J9	ACC	1.76738	41.8721	34.1175	1.38588	0.560579	1.19123	1.28487
2013/TCGA.ACC	OR-A5JA	ACC	2.54442	19.8259	17.2183	0.711173	0.347685	0.158038	0.33525
2013/TCGA.ACC	OR-A5JB	ACC	1.41506	6.31191	56.0996	41.8653	16.0311	12.3911	22.7762
2013/TCGA.ACC	OR-A5JC	ACC	2.92413	15.5151	24.8265	1.84622	0.401352	1.47927	1.65259
2013/TCGA.ACC	OR-A5JD	ACC	1.68878	14.1598	41.1479	1.13668	3.10152	2.2896	1.61324
2013/TCGA.ACC	OR-A5JE	ACC	1.48288	8.07112	15.6338	0.720257	0.391905	0.444865	0.566054
2013/TCGA.ACC	OR-A5JF	ACC	5.13203	32.619	22.5767	0.36959	0.316792	0.232314	0.293021
2013/TCGA.ACC	OR-A5JG	ACC	3.97458	19.422	16.1291	0.996268	0.356559	0.461429	0.678017
2013/TCGA.ACC	OR-A5JI	ACC	2.90307	10.2651	41.4968	1.87846	3.11179	1.97333	1.92531
2013/TCGA.ACC	OR-A5JJ	ACC	5.79267	13.833	19.0968	1.537	2.16502	1.27257	1.39855
2013/TCGA.ACC	OR-A5JK	ACC	12.771	35.4972	26.6229	3.04343	15.8856	5.07712	3.93088
2013/TCGA.ACC	OR-A5JL	ACC	3.22763	28.1852	26.869	1.43357	0.402406	1.32459	1.378
2013/TCGA.ACC	OR-A5JM	ACC	4.324	20.91	40.2508	0	0.198805	0.0781018	0
2013/TCGA.ACC	OR-A5JO	ACC	3.61404	36.1744	38.4108	11.786	4.4729	14.3201	12.9914
2013/TCGA.ACC	OR-A5JP	ACC	2.10959	15.3724	21.2027	0.899023	0.240333	0.409456	0.606721
2013/TCGA.ACC	OR-A5JQ	ACC	2.82047	17.5175	47.6055	2.71233	4.28026	2.16266	2.42195
2013/TCGA.ACC	OR-A5JR	ACC	4.52518	15.4318	57.0266	0.748041	1.44067	2.35494	1.32725
2013/TCGA.ACC	OR-A5JS	ACC	15.8914	20.9071	30.7003	0.736115	0.65673	0.541261	0.631213
2013/TCGA.ACC	OR-A5JT	ACC	8.5991	15.9148	58.1317	0.864189	0.402147	0.898414	0.881135
2013/TCGA.ACC	OR-A5JV	ACC	7.16668	21.1318	36.3184	0.511906	1.44591	1.1226	0.758067
2013/TCGA.ACC	OR-A5JW	ACC	8.82602	22.2241	20.9519	0.437325	0.262395	0.381666	0.408549
2013/TCGA.ACC	OR-A5JX	ACC	2.78819	50.2478	35.124	1.5329	0.482804	1.52083	1.52686
2013/TCGA.ACC	OR-A5JY	ACC	39.1864	9.43627	24.9575	1.02954	0.213008	0.362114	0.610583
2013/TCGA.ACC	OR-A5JZ	ACC	8.09393	20.6645	41.1103	0.992209	0.781267	2.11723	1.44939
2013/TCGA.ACC	OR-A5K0	ACC	31.535	45.7219	11.0334	1.23531	0.314583	0.291565	0.600145
2013/TCGA.ACC	OR-A5K1	ACC	3.58672	18.5482	30.8397	2.10569	0.715329	2.46839	2.27984
2013/TCGA.ACC	OR-A5K2	ACC	1.9345	12.8046	20.2478	0.930404	0.47902	0.359265	0.578153
2013/TCGA.ACC	OR-A5K3	ACC	3.19449	23.8035	21.394	1.00398	0.711916	0.60239	0.777682
2013/TCGA.ACC	OR-A5K4	ACC	7.97516	12.542	25.3467	0.639899	0.424354	0.599484	0.619362
2013/TCGA.ACC	OR-A5K5	ACC	6.87468	10.0724	25.3466	0.731905	0.453084	0.296247	0.465645
2013/TCGA.ACC	OR-A5K6	ACC	6.85834	22.6169	27.2184	0.947663	0.654571	0.517795	0.700496
2013/TCGA.ACC	OR-A5K8	ACC	3.90416	36.5214	22.6675	2.25801	0.946906	1.12172	1.59149
2013/TCGA.ACC	OR-A5K9	ACC	5.89542	17.2566	19.3449	0.386726	0.421101	0.085939	0.182304
2013/TCGA.ACC	OR-A5KO	ACC	8.42124	22.4955	37.2836	0.655633	0.305962	0.211259	0.372167
2013/TCGA.ACC	OR-A5KT	ACC	2.49276	15.7192	21.5329	2.35337	1.08238	3.34555	2.80594
2013/TCGA.ACC	OR-A5KU	ACC	4.04832	21.1478	21.6898	0.694481	0.398056	0.271017	0.433839
2013/TCGA.ACC	OR-A5KV	ACC	0.668041	14.7936	24.6033	0.483451	3.86761	0.25491	0.351051
2013/TCGA.ACC	OR-A5KW	ACC	5.95339	39.4058	19.1496	0.631004	0.246915	0.448105	0.531748
2013/TCGA.ACC	OR-A5KX	ACC	1.78197	17.4071	23.4283	1.1067	0.337637	0.71279	0.888169
2013/TCGA.ACC	OR-A5KY	ACC	1.6437	18.641	21.0786	0.569691	0.775153	0.289515	0.406121
2013/TCGA.ACC	OR-A5KZ	ACC	9.33851	9.11057	24.3887	1.66927	0.677092	0.750835	1.11953
2013/TCGA.ACC	OR-A5L3	ACC	2.57575	24.2818	24.0403	1.31471	0.590276	0.295138	0.622912
2013/TCGA.ACC	OR-A5L4	ACC	4.30711	21.7852	28.6204	1.39409	0.45776	1.32126	1.35719
2013/TCGA.ACC	OR-A5L5	ACC	6.70416	22.2038	38.2173	2.17497	2.19887	2.41397	2.29136
2013/TCGA.ACC	OR-A5L6	ACC	4.19089	10.1484	37.7954	7.86599	0.876864	1.61188	3.56077
2013/TCGA.ACC	OR-A5L8	ACC	6.15886	20.2535	38.0148	0.527042	0.376459	0.444221	0.483863
2013/TCGA.ACC	OR-A5L9	ACC	9.07237	19.7762	40.945	7.91843	2.46705	2.10893	4.08649
2013/TCGA.ACC	OR-A5LA	ACC	5.94063	19.3644	35.748	2.37625	2.0219	2.83482	2.59543
2013/TCGA.ACC	OR-A5LB	ACC	3.21994	15.8805	29.244	0.680269	0.219198	0.317459	0.464712
2013/TCGA.ACC	OR-A5LC	ACC	4.41502	23.944	19.0595	1.13761	0.469491	0.361147	0.640972
2013/TCGA.ACC	OR-A5LD	ACC	5.05057	21.5649	28.8319	3.30649	0.490523	0.290681	0.980374
2013/TCGA.ACC	OR-A5LE	ACC	7.98195	20.996	16.6738	0	0.331267	0.149859	0
2013/TCGA.ACC	OR-A5LG	ACC	6.67368	38.8364	38.1489	1.18455	1.24801	1.17398	1.17925
2013/TCGA.ACC	OR-A5LH	ACC	3.72462	15.3843	27.7367	0.872676	1.3405	1.55642	1.16544
2013/TCGA.ACC	OR-A5LJ	ACC	3.10667	19.2996	44.0785	1.77676	6.10694	1.14904	1.42883
2013/TCGA.ACC	OR-A5LK	ACC	3.53981	7.34914	118.88	3.62965	6.23509	2.5695	3.05392
2013/TCGA.ACC	OR-A5LL	ACC	12.5919	45.0849	29.7537	0.588405	0.424959	0.196135	0.339716
2013/TCGA.ACC	OR-A5LM	ACC	3.00021	31.2879	24.604	0.799283	0.428601	0.509688	0.638267
2013/TCGA.ACC	OR-A5LN	ACC	5.3057	14.7545	81.2977	3.67805	4.92521	2.91708	3.27554
2013/TCGA.ACC	OR-A5LO	ACC	2.47275	14.7541	18.8204	0.622766	0.311383	0.485391	0.549805
2013/TCGA.ACC	OR-A5LP	ACC	6.48755	22.8091	41.1836	1.09837	1.24208	1.90931	1.44815
2013/TCGA.ACC	OR-A5LR	ACC	7.71954	19.7975	37.2051	0.87683	0.87683	0.87683	0.87683
2013/TCGA.ACC	OR-A5LS	ACC	4.0848	12.4039	33.6307	0.7477	0.330562	0.393526	0.542438
2013/TCGA.ACC	OR-A5LT	ACC	2.35017	13.9956	34.0932	1.18035	0.590177	0.305627	0.600623
2013/TCGA.ACC	OU-A5PI	ACC	1.78827	25.7737	33.7046	0.505237	0.591659	0.545124	0.524802
2013/TCGA.ACC	P6-A5OF	ACC	7.1485	65.425	26.0126	0.551582	0.544228	0.470683	0.50953
2013/TCGA.ACC	PA-A5YG	ACC	6.2698	24.4404	76.7045	1.08834	4.31788	3.60809	1.98163
2013/TCGA.ACC	PK-A5H8	ACC	7.22661	15.4564	23.4447	0.622343	0.371548	0.436569	0.521244
2013/TCGA.ACC	PK-A5H9	ACC	3.84807	33.3765	38.3744	1.05008	1.03014	1.78779	1.37015
2013/TCGA.ACC	PK-A5HA	ACC	1.41187	13.1505	59.5673	2.46068	2.62204	4.88102	3.46564
2013/TCGA.ACC	PK-A5HB	ACC	6.52771	14.539	16.1962	0.426979	0.260529	0.412505	0.419679
2013/TCGA.BLCA	2F-A9KO	BLCA	4.39725	21.507	33.3787	31.5459	13.0068	11.1991	18.7959
2013/TCGA.BLCA	2F-A9KP	BLCA	6.19459	20.437	23.1654	1.30412	0.677802	0.480467	0.791574
2013/TCGA.BLCA	2F-A9KQ	BLCA	3.71155	25.3491	28.5178	0.730465	0.454073	0.276392	0.449327
2013/TCGA.BLCA	2F-A9KR	BLCA	5.14718	23.0647	33.1013	6.27191	1.04662	2.18697	3.70357
2013/TCGA.BLCA	2F-A9KT	BLCA	2.25472	33.4336	32.0394	1.10154	0.722888	0.63683	0.837554
2013/TCGA.BLCA	2F-A9KW	BLCA	30.5811	19.7324	17.5135	2.20249	0.794207	1.08896	1.54869
2013/TCGA.BLCA	4Z-AA7M	BLCA	3.10936	11.3617	25.0319	1.0286	0.722376	0.651708	0.818747
2013/TCGA.BLCA	4Z-AA7N	BLCA	5.17979	15.9464	53.1388	10.6788	11.2934	7.04739	8.67513
2013/TCGA.BLCA	4Z-AA7O	BLCA	6.09712	21.7235	31.8722	5.30056	5.63492	3.03873	4.01335
2013/TCGA.BLCA	4Z-AA7Q	BLCA	5.51653	8.54721	27.4578	27.6507	18.3771	12.3044	18.4452
2013/TCGA.BLCA	4Z-AA7R	BLCA	2.334	6.08721	22.5449	0.607011	1.10288	0.273582	0.407514
2013/TCGA.BLCA	4Z-AA7S	BLCA	4.55752	16.6359	30.9274	1.01278	0.440748	0.35635	0.600753
2013/TCGA.BLCA	4Z-AA7W	BLCA	2.35316	9.02542	27.0316	365.708	37.1293	85.9947	177.339
2013/TCGA.BLCA	4Z-AA7Y	BLCA	7.79318	28.1793	29.5298	0.645131	0.533308	0.275256	0.421398
2013/TCGA.BLCA	4Z-AA80	BLCA	3.74512	15.4356	23.9628	4.1256	2.04415	1.4324	2.43094
2013/TCGA.BLCA	4Z-AA81	BLCA	2.48364	62.0069	19.385	40.1172	13.3864	11.0606	21.0647
2013/TCGA.BLCA	4Z-AA82	BLCA	5.06584	18.8544	34.7247	2.99201	0.53033	1.71763	2.26698
2013/TCGA.BLCA	4Z-AA83	BLCA	2.98491	16.0926	22.5416	4.59217	0.9384	2.2861	3.24009
2013/TCGA.BLCA	4Z-AA84	BLCA	0.818348	50.2423	21.0725	1.95973	2.55195	0.786045	1.24114
2013/TCGA.BLCA	4Z-AA86	BLCA	2.34323	14.4776	35.1879	64.6717	16.6314	25.0418	40.243
2013/TCGA.BLCA	4Z-AA87	BLCA	1.89683	17.7974	19.6357	15.5025	4.13322	5.06992	8.86546
2013/TCGA.BLCA	4Z-AA89	BLCA	5.95312	27.4135	24.5723	1.13442	1.76929	0.593231	0.820351
2013/TCGA.BLCA	5N-A9KI	BLCA	2.95108	13.5588	25.4351	3.03206	1.25961	1.77245	2.31822
2013/TCGA.BLCA	5N-A9KM	BLCA	5.01835	23.3467	41.4788	8.21935	5.33845	3.4385	5.31622
2013/TCGA.BLCA	BL-A13I	BLCA	9.65472	49.1954	121.416	2.23313	4.16217	2.96484	2.5731
2013/TCGA.BLCA	BL-A3JM	BLCA	1.54406	8.73356	33.4178	6.4933	4.60459	2.26094	3.83157
2013/TCGA.BLCA	BL-A5ZZ	BLCA	1.05261	21.3505	42.701	15.5436	1.4912	23.4645	19.0977
2013/TCGA.BLCA	BT-A0S7	BLCA	5.11357	16.7029	37.6437	2.01083	1.27569	1.14596	1.518
2013/TCGA.BLCA	BT-A0YX	BLCA	4.29442	15.2643	62.8218	21.1851	9.92819	7.51523	12.6179
2013/TCGA.BLCA	BT-A20J	BLCA	4.59341	29.0095	31.9173	24.9779	6.50569	7.34355	13.5435
2013/TCGA.BLCA	BT-A20O	BLCA	4.97719	11.4702	61.0071	89.4841	73.2636	61.3637	74.1018
2013/TCGA.BLCA	BT-A20P	BLCA	2.32782	22.5092	24.3694	1.50685	0.997637	0.342938	0.718856
2013/TCGA.BLCA	BT-A20T	BLCA	4.21006	21.663	32.1486	12.3139	5.1588	4.31877	7.29253
2013/TCGA.BLCA	BT-A20X	BLCA	7.1385	7.24782	57.1736	14.8017	3.93547	2.70017	6.32196
2013/TCGA.BLCA	BT-A2LD	BLCA	1.88407	40.69	16.8284	5.26751	2.42661	1.04561	2.34686
2013/TCGA.BLCA	BT-A42E	BLCA	2.92428	9.14333	51.9357	32.0215	11.5648	12.5969	20.0841
2013/TCGA.BLCA	BT-A42F	BLCA	2.27052	9.35862	32.3258	80.0359	11.2507	19.6051	39.612
2013/TCGA.BLCA	C4-A0F0	BLCA	1.53696	16.5764	32.9592	9.95037	3.70008	3.33576	5.76126
2013/TCGA.BLCA	C4-A0F6	BLCA	7.7536	13.7128	25.7257	4.31595	1.86993	1.42606	2.48089
2013/TCGA.BLCA	CF-A1HR	BLCA	3.32306	12.529	24.3598	4.65414	3.07173	2.9228	3.68824
2013/TCGA.BLCA	CF-A1HS	BLCA	6.33444	40.9848	35.4433	6.83234	1.65046	2.01928	3.71435
2013/TCGA.BLCA	CF-A27C	BLCA	7.06025	28.8859	30.9225	1.53877	1.31248	0.973047	1.22364
2013/TCGA.BLCA	CF-A3MF	BLCA	3.2786	22.056	19.7047	2.58314	1.12598	0.46364	1.09437
2013/TCGA.BLCA	CF-A3MG	BLCA	4.84735	30.6133	25.2947	0.625154	0.288532	0.240444	0.387704
2013/TCGA.BLCA	CF-A3MH	BLCA	3.80377	26.2587	24.7245	0.912904	0.405735	0.291622	0.515968
2013/TCGA.BLCA	CF-A3MI	BLCA	4.22311	23.1921	30.7517	4.4331	2.19322	1.00328	2.10895
2013/TCGA.BLCA	CF-A47S	BLCA	3.37894	18.6845	22.7114	5.539	0.925738	2.05205	3.3714
2013/TCGA.BLCA	CF-A47T	BLCA	3.13013	16.1335	27.9048	1.46517	0.399591	0.299693	0.662647
2013/TCGA.BLCA	CF-A47V	BLCA	3.60589	17.9668	25.717	2.96735	1.26457	1.85303	2.3449
2013/TCGA.BLCA	CF-A47W	BLCA	3.07608	18.9195	24.129	1.07497	0.496142	0.975745	1.02416
2013/TCGA.BLCA	CF-A47X	BLCA	3.81164	17.4753	26.9728	1.06371	0.65849	0.493868	0.724799
2013/TCGA.BLCA	CF-A47Y	BLCA	4.51087	19.8819	31.0643	1.15615	1.08033	0.720222	0.912514
2013/TCGA.BLCA	CF-A5U8	BLCA	5.08022	22.2177	27.8152	1.56519	0.795857	1.02135	1.26436
2013/TCGA.BLCA	CF-A5UA	BLCA	2.65765	16.8813	33.7774	2.18254	0.772055	1.0393	1.5061
2013/TCGA.BLCA	CF-A7I0	BLCA	3.30213	22.8653	25.6341	4.32341	2.7688	2.58724	3.3445
2013/TCGA.BLCA	CF-A8HX	BLCA	2.88313	24.5737	21.6402	1.27394	0.385535	0.201149	0.506213
2013/TCGA.BLCA	CF-A8HY	BLCA	2.42067	25.1099	22.1834	1.42711	0.740651	0.704522	1.00271
2013/TCGA.BLCA	CF-A9FF	BLCA	3.69681	23.3085	29.1748	3.5969	2.24092	1.44161	2.27713
2013/TCGA.BLCA	CF-A9FH	BLCA	3.78279	27.9196	26.5099	0.791039	0.496934	0.253538	0.447837
2013/TCGA.BLCA	CF-A9FL	BLCA	4.05084	23.3721	31.1792	1.89039	1.50986	1.64489	1.76337
2013/TCGA.BLCA	CU-A5W6	BLCA	2.24484	11.1664	23.672	4.08503	1.30066	0.896008	1.91317
2013/TCGA.BLCA	CU-A72E	BLCA	5.23804	18.2818	31.7478	1.49495	0.878713	1.11836	1.29302
2013/TCGA.BLCA	DK-A1A3	BLCA	6.90031	10.0106	24.8169	7.3473	3.04508	2.49566	4.2821
2013/TCGA.BLCA	DK-A1A7	BLCA	1.98916	17.2317	38.9968	2.47489	2.33611	1.17962	1.70863
2013/TCGA.BLCA	DK-A1AB	BLCA	5.97955	38.3174	35.3943	6.75406	2.1653	2.95646	4.46857
2013/TCGA.BLCA	DK-A1AC	BLCA	1.20485	8.96055	25.7125	12.6733	10.4331	9.05872	10.7146
2013/TCGA.BLCA	DK-A1AD	BLCA	11.0402	15.473	23.2633	10.8012	2.89148	2.079	4.73875
2013/TCGA.BLCA	DK-A1AE	BLCA	4.46656	9.23815	152.451	9.18368	1.06762	4.69533	6.56662
2013/TCGA.BLCA	DK-A1AF	BLCA	5.29333	25.0141	47.1722	18.6374	8.21492	9.0438	12.9828
2013/TCGA.BLCA	DK-A1AG	BLCA	4.2121	27.5091	32.8394	3.83934	2.68381	2.57199	3.14241
2013/TCGA.BLCA	DK-A2I1	BLCA	1.60954	18.3723	30.4635	12.5361	2.27691	3.89954	6.99178
2013/TCGA.BLCA	DK-A2I2	BLCA	2.33221	8.33529	33.4248	11.661	2.56229	3.12704	6.03859
2013/TCGA.BLCA	DK-A2I4	BLCA	7.57262	19.7195	53.1872	88.2222	29.5409	30.4779	51.8539
2013/TCGA.BLCA	DK-A3IK	BLCA	4.03805	11.8198	28.337	3.26105	1.04777	1.09486	1.88955
2013/TCGA.BLCA	DK-A3IL	BLCA	6.82496	12.8496	22.409	1.12267	0.500201	0.589125	0.813262
2013/TCGA.BLCA	DK-A3IM	BLCA	3.32462	20.1603	43.336	1.64298	0.695851	0.628199	1.01593
2013/TCGA.BLCA	DK-A3WW	BLCA	3.40549	8.34975	34.0296	123.934	26.4367	28.2025	59.1207
2013/TCGA.BLCA	DK-A6AV	BLCA	4.58487	16.2606	30.5373	6.13215	2.17378	2.16429	3.64304
2013/TCGA.BLCA	DK-A6AW	BLCA	2.45659	2.81786	36.8633	6.21373	1.53176	2.00863	3.53286
2013/TCGA.BLCA	DK-A6B0	BLCA	3.46919	23.2243	23.8507	1.8671	0.542061	0.710702	1.15193
2013/TCGA.BLCA	DK-A6B1	BLCA	2.81856	14.2712	27.8021	0.856272	0.633284	0.454894	0.62411
2013/TCGA.BLCA	DK-A6B5	BLCA	3.48181	35.5354	34.8745	10.9451	1.7812	1.41046	3.92907
2013/TCGA.BLCA	DK-A6B6	BLCA	6.93874	12.7434	27.7653	13.2073	2.227	7.26867	9.79794
2013/TCGA.BLCA	DK-AA6L	BLCA	2.82714	15.1813	32.9342	7.002	1.87443	1.60333	3.35061
2013/TCGA.BLCA	DK-AA6M	BLCA	1.61775	12.1284	24.5748	12.7643	1.93568	9.18281	10.8264
2013/TCGA.BLCA	DK-AA6P	BLCA	2.76664	22.791	25.1022	1.06279	0.506092	0.531397	0.751509
2013/TCGA.BLCA	DK-AA6Q	BLCA	2.30303	7.81027	74.8348	32.0421	18.0419	13.9638	21.1526
2013/TCGA.BLCA	DK-AA6R	BLCA	5.70762	10.0107	38.2983	21.6406	2.71962	5.86865	11.2695
2013/TCGA.BLCA	DK-AA6S	BLCA	1.56926	23.0512	37.077	16.2423	3.2981	2.97006	6.94554
2013/TCGA.BLCA	DK-AA6T	BLCA	5.8576	4.0497	64.3372	5.96608	8.17172	5.99018	5.97812
2013/TCGA.BLCA	DK-AA6U	BLCA	2.49422	8.31933	21.6745	2.10746	0.876134	1.08135	1.50961
2013/TCGA.BLCA	DK-AA6W	BLCA	3.94641	7.16021	19.5316	1.18876	1.26479	0.760254	0.950663
2013/TCGA.BLCA	DK-AA6X	BLCA	4.02717	15.4701	32.5874	3.04759	2.15508	1.00861	1.75323
2013/TCGA.BLCA	DK-AA71	BLCA	1.51896	23.6786	21.901	7.11003	2.57469	2.04683	3.81484
2013/TCGA.BLCA	DK-AA74	BLCA	1.59427	11.3861	31.6916	37.0345	10.2227	19.4975	26.8716
2013/TCGA.BLCA	DK-AA75	BLCA	1.83917	8.33303	20.106	1.11258	0.999055	0.27247	0.550586
2013/TCGA.BLCA	DK-AA76	BLCA	6.08017	16.8193	33.0162	0.622313	0.260699	0.159783	0.315333
2013/TCGA.BLCA	DK-AA77	BLCA	4.19638	21.7817	31.2797	9.79456	6.1553	2.74966	5.18958
2013/TCGA.BLCA	E5-A2PC	BLCA	4.33617	21.0859	50.2607	11.0979	3.398	4.75949	7.26775
2013/TCGA.BLCA	E5-A4TZ	BLCA	5.00386	28.8439	35.7919	0.956151	0.788825	0.406364	0.623334
2013/TCGA.BLCA	E5-A4U1	BLCA	2.00702	21.3629	14.8202	0.839093	0.816415	0.714363	0.77422
2013/TCGA.BLCA	E7-A4IJ	BLCA	3.22224	11.5456	28.2298	15.6133	5.18564	5.5802	9.33409
2013/TCGA.BLCA	E7-A4XJ	BLCA	2.2606	27.3636	18.8383	1.06381	0.709207	0.531906	0.752228
2013/TCGA.BLCA	E7-A519	BLCA	2.6056	17.5006	14.0539	29.708	1.12841	2.99542	9.43334
2013/TCGA.BLCA	E7-A541	BLCA	3.32866	14.3241	34.2779	18.5077	14.9426	11.4502	14.5574
2013/TCGA.BLCA	E7-A5KE	BLCA	17.2903	6.7115	24.1753	0.502929	0.277478	0.21678	0.330189
2013/TCGA.BLCA	E7-A5KF	BLCA	6.88106	20.4338	25.003	0	0.28216	0.218446	0
2013/TCGA.BLCA	E7-A677	BLCA	11.2547	21.2963	24.944	2.00011	1.64763	5.59048	3.34389
2013/TCGA.BLCA	E7-A678	BLCA	4.23276	23.7287	23.168	2.63496	1.56976	1.9622	2.27384
2013/TCGA.BLCA	E7-A6MD	BLCA	11.6534	15.659	39.5321	2.17182	3.37181	2.12956	2.15058
2013/TCGA.BLCA	E7-A6ME	BLCA	2.31877	9.21952	18.5987	5.58864	5.47062	3.41567	4.36909
2013/TCGA.BLCA	E7-A6MF	BLCA	8.99453	36.618	28.5687	1.23611	1.62876	1.08342	1.15725
2013/TCGA.BLCA	E7-A7DU	BLCA	3.97898	24.4672	23.8273	1.62882	0.81441	0.802776	1.14349
2013/TCGA.BLCA	E7-A7DV	BLCA	1.92741	14.8895	32.3264	10.7755	2.97565	4.86925	7.24351
2013/TCGA.BLCA	E7-A7PW	BLCA	3.05513	11.4748	21.7587	3.06715	2.10491	0.890076	1.65227
2013/TCGA.BLCA	E7-A7XN	BLCA	4.38321	10.1917	31.2975	167.07	40.6984	42.729	84.4909
2013/TCGA.BLCA	E7-A85H	BLCA	1.50683	17.4831	21.6075	12.412	4.30798	3.57388	6.66026
2013/TCGA.BLCA	E7-A8O7	BLCA	4.1679	21.518	22.3177	2.09203	1.77701	1.72855	1.90162
2013/TCGA.BLCA	E7-A8O8	BLCA	4.71877	22.1668	23.9173	5.68916	1.38899	1.29386	2.71311
2013/TCGA.BLCA	E7-A97P	BLCA	2.26146	21.8435	40.429	131.147	35.3256	26.0198	58.416
2013/TCGA.BLCA	E7-A97Q	BLCA	5.41249	18.5413	21.65	4.92213	1.70239	1.76716	2.94927
2013/TCGA.BLCA	FD-A3B3	BLCA	2.05517	20.254	50.006	70.4521	12.9937	23.8938	41.0289
2013/TCGA.BLCA	FD-A3B4	BLCA	2.88973	34.5875	73.3491	35.4972	4.13837	15.8935	23.7524
2013/TCGA.BLCA	FD-A3B5	BLCA	5.99446	11.9043	26.0731	2.4053	0.845613	0.892591	1.46525
2013/TCGA.BLCA	FD-A3B8	BLCA	4.99814	27.1372	65.7906	44.7326	21.8963	24.8654	33.351
2013/TCGA.BLCA	FD-A3N5	BLCA	6.53332	18.5155	53.4854	14.4826	2.84096	5.58334	8.9923
2013/TCGA.BLCA	FD-A3N6	BLCA	4.96093	16.6455	43.899	10.3546	6.28033	6.00589	7.88599
2013/TCGA.BLCA	FD-A43N	BLCA	7.02792	17.9816	14.9132	8.57339	1.59059	4.44462	6.17296
2013/TCGA.BLCA	FD-A43S	BLCA	2.70322	14.1634	32.4006	26.1946	12.0566	10.6987	16.7406
2013/TCGA.BLCA	FD-A43U	BLCA	1.66222	12.9818	26.4443	28.1615	6.75876	13.0917	19.2011
2013/TCGA.BLCA	FD-A43Y	BLCA	2.28376	18.1098	28.4969	10.0465	2.8547	3.95651	6.3047
2013/TCGA.BLCA	FD-A5BR	BLCA	5.97515	16.6129	26.7314	11.2646	1.2538	2.3117	5.10298
2013/TCGA.BLCA	FD-A5BS	BLCA	2.94629	22.549	41.366	253.126	38.3411	70.3182	133.414
2013/TCGA.BLCA	FD-A5BT	BLCA	1.09091	16.106	25.5605	95.7422	11.5909	19.5757	43.2923
2013/TCGA.BLCA	FD-A5BU	BLCA	2.8845	16.2099	47.4192	17.2219	2.26031	9.29659	12.6532
2013/TCGA.BLCA	FD-A5BV	BLCA	3.79353	16.5052	26.9097	0.920652	0.787546	0.576794	0.728716
2013/TCGA.BLCA	FD-A5BX	BLCA	1.25434	7.58635	29.6941	6.69384	1.53174	2.91876	4.42015
2013/TCGA.BLCA	FD-A5BY	BLCA	2.76775	15.6538	31.8333	5.35483	1.1416	2.59528	3.72791
2013/TCGA.BLCA	FD-A5BZ	BLCA	3.78866	21.3893	29.229	1.79016	0.509269	0.779336	1.18116
2013/TCGA.BLCA	FD-A5C0	BLCA	6.90945	32.404	28.9973	3.01489	1.55143	0.863681	1.61366
2013/TCGA.BLCA	FD-A5C1	BLCA	1.70757	13.9659	21.5764	55.3093	8.00634	8.94493	22.2427
2013/TCGA.BLCA	FD-A62N	BLCA	1.95881	8.41923	40.2468	142.081	45.1864	49.0432	83.4751
2013/TCGA.BLCA	FD-A62O	BLCA	4.40695	27.1447	21.3212	1.19617	0.629564	0.619071	0.860532
2013/TCGA.BLCA	FD-A62P	BLCA	2.2194	16.8002	23.9978	33.8569	6.93231	6.67588	15.0341
2013/TCGA.BLCA	FD-A62S	BLCA	2.1081	14.4741	33.7372	2.71151	2.21503	2.23795	2.46337
2013/TCGA.BLCA	FD-A6TA	BLCA	5.30496	14.7807	25.596	9.67218	3.70633	3.01865	5.40342
2013/TCGA.BLCA	FD-A6TB	BLCA	1.66962	10.6935	41.9313	36.9304	12.8084	10.3675	19.5672
2013/TCGA.BLCA	FD-A6TC	BLCA	2.50355	27.1446	25.0033	2.0608	0.450801	1.4007	1.69899
2013/TCGA.BLCA	FD-A6TD	BLCA	2.08565	12.2132	24.6301	26.997	6.76138	14.9294	20.0761
2013/TCGA.BLCA	FD-A6TE	BLCA	3.8114	18.7718	34.6656	4.68431	2.16066	1.65074	2.78075
2013/TCGA.BLCA	FD-A6TF	BLCA	1.9609	13.327	25.9797	4.06376	1.9609	1.66809	2.6036
2013/TCGA.BLCA	FD-A6TG	BLCA	3.73082	25.2246	30.5368	2.89204	3.32017	2.61245	2.74869
2013/TCGA.BLCA	FD-A6TH	BLCA	13.6833	50.216	19.8117	2.86169	1.33839	2.02519	2.40738
2013/TCGA.BLCA	FD-A6TI	BLCA	4.97288	15.0015	24.2117	3.20129	3.32561	1.57475	2.24527
2013/TCGA.BLCA	FD-A6TK	BLCA	1.52502	24.6489	29.0085	36.0202	11.1144	6.80455	15.6557
2013/TCGA.BLCA	FJ-A3Z7	BLCA	1.06033	22.7135	29.7638	8.91052	3.42283	2.54852	4.76536
2013/TCGA.BLCA	FJ-A3Z9	BLCA	3.08623	24.1797	24.0394	1.07125	0.408096	0.204048	0.467533
2013/TCGA.BLCA	FJ-A3ZE	BLCA	6.43312	21.1921	47.2658	0.424048	0.755012	0.279251	0.344116
2013/TCGA.BLCA	FJ-A3ZF	BLCA	1.75447	18.1837	14.8589	0.877237	0.671465	0.227432	0.446667
2013/TCGA.BLCA	FJ-A871	BLCA	0.801479	3.51582	16.8417	1894.33	0.587751	0.908343	41.4814
2013/TCGA.BLCA	FT-A3EE	BLCA	5.64027	27.256	39.2164	1.07282	0.892247	0.594831	0.798841
2013/TCGA.BLCA	FT-A61P	BLCA	2.22776	35.0204	31.9372	21.4043	3.53769	6.56744	11.8563
2013/TCGA.BLCA	G2-A2EC	BLCA	6.29286	29.1951	28.7434	2.8155	2.74196	2.86803	2.84165
2013/TCGA.BLCA	G2-A2EF	BLCA	2.16051	15.3654	48.7969	109.598	11.778	43.1619	68.7782
2013/TCGA.BLCA	G2-A2EJ	BLCA	2.09078	11.5407	67.5259	21.7669	3.13617	6.23093	11.6459
2013/TCGA.BLCA	G2-A2EK	BLCA	6.90715	25.7775	23.9159	1.85107	1.04718	0.877938	1.27481
2013/TCGA.BLCA	G2-A2EL	BLCA	12.422	10.7204	22.9667	2.28469	0.663038	0.878725	1.4169
2013/TCGA.BLCA	G2-A2EO	BLCA	2.28531	15.7833	43.9612	66.5329	11.8206	11.708	27.91
2013/TCGA.BLCA	G2-A3IB	BLCA	1.57984	12.8629	37.9055	3.10631	0.757897	1.09948	1.84806
2013/TCGA.BLCA	G2-A3IE	BLCA	8.04519	14.1447	17.2602	1.7666	0.728125	0.620697	1.04715
2013/TCGA.BLCA	G2-AA3B	BLCA	2.91253	19.8508	28.5884	15.2069	2.87227	2.0938	5.64272
2013/TCGA.BLCA	G2-AA3C	BLCA	1.67779	14.603	29.6907	7.49413	2.11277	4.44925	5.77436
2013/TCGA.BLCA	G2-AA3D	BLCA	2.84078	17.5391	22.4835	1.43837	0.791102	0.485449	0.835616
2013/TCGA.BLCA	G2-AA3F	BLCA	1.56986	21.5812	19.3411	2.2225	0.723196	1.21709	1.64468
2013/TCGA.BLCA	GC-A3I6	BLCA	6.42284	21.7175	42.5786	13.1537	2.62923	6.90362	9.52932
2013/TCGA.BLCA	GC-A4ZW	BLCA	1.76864	13.9348	18.8808	5.61219	1.68442	2.20506	3.51784
2013/TCGA.BLCA	GC-A6I1	BLCA	1.62849	6.71754	35.2026	80.0133	19.0805	28.6615	47.8884
2013/TCGA.BLCA	GD-A6C6	BLCA	1.2197	5.5307	9.86273	6.93966	0.714995	1.64028	3.37387
2013/TCGA.BLCA	GD-A76B	BLCA	1.99497	9.02218	26.3604	16.9236	5.8504	4.98741	9.18721
2013/TCGA.BLCA	GU-A42Q	BLCA	2.29386	10.1408	63.1957	3.5268	0.841081	1.75862	2.49045
2013/TCGA.BLCA	GU-A42R	BLCA	3.06379	8.93026	31.0644	1.24467	0.652797	0.46131	0.757744
2013/TCGA.BLCA	GU-A762	BLCA	1.95461	11.2071	25.7923	121.472	23.9652	43.5219	72.7098
2013/TCGA.BLCA	GU-A763	BLCA	3.72574	15.7583	24.2173	1.86287	1.2926	0.855399	1.26234
2013/TCGA.BLCA	GU-A764	BLCA	2.94611	14.5458	31.6168	32.9205	4.32165	12.3696	20.1795
2013/TCGA.BLCA	GU-A766	BLCA	1.44911	5.95973	26.8902	155.3	19.3283	58.1788	95.0535
2013/TCGA.BLCA	GU-A767	BLCA	1.78986	13.5412	21.4783	1.18501	0.555474	0.839382	0.997335
2013/TCGA.BLCA	GU-AATO	BLCA	2.47042	16.567	24.3142	13.674	4.4641	3.17471	6.5887
2013/TCGA.BLCA	GU-AATP	BLCA	2.26043	11.5798	24.3393	9.07147	1.6061	2.69665	4.94597
2013/TCGA.BLCA	GU-AATQ	BLCA	2.58476	11.1521	48.691	3.22667	0.967144	1.89149	2.47047
2013/TCGA.BLCA	GV-A3JW	BLCA	5.36992	15.8003	22.015	0.46004	0.476768	0.342939	0.397197
2013/TCGA.BLCA	GV-A3JX	BLCA	3.7717	11.8628	29.6328	14.4767	4.52743	7.00954	10.0735
2013/TCGA.BLCA	GV-A3JZ	BLCA	0.785551	9.64242	23.1522	5.378	1.99409	1.95093	3.23915
2013/TCGA.BLCA	GV-A6ZA	BLCA	3.95219	10.4121	31.9987	22.5195	4.86501	6.60037	12.1917
2013/TCGA.BLCA	H4-A2HO	BLCA	14.9958	28.1545	27.1383	2.52753	3.33529	1.90216	2.19266
2013/TCGA.BLCA	H4-A2HQ	BLCA	2.30154	19.9761	34.6632	1.86631	0.818815	0.44998	0.916407
2013/TCGA.BLCA	HQ-A2OE	BLCA	30.281	12.9764	52.0903	2.46248	1.143	1.02533	1.58898
2013/TCGA.BLCA	HQ-A5ND	BLCA	8.40354	9.52924	54.4528	6.90259	2.12052	1.84127	3.56505
2013/TCGA.BLCA	HQ-A5NE	BLCA	4.56733	22.5797	24.4448	7.91573	0.778356	1.73294	3.70372
2013/TCGA.BLCA	K4-A4AB	BLCA	3.39819	38.2891	31.7391	4.24774	1.01946	1.52919	2.54864
2013/TCGA.BLCA	K4-A4AC	BLCA	1.78075	12.6102	37.6029	13.7698	2.04994	4.78318	8.11562
2013/TCGA.BLCA	K4-A5RH	BLCA	2.80007	14.2138	39.1271	76.579	58.3252	60.1235	67.8542
2013/TCGA.BLCA	K4-A5RJ	BLCA	2.74909	8.01595	48.6918	46.1118	40.4712	40.667	43.3039
2013/TCGA.BLCA	K4-A6FZ	BLCA	3.57987	19.7779	26.53	10.456	3.28745	4.03178	6.4928
2013/TCGA.BLCA	K4-A6MB	BLCA	5.63944	13.9364	23.7938	1.47553	0.57167	0.811153	1.09402
2013/TCGA.BLCA	K4-A83P	BLCA	2.96785	15.0126	38.1537	27.649	10.9127	8.19984	15.0571
2013/TCGA.BLCA	KQ-A41N	BLCA	2.09339	9.48613	21.1096	1.14185	0.395255	0.424533	0.696242
2013/TCGA.BLCA	KQ-A41O	BLCA	4.69098	17.3472	34.8046	0.582437	0.991717	0.157415	0.302795
2013/TCGA.BLCA	KQ-A41P	BLCA	3.01689	18.1251	27.1877	5.41616	2.0073	1.95979	3.258
2013/TCGA.BLCA	KQ-A41Q	BLCA	5.15339	11.7301	31.9216	0.824543	0.471167	0.736199	0.77912
2013/TCGA.BLCA	KQ-A41R	BLCA	1.89311	13.7538	18.214	1.39115	0.602354	0.387228	0.733957
2013/TCGA.BLCA	KQ-A41S	BLCA	3.88096	11.9393	22.2347	2.41662	1.78776	1.67995	2.01489
2013/TCGA.BLCA	LC-A66R	BLCA	3.25783	27.7053	25.4662	30.9357	11.7282	12.9396	20.0073
2013/TCGA.BLCA	LT-A5Z6	BLCA	6.25224	7.42089	19.8252	5.65123	4.96673	2.27885	3.58864
2013/TCGA.BLCA	LT-A8JT	BLCA	6.9016	20.6328	23.7185	2.05711	1.76911	1.0697	1.4834
2013/TCGA.BLCA	MV-A51V	BLCA	2.72792	16.8275	19.887	0.759537	0.631165	0.310234	0.485421
2013/TCGA.BLCA	PQ-A6FI	BLCA	1.13054	6.56584	52.6571	19.0235	2.72852	6.21798	10.876
2013/TCGA.BLCA	PQ-A6FN	BLCA	1.6333	6.36507	26.7213	10.016	2.16172	3.32665	5.77232
2013/TCGA.BLCA	R3-A69X	BLCA	3.15964	24.7159	32.9753	10.5668	3.42987	3.38137	5.97748
2013/TCGA.BLCA	S5-A6DX	BLCA	4.00991	17.366	23.8898	80.044	7.69595	7.78848	24.9684
2013/TCGA.BLCA	S5-AA26	BLCA	4.48474	26.9447	26.5216	0.991236	0.411	0.241765	0.489536
2013/TCGA.BLCA	SY-A9G0	BLCA	4.29918	25.6941	50.9844	1.82568	1.87616	2.08649	1.95173
2013/TCGA.BLCA	SY-A9G5	BLCA	2.46992	24.2678	27.3553	65.0216	12.3835	17.2133	33.455
2013/TCGA.BLCA	UY-A78K	BLCA	1.97577	12.74	39.0866	36.6821	8.61135	11.8546	20.8531
2013/TCGA.BLCA	UY-A78L	BLCA	3.84699	30.5208	21.0415	1.32838	1.0627	0.743892	0.994068
2013/TCGA.BLCA	UY-A78M	BLCA	1.05468	13.5247	18.3514	2.17139	0.42187	2.39473	2.28033
2013/TCGA.BLCA	UY-A78N	BLCA	4.87447	20.5821	29.0429	2.06655	0.72283	0.713563	1.21434
2013/TCGA.BLCA	UY-A78O	BLCA	2.81171	18.2443	17.341	1.85751	0.47074	0.419849	0.883105
2013/TCGA.BLCA	UY-A78P	BLCA	2.57759	14.0495	33.5529	34.7919	9.3811	11.8591	20.3126
2013/TCGA.BLCA	UY-A8OB	BLCA	1.52485	10.1765	20.9694	35.5041	4.19603	9.18153	18.055
2013/TCGA.BLCA	UY-A8OC	BLCA	3.50557	17.6029	36.6638	1.38293	0.664665	1.84391	1.59687
2013/TCGA.BLCA	UY-A8OD	BLCA	1.93067	14.5666	35.2099	3.71282	4.50489	1.81928	2.59897
2013/TCGA.BLCA	UY-A9PA	BLCA	4.88137	19.6563	30.7763	17.9147	8.58532	7.15444	11.3212
2013/TCGA.BLCA	UY-A9PB	BLCA	1.64546	10.4357	26.0503	67.0136	12.4536	19.7455	36.3761
2013/TCGA.BLCA	UY-A9PD	BLCA	4.46231	17.4409	28.6963	2.58973	0.687276	1.07574	1.66909
2013/TCGA.BLCA	UY-A9PE	BLCA	9.56947	16.5449	15.8474	2.96457	0.980926	0.588555	1.32091
2013/TCGA.BLCA	UY-A9PF	BLCA	2.46672	17.0226	28.0562	5.05567	2.0556	1.67782	2.91247
2013/TCGA.BLCA	UY-A9PH	BLCA	3.80713	16.7649	38.7477	74.8768	9.95265	17.1901	35.8767
2013/TCGA.BLCA	XF-A8HB	BLCA	3.76799	11.1342	30.6757	0.577079	0.42998	0.248936	0.37902
2013/TCGA.BLCA	XF-A8HC	BLCA	5.38245	5.37204	29.5878	0.635066	0.510135	0.176986	0.335258
2013/TCGA.BLCA	XF-A8HD	BLCA	2.78131	24.645	27.7671	77.8307	20.0126	20.8875	40.3198
2013/TCGA.BLCA	XF-A8HE	BLCA	4.50213	6.49605	30.2427	29.2413	12.1981	11.8643	18.626
2013/TCGA.BLCA	XF-A8HF	BLCA	1.94722	12.1666	24.1768	5.92694	0.895436	2.30255	3.69419
2013/TCGA.BLCA	XF-A8HG	BLCA	5.39645	22.4552	26.1278	0	0.554635	0.224852	0
2013/TCGA.BLCA	XF-A8HH	BLCA	2.48256	25.307	32.4243	2.07667	1.06665	1.62358	1.8362
2013/TCGA.BLCA	XF-A8HI	BLCA	6.74517	29.864	31.2445	1.46786	0.978573	0.786354	1.07436
2013/TCGA.BLCA	XF-A9SH	BLCA	3.61633	17.9459	22.2534	1.69091	0.925682	0.839285	1.19128
2013/TCGA.BLCA	XF-A9SI	BLCA	3.01653	15.9469	54.4117	55.1699	36.4837	27.2222	38.7536
2013/TCGA.BLCA	XF-A9SJ	BLCA	1.14917	20.1276	23.5865	37.4449	9.28442	12.914	21.9901
2013/TCGA.BLCA	XF-A9SK	BLCA	2.56358	15.2331	26.9464	5.20959	2.20913	2.3575	3.50451
2013/TCGA.BLCA	XF-A9SL	BLCA	2.72211	20.3426	47.4076	57.2033	3.4441	4.2539	15.5993
2013/TCGA.BLCA	XF-A9SM	BLCA	3.77566	8.13883	31.3544	86.2871	25.0818	26.7406	48.0351
2013/TCGA.BLCA	XF-A9SP	BLCA	2.32544	17.7963	24.5901	4.20885	2.52723	2.75785	3.40696
2013/TCGA.BLCA	XF-A9ST	BLCA	47.0557	16.9918	9.54823	0.656501	0.308942	0.202743	0.36483
2013/TCGA.BLCA	XF-A9SU	BLCA	2.30248	12.4496	30.8231	9.01321	2.24462	3.8876	5.91944
2013/TCGA.BLCA	XF-A9SV	BLCA	2.60379	22.2748	28.7613	1.20529	1.3249	0.818859	0.993459
2013/TCGA.BLCA	XF-A9SW	BLCA	5.30533	28.2677	87.2462	7.20139	1.91429	2.99906	4.6473
2013/TCGA.BLCA	XF-A9SX	BLCA	1.1333	13.9585	25.6976	33.2813	6.84704	10.0014	18.2444
2013/TCGA.BLCA	XF-A9SY	BLCA	1.50384	10.5186	31.8271	77.2215	12.6306	36.0263	52.7447
2013/TCGA.BLCA	XF-A9SZ	BLCA	1.44377	13.1063	23.4374	2.44662	0.916403	4.59066	3.35136
2013/TCGA.BLCA	XF-A9T0	BLCA	27.6741	15.4448	15.9634	14.1171	2.89395	4.315	7.80483
2013/TCGA.BLCA	XF-A9T2	BLCA	2.20148	6.59608	22.1822	5.40744	1.67413	209.978	33.6964
2013/TCGA.BLCA	XF-A9T3	BLCA	2.33831	16.9276	33.8194	20.3993	3.17035	9.63298	14.018
2013/TCGA.BLCA	XF-A9T4	BLCA	2.50878	24.916	28.4988	16.0408	3.80614	5.5073	9.399
2013/TCGA.BLCA	XF-A9T5	BLCA	2.01664	10.3729	31.5085	42.9287	16.2222	13.7933	24.3337
2013/TCGA.BLCA	XF-A9T6	BLCA	2.29314	14.4155	27.3822	5.45142	2.73092	1.7824	3.11714
2013/TCGA.BLCA	XF-A9T8	BLCA	6.91539	10.2178	59.1639	73.0671	18.5618	24.09	41.9546
2013/TCGA.BLCA	XF-AAME	BLCA	2.62334	17.9323	57.0714	9.49355	4.96233	7.42974	8.39849
2013/TCGA.BLCA	XF-AAMG	BLCA	0.822047	10.5625	18.6744	3.71472	1.58205	0.814292	1.73922
2013/TCGA.BLCA	XF-AAMH	BLCA	0.7668	6.4169	13.8966	34.4925	2.69052	20.6229	26.6709
2013/TCGA.BLCA	XF-AAMJ	BLCA	2.8192	15.1672	23.1041	6.62029	2.29851	2.01584	3.65314
2013/TCGA.BLCA	XF-AAML	BLCA	3.0284	8.59777	16.6202	12.1695	1.73394	2.64485	5.67332
2013/TCGA.BLCA	XF-AAMQ	BLCA	6.11122	19.8046	34.82	15.8822	10.3751	9.29816	12.1522
2013/TCGA.BLCA	XF-AAMR	BLCA	7.57379	40.5556	55.6873	1.45895	0.701572	1.60245	1.52902
2013/TCGA.BLCA	XF-AAMT	BLCA	2.80266	11.9499	33.9732	7.11633	0.893603	6.39332	6.74514
2013/TCGA.BLCA	XF-AAMW	BLCA	3.53995	15.5423	31.8671	4.02612	1.10908	1.83834	2.72055
2013/TCGA.BLCA	XF-AAMX	BLCA	4.64644	9.60162	22.3292	1.27353	0.632904	0.825863	1.02555
2013/TCGA.BLCA	XF-AAMY	BLCA	2.2038	23.5048	19.9324	2.4705	0.779049	1.22823	1.74194
2013/TCGA.BLCA	XF-AAMZ	BLCA	1.89242	9.13116	22.9382	2.86834	1.07775	1.09472	1.77201
2013/TCGA.BLCA	XF-AAN0	BLCA	6.19828	19.8476	20.2215	5.34754	5.13251	3.05707	4.04324
2013/TCGA.BLCA	XF-AAN1	BLCA	4.30276	18.2424	23.087	1.45856	1.16685	0.645935	0.970637
2013/TCGA.BLCA	XF-AAN2	BLCA	5.39891	16.2213	26.7566	24.3935	6.82658	10.4778	15.9872
2013/TCGA.BLCA	XF-AAN3	BLCA	3.56534	18.3439	47.3948	1.62861	1.26547	1.0784	1.32525
2013/TCGA.BLCA	XF-AAN4	BLCA	4.62616	34.385	95.7784	18.2271	5.20654	10.7411	13.9921
2013/TCGA.BLCA	XF-AAN5	BLCA	2.94091	17.863	38.2318	48.8121	6.49087	12.4423	24.6441
2013/TCGA.BLCA	XF-AAN7	BLCA	14.8421	7.39277	22.8645	3.82019	1.15313	2.08695	2.82357
2013/TCGA.BLCA	XF-AAN8	BLCA	1.96656	31.912	45.5885	15.5314	3.65378	6.45837	10.0154
2013/TCGA.BLCA	YC-A89H	BLCA	3.74894	13.9278	24.063	18.9954	1.49304	4.52271	9.26879
2013/TCGA.BLCA	YC-A8S6	BLCA	3.09425	25.1429	33.5802	8.06534	1.8853	3.44933	5.27447
2013/TCGA.BLCA	YC-A9TC	BLCA	2.16771	6.33057	15.7779	3.72069	1.45592	1.55298	2.40378
2013/TCGA.BLCA	YF-AA3L	BLCA	2.62483	23.5164	23.4226	1.94184	0.348192	0.616032	1.09373
2013/TCGA.BLCA	YF-AA3M	BLCA	2.08006	15.2716	38.5078	2.6223	1.10225	0.906693	1.54195
2013/TCGA.BLCA	ZF-A9R0	BLCA	2.06279	26.9617	24.6212	4.57515	1.87766	1.1504	2.29418
2013/TCGA.BLCA	ZF-A9R1	BLCA	2.80597	21.6934	30.8053	1.04847	1.2295	0.580805	0.780355
2013/TCGA.BLCA	ZF-A9R2	BLCA	3.20998	20.347	30.6874	0.616316	0.291038	0.196879	0.348338
2013/TCGA.BLCA	ZF-A9R3	BLCA	3.12813	17.2047	22.2284	1.65757	0.901037	0.790532	1.14471
2013/TCGA.BLCA	ZF-A9R4	BLCA	4.21396	13.1966	27.0355	12.0872	2.33568	6.19929	8.65631
2013/TCGA.BLCA	ZF-A9R5	BLCA	6.30113	17.6609	30.8154	2.48495	1.70594	1.20303	1.72901
2013/TCGA.BLCA	ZF-A9R7	BLCA	3.45083	13.6266	27.8206	37.2708	27.4485	11.0129	20.2598
2013/TCGA.BLCA	ZF-A9R9	BLCA	3.43113	27.4625	27.5841	3.02588	1.06716	0.540335	1.27867
2013/TCGA.BLCA	ZF-A9RC	BLCA	1.32598	21.2694	26.0537	3.07305	0.806339	0.671949	1.43699
2013/TCGA.BLCA	ZF-A9RD	BLCA	1.99502	16.2806	59.6543	47.374	8.72435	11.8461	23.6896
2013/TCGA.BLCA	ZF-A9RE	BLCA	7.42677	11.2154	54.2539	1.63924	0.886529	0.735987	1.09839
2013/TCGA.BLCA	ZF-A9RF	BLCA	1.94588	16.3181	36.1013	21.345	27.5667	12.0935	16.0666
2013/TCGA.BLCA	ZF-A9RL	BLCA	4.40263	37.3129	27.4836	0.63895	0.516411	0.166302	0.325973
2013/TCGA.BLCA	ZF-A9RM	BLCA	3.48334	18.8087	29.9581	0.534844	0.733696	0.274279	0.38301
2013/TCGA.BLCA	ZF-A9RN	BLCA	5.79006	22.0729	31.7702	26.3691	9.10498	13.0475	18.5486
2013/TCGA.BLCA	ZF-AA4R	BLCA	4.74109	16.2133	33.6834	4.60144	2.17154	1.04737	2.19531
2013/TCGA.BLCA	ZF-AA4T	BLCA	2.66025	10.5302	29.1264	1.92698	0.52864	0.520114	1.00112
2013/TCGA.BLCA	ZF-AA4U	BLCA	4.27066	21.1984	32.7159	1.48256	0.752345	0.376172	0.746792
2013/TCGA.BLCA	ZF-AA4V	BLCA	3.79196	33.1692	39.1697	22.5642	8.01103	6.42757	12.043
2013/TCGA.BLCA	ZF-AA4W	BLCA	1.99488	7.60837	57.4339	9.03494	1.05543	3.22428	5.39733
2013/TCGA.BLCA	ZF-AA4X	BLCA	5.45389	11.2888	25.5388	0.67479	0.579526	0.261977	0.420452
2013/TCGA.BLCA	ZF-AA51	BLCA	2.79707	9.70024	32.1439	18.1138	6.29901	5.01235	9.52853
2013/TCGA.BLCA	ZF-AA52	BLCA	2.55442	13.9192	28.4842	9.62004	2.34235	3.75933	6.01373
2013/TCGA.BLCA	ZF-AA53	BLCA	1.91128	15.9636	33.871	17.7445	6.08135	7.81888	11.7789
2013/TCGA.BLCA	ZF-AA54	BLCA	1.95715	8.59312	51.1765	3.20331	3.47089	4.13601	3.63991
2013/TCGA.BLCA	ZF-AA56	BLCA	2.67085	15.8796	43.5725	6.75416	1.56656	3.70666	5.00354
2013/TCGA.BLCA	ZF-AA58	BLCA	2.42569	15.1957	43.4426	52.5214	14.6244	22.0245	34.0112
2013/TCGA.BLCA	ZF-AA5H	BLCA	1.75682	30.839	32.8931	29.902	4.81099	9.45981	16.8187
2013/TCGA.BLCA	ZF-AA5N	BLCA	1.08237	38.3292	16.693	6.36031	0.647189	0.803407	2.26051
2013/TCGA.BLCA	ZF-AA5P	BLCA	3.66729	24.8887	65.3462	14.0824	2.39596	3.49126	7.0118
2013/TCGA.BLCA	BL-A13J	BLCA	10.901	29.6076	28.2029	3.76824	1.80001	0.80748	1.74436
2013/TCGA.BLCA	BT-A20N	BLCA	3.40447	9.69225	38.2478	2.09312	0.748144	1.05917	1.48895
2013/TCGA.BLCA	BT-A20Q	BLCA	3.53715	31.7984	29.8093	8.49636	4.84221	3.27614	5.27591
2013/TCGA.BLCA	BT-A20R	BLCA	3.11719	19.9394	31.2425	4.59189	2.56969	4.12387	4.35159
2013/TCGA.BLCA	BT-A20U	BLCA	5.13263	15.3979	42.6916	3.22095	2.13659	1.84743	2.43936
2013/TCGA.BLCA	BT-A20W	BLCA	3.38127	19.2238	25.3843	8.60987	4.45338	3.05139	5.12563
2013/TCGA.BLCA	BT-A2LA	BLCA	4.21411	8.09265	14.4138	0.624312	4.76038	0.429215	0.517653
2013/TCGA.BLCA	BT-A2LB	BLCA	2.66499	18.1662	16.4049	13.159	3.2736	3.84533	7.1134
2013/TCGA.BLCA	CU-A0YN	BLCA	2.37622	13.0692	37.0691	8.42646	4.88954	4.14925	5.91299
2013/TCGA.BLCA	CU-A0YR	BLCA	4.61848	33.2778	30.4634	17.3708	2.92779	6.99988	11.027
2013/TCGA.BLCA	GC-A3BM	BLCA	5.36167	15.4802	30.5681	2.46016	2.35391	0.760115	1.36748
2013/TCGA.BLCA	GC-A3WC	BLCA	5.02345	13.1255	62.9327	24.5853	10.9975	10.3522	15.9534
2013/TCGA.BLCA	GD-A2C5	BLCA	6.26555	16.7701	28.7806	1.01327	0.418323	0.622836	0.794419
2013/TCGA.BLCA	GD-A3OP	BLCA	5.64113	15.4562	23.4583	5.3966	3.28855	1.94783	3.24217
2013/TCGA.BLCA	GD-A3OQ	BLCA	6.71756	19.5334	23.2491	4.79949	0.877326	1.00634	2.19771
2013/TCGA.BLCA	K4-A3WV	BLCA	0.459526	15.5952	30.7308	0.524147	1.04829	0.516966	0.520544
2013/TCGA.BLCA	K4-A54R	BLCA	3.19898	28.1299	23.8117	75.295	8.29268	25.6888	43.98
2013/TCGA.BLCA	K4-A5RI	BLCA	2.55756	9.46863	52.9378	5.79213	0.846253	5.83915	5.81559
2013/TCGA.BLCA	GC-A6I3	BLCA	1.88158	7.05243	17.5196	38.3563	7.13606	6.43918	15.7157
2013/TCGA.BRCA	A7-A0D9	BRCA	1.91297	9.67203	25.6437	0.626662	0.733854	0.527715	0.575064
2013/TCGA.BRCA	A7-A0DB	BRCA	2.92814	19.0329	43.8001	0.7764	1.10914	1.34206	1.02077
2013/TCGA.BRCA	A7-A13E	BRCA	4.13663	42.3569	29.2407	0.752115	4.10911	0.972246	0.855126
2013/TCGA.BRCA	A7-A13F	BRCA	0.593014	10.3975	38.6349	0.326158	1.01801	0.533713	0.417222
2013/TCGA.BRCA	A7-A13G	BRCA	0.480673	36.9797	36.6513	0.208291	0.368516	0.176247	0.1916
2013/TCGA.BRCA	AC-A23H	BRCA	5.08642	46.9746	30.5442	0.752277	0.957444	0.606951	0.675718
2013/TCGA.BRCA	AC-A2FB	BRCA	4.80679	16.9752	66.822	52.2597	28.538	10.9667	23.9398
2013/TCGA.BRCA	AC-A2FF	BRCA	4.8924	32.4908	67.5733	2.58236	9.64394	4.6952	3.48205
2013/TCGA.BRCA	AC-A2FM	BRCA	0.311666	5.10967	14.4104	0.303464	1.74697	1.35328	0.640838
2013/TCGA.BRCA	BH-A0AU	BRCA	1.53386	15.8051	41.604	2.1901	4.88622	2.10313	2.14618
2013/TCGA.BRCA	BH-A0AY	BRCA	2.19943	9.81555	32.5352	5.32309	8.30636	2.43341	3.59907
2013/TCGA.BRCA	BH-A0AZ	BRCA	2.44716	28.4761	53.4533	1.11235	5.06624	1.66852	1.36234
2013/TCGA.BRCA	BH-A0B3	BRCA	2.376	11.7103	33.1169	19.8453	5.05749	4.33337	9.27345
2013/TCGA.BRCA	BH-A0B5	BRCA	8.69125	11.6676	46.8506	2.14759	4.46093	1.88094	2.00985
2013/TCGA.BRCA	BH-A0B7	BRCA	3.82983	25.2324	48.0154	10.9907	14.2594	4.82737	7.28398
2013/TCGA.BRCA	BH-A0B8	BRCA	1.00247	19.7571	39.3262	1.17999	3.46688	0.971145	1.07049
2013/TCGA.BRCA	BH-A0BA	BRCA	7.21753	18.6012	45.7056	1.34261	6.83509	2.30277	1.75833
2013/TCGA.BRCA	BH-A0BC	BRCA	1.46466	18.5836	45.9343	2.16064	7.54146	2.87739	2.49339
2013/TCGA.BRCA	BH-A0BJ	BRCA	1.12346	25.5086	41.3764	1.14088	7.42877	2.1337	1.56022
2013/TCGA.BRCA	BH-A0BM	BRCA	1.79287	25.6604	55.8403	3.27447	2.88851	1.51896	2.2302
2013/TCGA.BRCA	BH-A0BQ	BRCA	3.21202	22.8444	31.8901	7.6348	9.34588	3.45217	5.13387
2013/TCGA.BRCA	BH-A0BS	BRCA	0.583907	38.5476	39.8517	0.204368	0.856398	0.282222	0.24016
2013/TCGA.BRCA	BH-A0BT	BRCA	3.41147	11.974	35.8995	6.05479	5.68201	2.15758	3.61438
2013/TCGA.BRCA	BH-A0BV	BRCA	2.02327	15.0448	37.4564	0.622543	9.20846	2.51611	1.25155
2013/TCGA.BRCA	BH-A0BW	BRCA	4.41735	37.4443	73.3308	34.2149	4.35333	15.1655	22.7791
2013/TCGA.BRCA	BH-A0BZ	BRCA	2.43791	8.77258	39.1829	13.0218	21.5398	10.2216	11.5371
2013/TCGA.BRCA	BH-A0C0	BRCA	2.00867	7.88401	53.32	44.6125	24.2647	20.6692	30.3661
2013/TCGA.BRCA	BH-A0C3	BRCA	2.38315	32.5468	61.2995	5.17066	6.28911	4.55982	4.85565
2013/TCGA.BRCA	BH-A0DD	BRCA	2.54324	7.7251	37.6002	1.89948	3.47311	1.65311	1.77202
2013/TCGA.BRCA	BH-A0DG	BRCA	1.98041	27.1493	35.1732	6.80592	4.435	2.29653	3.95348
2013/TCGA.BRCA	BH-A0DH	BRCA	0.49995	14.3939	29.6133	0.976646	4.40653	1.33708	1.14274
2013/TCGA.BRCA	BH-A0DK	BRCA	2.72124	21.8689	44.1954	8.68323	20.8175	8.13898	8.4067
2013/TCGA.BRCA	BH-A0DL	BRCA	4.90672	35.1572	44.149	29.0866	7.89639	4.3704	11.2747
2013/TCGA.BRCA	BH-A0DO	BRCA	3.73604	23.1808	47.3347	0.590815	2.14605	1.29458	0.874561
2013/TCGA.BRCA	BH-A0DP	BRCA	1.36426	22.2127	45.341	1.07126	10.5478	1.83122	1.40061
2013/TCGA.BRCA	BH-A0DQ	BRCA	3.43704	18.5228	38.9593	1.24476	3.00044	1.05898	1.14812
2013/TCGA.BRCA	BH-A0DT	BRCA	3.29908	28.2766	43.0159	2.96662	5.35355	2.44661	2.69409
2013/TCGA.BRCA	BH-A0DV	BRCA	3.38212	33.1218	47.1197	1.18805	3.66955	3.31505	1.98455
2013/TCGA.BRCA	BH-A0E0	BRCA	1.52496	55.1479	23.7982	1.43698	1.349	0.703828	1.00568
2013/TCGA.BRCA	BH-A0E1	BRCA	0.848255	21.782	31.6177	0.807862	0.908844	1.03002	0.912204
2013/TCGA.BRCA	BH-A0H5	BRCA	5.19913	19.3184	74.001	61.3498	68.6592	29.7982	42.7564
2013/TCGA.BRCA	BH-A0H7	BRCA	2.7985	16.3298	34.3366	1.1215	3.7523	1.42545	1.26437
2013/TCGA.BRCA	BH-A0HA	BRCA	1.02955	22.7066	47.8118	7.54625	8.36084	3.2131	4.92411
2013/TCGA.BRCA	BH-A0HK	BRCA	1.28435	38.9787	44.5044	1.49344	2.97194	2.56871	1.95862
2013/TCGA.BRCA	BH-A18J	BRCA	1.44135	39.4194	30.5101	0.503021	0.415959	0.483674	0.493252
2013/TCGA.BRCA	BH-A18K	BRCA	3.96129	12.9625	44.7578	0.839985	2.16678	0.744532	0.79082
2013/TCGA.BRCA	BH-A18L	BRCA	1.39561	20.4363	29.29	1.64451	1.32449	1.17338	1.38911
2013/TCGA.BRCA	BH-A18M	BRCA	2.33729	26.915	43.3724	2.00798	3.73484	1.98389	1.9959
2013/TCGA.BRCA	BH-A18N	BRCA	5.16918	25.5596	29.4529	0.106328	0.408954	0.327163	0.186512
2013/TCGA.BRCA	BH-A18P	BRCA	5.28607	70.252	20.8086	5.34709	3.44777	1.84593	3.14171
2013/TCGA.BRCA	BH-A18Q	BRCA	8.09058	50.2959	90.3475	7.95137	7.86129	5.12622	6.38439
2013/TCGA.BRCA	BH-A18R	BRCA	1.2352	29.9924	40.4962	7.45693	3.96178	1.35414	3.1777
2013/TCGA.BRCA	BH-A18S	BRCA	0.542709	20.4485	33.8806	0.164751	2.03516	0.70746	0.341401
2013/TCGA.BRCA	BH-A18U	BRCA	0.856518	14.984	40.5788	3.39584	1.92465	1.45104	2.2198
2013/TCGA.BRCA	BH-A18V	BRCA	7.96411	33.463	57.2769	32.2581	38.263	23.6278	27.6077
2013/TCGA.BRCA	BH-A1EN	BRCA	4.40909	14.5666	45.3117	0.29631	1.50526	1.25635	0.61014
2013/TCGA.BRCA	BH-A1EO	BRCA	2.43271	38.9234	55.6172	0.935659	3.04869	1.16178	1.04261
2013/TCGA.BRCA	BH-A1ET	BRCA	1.65291	33.612	64.9576	1.29506	5.5807	1.38878	1.34111
2013/TCGA.BRCA	BH-A1EU	BRCA	4.07263	28.3836	103.702	5.80441	10.875	5.18801	5.48756
2013/TCGA.BRCA	BH-A1EV	BRCA	2.85838	16.1108	53.409	0.0928044	0.556827	0.259852	0.155292
2013/TCGA.BRCA	BH-A1EW	BRCA	1.53158	29.2793	91.6032	15.2186	10.0486	5.50621	9.15407
2013/TCGA.BRCA	BH-A1F0	BRCA	3.36405	28.7173	78.8095	28.4149	15.4406	9.91261	16.7829
2013/TCGA.BRCA	BH-A1F2	BRCA	1.22382	41.6282	79.1192	0.237458	1.41562	0.374453	0.298189
2013/TCGA.BRCA	BH-A1F6	BRCA	1.91544	26.9043	33.9826	14.674	9.81939	5.08583	8.63885
2013/TCGA.BRCA	BH-A1F8	BRCA	0.741631	33.5495	52.3777	1.19588	4.90404	0.973391	1.07892
2013/TCGA.BRCA	BH-A1FB	BRCA	4.08627	36.5108	68.1384	9.8758	13.3995	4.74257	6.84374
2013/TCGA.BRCA	BH-A1FC	BRCA	3.12876	9.542	36.9505	32.8024	18.7442	12.1469	19.9612
2013/TCGA.BRCA	BH-A1FD	BRCA	0.412413	20.077	41.6443	0.468651	0.768587	0.693603	0.570138
2013/TCGA.BRCA	BH-A1FE	BRCA	3.70047	52.0084	41.9547	2.4798	0.903492	0.95155	1.53611
2013/TCGA.BRCA	BH-A1FG	BRCA	0.327238	8.8627	36.2144	0.927175	2.35884	0.790826	0.856291
2013/TCGA.BRCA	BH-A1FH	BRCA	4.69302	47.0733	62.5007	3.17136	5.28058	2.20715	2.64569
2013/TCGA.BRCA	BH-A1FJ	BRCA	0.288185	21.536	39.2399	0.210297	1.27736	0.327129	0.262287
2013/TCGA.BRCA	BH-A1FM	BRCA	3.86468	51.3434	84.2322	0.645969	0.924404	0.378672	0.494581
2013/TCGA.BRCA	BH-A1FN	BRCA	1.03628	55.6897	38.3509	1.65131	1.03628	0.513929	0.921226
2013/TCGA.BRCA	BH-A1FR	BRCA	1.29044	27.882	27.8132	1.39367	4.19822	1.70338	1.54076
2013/TCGA.BRCA	BH-A1FU	BRCA	3.28207	26.9407	50.4867	4.92743	4.56372	2.7798	3.70098
2013/TCGA.BRCA	BH-A203	BRCA	0.715078	25.0908	39.1085	7.17181	6.20435	2.83928	4.51251
2013/TCGA.BRCA	BH-A204	BRCA	3.67486	12.1038	43.3633	0.288406	3.36784	0.195372	0.237374
2013/TCGA.BRCA	BH-A208	BRCA	2.5549	49.0492	61.6386	1.60453	4.13475	1.54282	1.57337
2013/TCGA.BRCA	BH-A209	BRCA	2.90896	11.4904	61.0032	38.4588	33.6227	14.5448	23.6511
2013/TCGA.BRCA	E2-A153	BRCA	1.48845	25.3736	48.4596	0.609367	0.579398	1.55838	0.974487
2013/TCGA.BRCA	E2-A158	BRCA	1.35831	70.3913	31.1645	1.77457	2.81521	0.63534	1.06182
2013/TCGA.BRCA	E2-A15I	BRCA	1.75832	94.7618	57.4192	1.94568	10.1968	3.1275	2.4668
2013/TCGA.BRCA	E2-A15M	BRCA	3.8584	27.6185	86.1793	3.12347	14.9743	5.33662	4.08274
2013/TCGA.BRCA	E2-A1IG	BRCA	0.564933	28.2378	32.3689	0.423699	2.09202	0.882707	0.611557
2013/TCGA.BRCA	E2-A1L7	BRCA	2.92064	16.8397	39.2927	10.1126	17.9711	7.40246	8.65206
2013/TCGA.BRCA	E2-A1LB	BRCA	1.39974	22.0487	40.4917	0.604688	0.828646	0.638281	0.621257
2013/TCGA.BRCA	E2-A1LH	BRCA	1.44148	21.9034	75.1325	54.7937	26.0696	12.0943	25.7428
2013/TCGA.BRCA	E2-A1LS	BRCA	4.05058	78.8	63.9644	0.497004	2.21167	0.198802	0.314333
2013/TCGA.BRCA	E9-A1N4	BRCA	2.17634	39.4356	80.319	6.75318	5.26804	2.43787	4.05751
2013/TCGA.BRCA	E9-A1N5	BRCA	2.61466	22.6096	34.73	4.38318	11.8003	4.00203	4.18827
2013/TCGA.BRCA	E9-A1N6	BRCA	0.877552	13.4153	41.7402	0.660336	1.451	1.84199	1.10287
2013/TCGA.BRCA	E9-A1N9	BRCA	2.75625	19.9161	35.4489	2.96075	4.8101	1.8049	2.31168
2013/TCGA.BRCA	E9-A1NA	BRCA	4.06906	67.9205	38.2211	0.776395	1.92696	1.16927	0.952794
2013/TCGA.BRCA	E9-A1ND	BRCA	4.2809	18.7124	39.9734	64.5113	20.0805	21.5148	37.2552
2013/TCGA.BRCA	E9-A1NF	BRCA	1.44344	30.1124	58.3816	3.9195	3.51977	2.08744	2.86037
2013/TCGA.BRCA	E9-A1NG	BRCA	1.57803	38.3081	66.486	1.04295	1.4692	1.86825	1.39588
2013/TCGA.BRCA	E9-A1R7	BRCA	0.468061	52.3059	32.8993	0.189025	2.01626	0.504066	0.308676
2013/TCGA.BRCA	E9-A1RB	BRCA	4.42968	6.0921	45.7424	1.04289	1.15647	0.505954	0.726397
2013/TCGA.BRCA	E9-A1RC	BRCA	2.64175	11.9077	39.8325	0.17453	0.214196	0.134864	0.15342
2013/TCGA.BRCA	E9-A1RD	BRCA	0.65778	17.1023	43.5484	0.750544	1.15533	0.615615	0.67974
2013/TCGA.BRCA	E9-A1RF	BRCA	1.30944	21.7178	30.0699	13.6252	12.3866	5.54447	8.69165
2013/TCGA.BRCA	E9-A1RH	BRCA	0.522555	111.395	65.7817	2.43189	0.602948	0.723538	1.32649
2013/TCGA.BRCA	E9-A1RI	BRCA	3.65344	28.4953	54.5763	0.675968	2.93724	1.05419	0.844154
2013/TCGA.BRCA	GI-A2C8	BRCA	1.31262	60.6569	49.4749	0.424381	4.87545	1.89491	0.896752
2013/TCGA.BRCA	GI-A2C9	BRCA	1.26493	37.7997	68.5138	2.01598	1.6701	1.30446	1.62166
2013/TCGA.BRCA	E2-A1BC	BRCA	1.17214	29.8037	50.499	0.858573	1.76194	0.656995	0.751051
2013/TCGA.BRCA	A7-A0CE	BRCA	4.98356	27.9676	27.9291	9.98636	2.28974	2.39557	4.89112
2013/TCGA.BRCA	A7-A0CH	BRCA	0.66524	34.1883	33.0852	0.639978	1.46521	0.538929	0.587284
2013/TCGA.BRCA	BH-A0DZ	BRCA	0.752434	31.0144	31.179	4.96136	4.27947	1.75176	2.94807
2013/TCGA.BRCA	E2-A15K	BRCA	0.6485	24.8561	33.5645	2.00109	6.20707	2.25122	2.12247
2013/TCGA.BRCA	A2-A0CK	BRCA	1.10088	13.9261	33.2355	1.45316	6.19793	3.08245	2.11643
2013/TCGA.BRCA	A2-A0CO	BRCA	1.96884	17.7475	48.2971	10.0028	13.2033	7.75404	8.80694
2013/TCGA.BRCA	A2-A0CR	BRCA	1.82203	14.2211	52.7772	28.4577	36.7804	17.1704	22.1049
2013/TCGA.BRCA	A2-A0EP	BRCA	2.55772	13.7567	68.5083	43.7259	14.8266	12.6052	23.4771
2013/TCGA.BRCA	A2-A3XS	BRCA	1.65715	23.0735	23.0735	4.73925	4.77091	2.586	3.50082
2013/TCGA.BRCA	A2-A3XT	BRCA	3.67412	6.21775	33.6098	6.28558	4.9855	4.0698	5.05777
2013/TCGA.BRCA	A2-A3XU	BRCA	0.413848	16.0218	105.216	0.295606	1.24155	0.394141	0.341336
2013/TCGA.BRCA	A2-A3XV	BRCA	0.732424	4.26375	27.5182	2.32806	0.863214	1.59564	1.92737
2013/TCGA.BRCA	A2-A3XW	BRCA	1.24484	4.64108	22.6912	5.24996	6.6707	3.91041	4.53095
2013/TCGA.BRCA	A2-A3XX	BRCA	0.761311	15.9661	14.5507	12.7278	4.2998	3.98884	7.12526
2013/TCGA.BRCA	A2-A3XY	BRCA	1.30018	15.8622	29.5697	11.6087	3.97483	5.07069	7.67231
2013/TCGA.BRCA	A2-A3XZ	BRCA	3.00436	11.762	28.1838	19.2933	7.21455	5.78391	10.5637
2013/TCGA.BRCA	A2-A3Y0	BRCA	1.59723	31.7384	26.7664	38.1531	10.2789	13.6022	22.7808
2013/TCGA.BRCA	A2-A4RW	BRCA	2.04632	20.3786	28.9716	4.90039	7.96218	4.12341	4.49514
2013/TCGA.BRCA	A2-A4RX	BRCA	3.37746	37.3922	76.1323	4.13661	6.98731	3.20704	3.64229
2013/TCGA.BRCA	A2-A4RY	BRCA	3.16066	24.5711	46.6577	1.43597	4.66501	3.22144	2.15079
2013/TCGA.BRCA	A2-A4S0	BRCA	1.13622	39.5637	21.2953	0.550359	1.16285	1.12735	0.787684
2013/TCGA.BRCA	A2-A4S2	BRCA	2.16759	13.6875	33.2851	11.3007	11.1627	8.14267	9.5926
2013/TCGA.BRCA	A2-A4S3	BRCA	0.850837	9.12449	36.3317	5.90696	6.86538	4.43022	5.11558
2013/TCGA.BRCA	A7-A13H	BRCA	1.16048	14.79	31.7034	2.65018	8.1316	4.08226	3.28918
2013/TCGA.BRCA	A7-A3RF	BRCA	1.70572	32.7084	13.1963	0.633884	1.32539	1.22167	0.879997
2013/TCGA.BRCA	A7-A425	BRCA	0.754206	11.8856	20.6271	1.69924	1.91732	2.60792	2.1051
2013/TCGA.BRCA	A7-A426	BRCA	2.12847	14.7329	34.4935	2.37372	6.59563	5.96497	3.76287
2013/TCGA.BRCA	A7-A4SA	BRCA	1.01152	11.7749	39.3512	2.89708	16.7736	4.9987	3.80548
2013/TCGA.BRCA	A7-A4SB	BRCA	1.79704	22.2224	31.2862	0.382976	2.49426	1.32569	0.712536
2013/TCGA.BRCA	A7-A4SC	BRCA	1.33657	31.4134	42.9522	1.73992	8.17761	3.7171	2.54312
2013/TCGA.BRCA	A7-A4SD	BRCA	3.5579	23.6784	40.8647	23.6171	12.7287	9.29347	14.815
2013/TCGA.BRCA	A7-A4SE	BRCA	1.20878	18.2473	38.6734	2.50996	1.50906	1.83242	2.1446
2013/TCGA.BRCA	A7-A4SF	BRCA	0.551206	35.0424	15.4746	6.41032	3.7972	3.5318	4.75815
2013/TCGA.BRCA	A7-A56D	BRCA	0.129462	23.0011	23.1089	6.10628	1.122	2.50293	3.90942
2013/TCGA.BRCA	A7-A5ZV	BRCA	2.47618	26.7404	23.7329	0.55403	4.92974	0.927153	0.716708
2013/TCGA.BRCA	B6-A0I1	BRCA	1.6342	13.3417	23.3767	0.651127	1.39162	0.331947	0.464908
2013/TCGA.BRCA	B6-A1KI	BRCA	0.643593	16.5618	41.1685	0.697226	0.890303	0.858124	0.773502
2013/TCGA.BRCA	B6-A3ZX	BRCA	3.43042	27.5989	65.8778	6.46242	26.355	11.2533	8.52783
2013/TCGA.BRCA	E2-A107	BRCA	2.1218	7.77661	26.6026	1.21103	2.68228	1.25106	1.23088
2013/TCGA.BRCA	E2-A14U	BRCA	1.2167	20.7905	27.2825	0.213144	2.30018	1.14565	0.494155
2013/TCGA.BRCA	E2-A1B6	BRCA	4.03068	28.0045	96.5631	68.2866	27.6954	13.6994	30.5856
2013/TCGA.BRCA	E9-A3QA	BRCA	1.26218	12.4004	55.3257	44.7964	15.3455	15.7551	26.5664
2013/TCGA.BRCA	E9-A3X8	BRCA	0.574792	17.3464	34.7338	8.68346	12.1527	7.94444	8.30573
2013/TCGA.BRCA	E9-A54X	BRCA	1.03144	29.1118	22.4496	0.263122	0.231547	0.0631492	0.128903
2013/TCGA.BRCA	E9-A5FL	BRCA	3.12469	33.1217	39.108	5.0324	1.11831	0.986745	2.22838
2013/TCGA.BRCA	E9-A5UO	BRCA	0.284692	9.87881	21.5227	0.578874	0.379589	0.863566	0.707033
2013/TCGA.BRCA	E9-A5UP	BRCA	0.126566	11.4753	18.5209	3.07978	0.86487	2.13053	2.56156
2013/TCGA.BRCA	GM-A2DL	BRCA	2.39619	25.6234	48.2742	1.96668	1.18679	0.68947	1.16446
2013/TCGA.BRCA	GM-A2DO	BRCA	3.51113	9.17541	92.0845	16.5769	55.9089	17.103	16.8379
2013/TCGA.BRCA	GM-A3NW	BRCA	2.21821	19.1059	35.8367	2.75184	3.53659	2.06126	2.38165
2013/TCGA.BRCA	GM-A3NY	BRCA	1.08587	14.9497	43.5107	2.8662	3.03035	0.820719	1.53374
2013/TCGA.BRCA	GM-A3XG	BRCA	1.44595	28.9535	39.626	0.619694	2.18041	0.390178	0.491723
2013/TCGA.BRCA	GM-A3XL	BRCA	1.19958	12.3781	43.62	65.6871	13.5513	18.1124	34.4928
2013/TCGA.BRCA	GM-A3XN	BRCA	2.99876	16.0299	36.5928	2.401	6.82442	2.96887	2.66988
2013/TCGA.BRCA	GM-A4E0	BRCA	1.80058	31.3992	72.6647	5.68541	13.9854	9.12625	7.20323
2013/TCGA.BRCA	GM-A5PV	BRCA	1.68521	18.9318	33.0947	0.776872	4.78075	1.49398	1.07733
2013/TCGA.BRCA	GM-A5PX	BRCA	1.04682	23.4862	42.7021	0.839532	4.09401	1.4925	1.11938
2013/TCGA.BRCA	LL-A440	BRCA	2.3586	27.1239	41.2245	2.51979	3.08823	2.98642	2.7432
2013/TCGA.BRCA	LL-A441	BRCA	3.53238	11.0687	54.8139	20.6317	12.1937	8.26427	13.0578
2013/TCGA.BRCA	LL-A442	BRCA	0.859777	104.191	25.6442	0.59658	0.912417	1.15807	0.831192
2013/TCGA.BRCA	LL-A50Y	BRCA	0.368906	16.9697	28.0492	1.64778	3.77514	1.52481	1.58511
2013/TCGA.BRCA	LL-A5YL	BRCA	1.97399	23.7456	30.8491	9.71147	6.72887	4.27939	6.44664
2013/TCGA.BRCA	LL-A5YM	BRCA	0.345499	10.7872	21.9392	3.62774	2.26494	3.7621	3.69431
2013/TCGA.BRCA	LL-A5YN	BRCA	1.53564	5.69767	35.7073	29.9379	14.7106	12.6727	19.478
2013/TCGA.BRCA	LL-A5YO	BRCA	2.49702	9.28942	49.0347	33.8973	30.7017	18.0872	24.761
2013/TCGA.BRCA	LQ-A4E4	BRCA	0.363617	8.57603	23.6173	0.27493	1.04651	0.957819	0.51316
2013/TCGA.BRCA	OK-A5Q2	BRCA	2.22072	20.4897	33.6839	4.85784	6.92241	5.90747	5.35701
2013/TCGA.BRCA	OL-A5D6	BRCA	1.73179	21.2236	32.818	0.798343	1.83005	1.68266	1.15903
2013/TCGA.BRCA	A2-A1G6	BRCA	3.19876	45.785	69.8411	1.46428	10.5638	2.50149	1.91387
2013/TCGA.BRCA	A2-A3KC	BRCA	1.31044	22.2545	43.7503	1.27212	4.15356	2.31434	1.71585
2013/TCGA.BRCA	A2-A3KD	BRCA	2.34137	20.1047	36.6757	1.23548	2.47097	1.27868	1.2569
2013/TCGA.BRCA	A7-A2KD	BRCA	3.74442	18.1509	30.8359	3.66509	4.63292	2.39579	2.96324
2013/TCGA.BRCA	A7-A3IY	BRCA	1.49052	31.0796	39.4754	2.38715	2.15426	1.70012	2.01456
2013/TCGA.BRCA	A7-A3IZ	BRCA	3.41251	11.0288	36.1033	0.222555	1.82165	0.362682	0.284107
2013/TCGA.BRCA	A7-A3J0	BRCA	1.44206	70.3705	25.5852	4.92476	6.29426	4.16292	4.52784
2013/TCGA.BRCA	A7-A3J1	BRCA	2.4426	15.5789	57.692	6.85529	14.3721	6.28098	6.56186
2013/TCGA.BRCA	A7-A5ZW	BRCA	2.35494	29.0844	47.9424	2.79996	5.35887	2.63308	2.71524
2013/TCGA.BRCA	A7-A5ZX	BRCA	2.05274	28.5674	42.0092	0.315114	2.04374	0.945343	0.545794
2013/TCGA.BRCA	A8-A06R	BRCA	1.12342	37.5897	41.7576	7.21238	2.25808	1.75254	3.55527
2013/TCGA.BRCA	A8-A083	BRCA	3.20354	31.7958	31.5739	0.417081	0.603436	1.14475	0.690981
2013/TCGA.BRCA	A8-A084	BRCA	0.249672	36.5727	28.2302	0.886767	0.352985	0.55961	0.704446
2013/TCGA.BRCA	A8-A08G	BRCA	1.81111	12.9539	25.0144	2.14409	2.63139	1.51061	1.79969
2013/TCGA.BRCA	A8-A08Z	BRCA	5.16312	33.1519	45.8836	0.427138	2.31554	1.61113	0.829564
2013/TCGA.BRCA	A8-A095	BRCA	0.920112	23.5982	38.8999	1.25259	3.2088	1.77837	1.4925
2013/TCGA.BRCA	A8-A096	BRCA	1.73382	55.6042	56.4842	4.83553	11.1696	3.99911	4.39748
2013/TCGA.BRCA	A8-A099	BRCA	0.608572	46.6704	41.6912	0.466309	1.73087	0.703415	0.57272
2013/TCGA.BRCA	A8-A09G	BRCA	1.44796	22.0914	51.1612	10.2161	6.99846	5.32929	7.37867
2013/TCGA.BRCA	A8-A09M	BRCA	0.606985	25.3248	26.6624	6.54195	8.2505	5.3055	5.89138
2013/TCGA.BRCA	A8-A09Z	BRCA	0.858572	100.833	44.8848	14.2371	15.476	13.0742	13.6433
2013/TCGA.BRCA	AC-A23G	BRCA	4.01012	23.4199	49.8692	2.4954	4.39851	2.6896	2.59068
2013/TCGA.BRCA	AC-A2BK	BRCA	7.59383	19.0028	41.2653	2.0487	4.04276	0.865005	1.33121
2013/TCGA.BRCA	AC-A2BM	BRCA	0.882706	13.9694	41.4953	1.00418	4.42163	2.16222	1.47352
2013/TCGA.BRCA	AC-A2FE	BRCA	1.29341	15.0235	38.5672	8.48405	26.7456	11.9844	10.0835
2013/TCGA.BRCA	AC-A2QJ	BRCA	0.401495	6.72504	25.4949	3.71383	1.8268	7.30721	5.20939
2013/TCGA.BRCA	AC-A3BB	BRCA	2.94691	13.6547	43.8606	8.82056	16.4301	7.82143	8.30598
2013/TCGA.BRCA	AC-A3EH	BRCA	2.03532	11.0404	20.4128	0.575847	2.13461	1.22119	0.838583
2013/TCGA.BRCA	AC-A3HN	BRCA	1.5672	23.2044	45.1287	2.83901	7.36829	3.99594	3.36816
2013/TCGA.BRCA	AC-A3OD	BRCA	1.67803	21.2058	47.0109	6.7382	13.9807	7.18161	6.95637
2013/TCGA.BRCA	AC-A3QP	BRCA	1.39508	14.9553	31.6265	3.05523	5.53848	2.53905	2.78521
2013/TCGA.BRCA	AC-A3QQ	BRCA	0.954282	8.71578	18.7675	2.06761	4.81912	2.59247	2.31521
2013/TCGA.BRCA	AC-A3TM	BRCA	0.672474	14.4816	21.1438	5.39543	6.11482	3.40929	4.28889
2013/TCGA.BRCA	AC-A3TN	BRCA	0.237549	14.6752	46.5068	0.580675	2.09835	1.45169	0.918127
2013/TCGA.BRCA	AC-A3W5	BRCA	2.18739	16.0408	33.864	4.39503	12.7091	5.91405	5.09828
2013/TCGA.BRCA	AC-A3W6	BRCA	1.45064	15.077	37.678	2.07925	13.1815	7.90117	4.05321
2013/TCGA.BRCA	AC-A3W7	BRCA	0.66173	8.90915	25.6542	0.919967	3.80092	1.848	1.30388
2013/TCGA.BRCA	AC-A3YI	BRCA	1.19124	22.5287	36.9379	7.36662	4.67918	3.62136	5.165
2013/TCGA.BRCA	AC-A3YJ	BRCA	0.371448	16.7276	22.9555	0.69337	2.2906	1.6839	1.08054
2013/TCGA.BRCA	AC-A5EH	BRCA	2.53787	5.54974	34.592	1.45162	3.36737	1.71825	1.57932
2013/TCGA.BRCA	AC-A5XS	BRCA	0.609759	9.10203	36.8627	7.50557	10.0222	3.9468	5.4427
2013/TCGA.BRCA	AC-A5XU	BRCA	0.370384	22.4132	22.8437	0.570591	3.03314	1.52158	0.931772
2013/TCGA.BRCA	AC-A62X	BRCA	0.442158	16.6319	191.885	1.82532	0.385471	0.612218	1.05712
2013/TCGA.BRCA	AC-A62Y	BRCA	0.739433	26.2447	35.9614	2.54115	3.62426	1.60384	2.01881
2013/TCGA.BRCA	AN-A03X	BRCA	1.11714	12.5706	39.9575	0.564212	2.64051	1.36539	0.877707
2013/TCGA.BRCA	AN-A03Y	BRCA	2.51949	4.85621	29.8031	1.24016	7.49319	2.66309	1.81732
2013/TCGA.BRCA	AQ-A54N	BRCA	0.659055	18.8554	42.1153	2.89341	2.47548	1.02877	1.7253
2013/TCGA.BRCA	AQ-A54O	BRCA	0.737325	19.0731	31.8858	1.97547	4.04833	0.890355	1.32622
2013/TCGA.BRCA	AR-A1AM	BRCA	3.0124	20.4419	34.2712	1.90214	6.91465	2.4736	2.16913
2013/TCGA.BRCA	AR-A2LJ	BRCA	1.62189	10.8609	26.0227	3.41755	6.79167	4.93808	4.10806
2013/TCGA.BRCA	AR-A5QM	BRCA	1.91974	9.88849	28.1894	0.878373	5.08913	2.12802	1.36718
2013/TCGA.BRCA	AR-A5QN	BRCA	0.827972	43.8655	29.8838	1.18648	5.78727	2.4327	1.69892
2013/TCGA.BRCA	AR-A5QP	BRCA	1.21048	21.2897	33.0434	2.80906	4.69409	2.53185	2.66686
2013/TCGA.BRCA	AR-A5QQ	BRCA	1.83078	20.4437	41.6702	51.3017	16.9016	12.1256	24.9412
2013/TCGA.BRCA	B6-A400	BRCA	1.10158	11.4489	40.4479	3.38949	2.15609	2.41972	2.86385
2013/TCGA.BRCA	B6-A401	BRCA	0.576864	9.39891	27.5403	3.24238	4.96302	2.70529	2.96169
2013/TCGA.BRCA	B6-A402	BRCA	1.11819	15.6664	37.2063	0.812159	1.38891	0.812159	0.812159
2013/TCGA.BRCA	B6-A408	BRCA	0.810425	8.3779	40.2897	2.72597	4.80992	4.0416	3.31923
2013/TCGA.BRCA	B6-A409	BRCA	0.509679	17.6459	20.1254	1.98362	2.36932	1.54281	1.74938
2013/TCGA.BRCA	B6-A40B	BRCA	1.70566	19.3414	26.9327	1.17922	1.14764	0.61067	0.848597
2013/TCGA.BRCA	B6-A40C	BRCA	1.80078	16.8965	25.9416	1.75962	4.14695	2.22268	1.97765
2013/TCGA.BRCA	BH-A0B4	BRCA	1.22882	16.1816	26.2068	2.93215	5.04913	2.12915	2.4986
2013/TCGA.BRCA	BH-A0B6	BRCA	1.95647	7.89834	49.0446	52.5832	51.1943	28.8036	38.9177
2013/TCGA.BRCA	BH-A0B9	BRCA	4.8854	49.1078	31.4061	24.6173	27.8277	7.05528	13.1788
2013/TCGA.BRCA	BH-A0HL	BRCA	0.193644	24.8106	10.3841	0.048411	0.919808	0.137164	0.0814878
2013/TCGA.BRCA	BH-A0HN	BRCA	0.332096	14.9443	24.5751	0.516594	0.664192	0.442795	0.478273
2013/TCGA.BRCA	BH-A1ES	BRCA	1.94208	28.2707	17.8597	0.786664	3.17124	1.15541	0.953374
2013/TCGA.BRCA	BH-A28O	BRCA	2.09858	29.2743	45.6309	0.881757	8.66768	3.42122	1.73686
2013/TCGA.BRCA	BH-A42T	BRCA	2.42983	7.2457	29.8146	0.886559	4.81588	1.61989	1.19838
2013/TCGA.BRCA	BH-A42U	BRCA	1.27518	22.9908	41.4684	6.65095	6.56343	6.18838	6.4155
2013/TCGA.BRCA	BH-A42V	BRCA	1.92211	14.9163	36.1997	1.52167	5.99657	2.76303	2.05047
2013/TCGA.BRCA	BH-A5IZ	BRCA	2.37299	22.3482	26.0028	1.40177	1.34169	4.19529	2.42504
2013/TCGA.BRCA	BH-A5J0	BRCA	0.960206	8.78958	31.9453	4.71486	7.58317	4.82565	4.76993
2013/TCGA.BRCA	C8-A3M7	BRCA	4.63097	41.7079	65.4562	2.07226	3.88184	3.52187	2.70153
2013/TCGA.BRCA	C8-A3M8	BRCA	0.731817	17.7624	34.6394	0.578226	1.72564	0.858304	0.704481
2013/TCGA.BRCA	D8-A3Z5	BRCA	2.20232	13.5492	29.7449	0.652538	3.28082	2.70985	1.32977
2013/TCGA.BRCA	D8-A3Z6	BRCA	0.522529	15.2501	34.6998	0.599941	1.13215	0.909588	0.738714
2013/TCGA.BRCA	D8-A4Z1	BRCA	2.40692	28.5904	42.6149	1.55828	4.61631	4.57242	2.66929
2013/TCGA.BRCA	E2-A1BD	BRCA	1.54914	13.4077	34.8665	0.305464	2.9019	0.861844	0.51309
2013/TCGA.BRCA	E2-A1LE	BRCA	2.63666	27.4549	39.6059	5.14989	21.3176	4.31963	4.71653
2013/TCGA.BRCA	E2-A2P5	BRCA	2.73105	5.77217	32.1405	1.63386	2.74298	2.23016	1.90886
2013/TCGA.BRCA	E2-A2P6	BRCA	1.98025	24.0218	39.7176	0.641333	1.47394	0.69759	0.66887
2013/TCGA.BRCA	E2-A3DX	BRCA	4.55572	43.8445	75.4303	5.72074	30.3947	6.39888	6.05032
2013/TCGA.BRCA	E2-A56Z	BRCA	0.255656	23.3228	21.7772	0.894794	2.38225	1.09235	0.988648
2013/TCGA.BRCA	E2-A570	BRCA	2.67803	23.2619	37.2339	0.757236	1.75457	0.748002	0.752605
2013/TCGA.BRCA	E2-A573	BRCA	0.840529	20.1951	47.5291	30.091	10.4898	12.1709	19.1372
2013/TCGA.BRCA	E2-A574	BRCA	0.686357	31.238	13.6743	0.439972	1.40791	0.0527967	0.152411
2013/TCGA.BRCA	E9-A3HO	BRCA	2.27133	7.61728	39.2359	2.24363	7.58958	3.33775	2.73655
2013/TCGA.BRCA	E9-A3Q9	BRCA	1.33896	43.5741	52.9303	2.09936	6.33113	3.35567	2.65419
2013/TCGA.BRCA	E9-A5FK	BRCA	1.71724	17.33	43.3879	27.5861	24.7503	20.796	23.9516
2013/TCGA.BRCA	EW-A1PC	BRCA	2.35984	5.56565	49.0045	0.276056	0.97065	0.329487	0.301591
2013/TCGA.BRCA	EW-A2FR	BRCA	1.121	29.3573	46.1172	1.89284	3.57434	1.56205	1.71951
2013/TCGA.BRCA	EW-A3E8	BRCA	1.20941	21.1502	40.2008	9.7043	11.2233	6.48244	7.93143
2013/TCGA.BRCA	EW-A3U0	BRCA	1.67023	24.0056	69.3403	50.3247	23.8708	20.5096	32.1269
2013/TCGA.BRCA	EW-A423	BRCA	0.690236	7.54147	24.9763	3.48953	5.7264	2.58199	3.00166
2013/TCGA.BRCA	HN-A2NL	BRCA	2.46111	44.9925	51.6832	7.68014	12.0211	5.07062	6.24044
2013/TCGA.BRCA	HN-A2OB	BRCA	2.63699	24.0328	36.8738	0.679092	4.52434	2.48706	1.29959
2013/TCGA.BRCA	JL-A3YW	BRCA	0.902147	33.8189	31.4132	5.81769	4.51073	7.77234	6.72437
2013/TCGA.BRCA	JL-A3YX	BRCA	1.57679	14.0754	18.6061	1.83958	2.33364	1.10375	1.42494
2013/TCGA.BRCA	LL-A5YP	BRCA	4.02351	12.981	41.3903	3.12287	3.0054	3.4753	3.29438
2013/TCGA.BRCA	MS-A51U	BRCA	2.82272	19.9231	45.3621	1.31209	8.63217	2.9781	1.97675
2013/TCGA.BRCA	OL-A5D7	BRCA	0.755013	6.10099	30.578	30.1396	13.9921	13.9312	20.491
2013/TCGA.BRCA	OL-A5D8	BRCA	0.414758	14.4371	25.512	0.997183	2.73564	1.53549	1.2374
2013/TCGA.BRCA	OL-A5DA	BRCA	0.826271	12.412	21.1777	1.44597	9.01713	1.87707	1.64748
2013/TCGA.BRCA	OL-A5RU	BRCA	1.01811	16.4495	36.632	8.01513	15.5711	6.01883	6.94563
2013/TCGA.BRCA	OL-A5RV	BRCA	1.79585	21.2148	28.7634	0.618487	3.04772	1.19226	0.858719
2013/TCGA.BRCA	OL-A5RW	BRCA	1.31122	12.5209	49.2093	1.92826	0.75845	0.861291	1.28872
2013/TCGA.BRCA	OL-A5RX	BRCA	2.82773	24.4951	35.8863	2.72069	5.3611	1.53429	2.04312
2013/TCGA.BRCA	OL-A5RY	BRCA	2.46942	35.0356	48.7739	26.839	11.8254	7.33869	14.0343
2013/TCGA.BRCA	OL-A5RZ	BRCA	1.02769	9.59636	14.4293	2.77753	1.1249	0.972135	1.64321
2013/TCGA.BRCA	OL-A5S0	BRCA	1.1707	12.5851	36.0967	9.21929	3.41455	2.75603	5.0407
2013/TCGA.BRCA	OL-A66H	BRCA	1.96449	29.6368	32.4029	4.21124	3.74834	3.61286	3.90059
2013/TCGA.BRCA	OL-A66I	BRCA	2.22386	21.1165	44.0324	67.1908	53.7466	29.3751	44.4268
2013/TCGA.BRCA	OL-A66J	BRCA	0.642495	27.4593	35.0407	3.45959	2.77756	5.51558	4.36825
2013/TCGA.BRCA	OL-A66K	BRCA	0.439857	16.7823	31.9996	0.389105	3.68804	0.930468	0.601705
2013/TCGA.BRCA	PE-A5DC	BRCA	0.335182	12.3477	26.2631	1.78403	3.58969	1.5786	1.67818
2013/TCGA.BRCA	PE-A5DD	BRCA	0.619472	6.19472	25.65	2.1004	10.5794	4.14272	2.94981
2013/TCGA.BRCA	PE-A5DE	BRCA	1.6	17.5282	55.477	28.8411	54.1641	19.159	23.5067
2013/TCGA.BRCA	A2-A0D4	BRCA	0.552262	23.9765	20.715	0.864864	0.791923	0.771083	0.816628
2013/TCGA.BRCA	A2-A1FZ	BRCA	1.85798	29.8806	53.2838	0.371595	3.83253	1.77783	0.812793
2013/TCGA.BRCA	A2-A259	BRCA	2.34627	30.2536	50.3043	9.92207	2.51976	2.03233	4.49054
2013/TCGA.BRCA	A2-A25A	BRCA	4.12276	31.1158	71.4866	1.9511	9.33982	3.12176	2.46797
2013/TCGA.BRCA	A2-A25B	BRCA	2.68994	18.2095	72.4566	2.83302	4.31153	1.44036	2.02004
2013/TCGA.BRCA	A2-A25C	BRCA	4.53834	32.5273	46.3977	0.623646	3.08817	1.12707	0.838387
2013/TCGA.BRCA	A2-A25D	BRCA	2.28391	12.3539	38.9006	18.0933	16.7289	9.58055	13.166
2013/TCGA.BRCA	A2-A25E	BRCA	2.56304	15.4634	39.3482	2.00104	2.79294	0.715266	1.19636
2013/TCGA.BRCA	A2-A25F	BRCA	6.94541	26.4356	125.251	51.283	41.825	20.1004	32.1062
2013/TCGA.BRCA	A7-A26E	BRCA	1.43376	17.0679	58.0827	0.282177	1.63968	0.602486	0.41232
2013/TCGA.BRCA	A7-A26F	BRCA	6.78378	70.5158	44.8528	9.41748	3.30765	3.33425	5.60359
2013/TCGA.BRCA	A7-A26G	BRCA	6.53277	49.7842	87.2162	1.7646	7.25551	2.47795	2.09107
2013/TCGA.BRCA	A7-A26H	BRCA	1.33337	38.6505	55.3433	2.78639	4.75226	1.76927	2.22034
2013/TCGA.BRCA	A7-A26I	BRCA	1.81162	22.6805	55.8613	0.24624	0.782692	0.624395	0.392111
2013/TCGA.BRCA	A7-A26J	BRCA	1.15958	11.9799	53.1159	0.753726	1.45672	0.833447	0.792585
2013/TCGA.BRCA	A8-A07O	BRCA	1.56008	20.0738	43.6386	7.46221	3.43654	3.41472	5.04791
2013/TCGA.BRCA	A8-A08I	BRCA	4.22263	25.3358	51.2687	35.163	28.1423	20.6013	26.9147
2013/TCGA.BRCA	AC-A23C	BRCA	1.03296	66.1819	37.9773	2.29994	7.60192	2.25152	2.27561
2013/TCGA.BRCA	AC-A2B8	BRCA	2.64725	49.4905	50.4686	1.66909	7.79426	3.2295	2.32171
2013/TCGA.BRCA	AC-A2FG	BRCA	1.38948	34.0992	40.767	0.716589	2.91005	1.58174	1.06464
2013/TCGA.BRCA	AC-A2FK	BRCA	4.92651	44.3614	57.3874	1.14623	6.60411	2.97564	1.84683
2013/TCGA.BRCA	AC-A2FO	BRCA	2.28389	23.5071	48.8329	8.0359	11.5886	7.09696	7.55185
2013/TCGA.BRCA	AC-A2QH	BRCA	1.79584	14.1029	31.5946	0.963868	0.598612	1.07547	1.01814
2013/TCGA.BRCA	AC-A2QI	BRCA	2.78382	21.2276	39.1179	1.34778	7.23632	3.32133	2.11576
2013/TCGA.BRCA	AQ-A0Y5	BRCA	1.04459	47.0906	36.3649	0.522296	0.317109	0.494316	0.508114
2013/TCGA.BRCA	AR-A24H	BRCA	1.79919	6.04286	32.0666	3.78058	5.67087	2.3306	2.96834
2013/TCGA.BRCA	AR-A24K	BRCA	1.55934	18.2493	55.1301	0.291747	1.07645	0.171024	0.223374
2013/TCGA.BRCA	AR-A24L	BRCA	2.68336	27.6272	39.1316	0.551789	2.75894	0.657611	0.602381
2013/TCGA.BRCA	AR-A24M	BRCA	5.52013	30.9323	67.3358	0.27764	0.881914	0.465455	0.359484
2013/TCGA.BRCA	AR-A24N	BRCA	4.89766	15.8454	69.3324	0.82828	2.23275	0.837283	0.832769
2013/TCGA.BRCA	AR-A24O	BRCA	4.51862	41.0979	73.9365	0.968275	8.15172	2.52414	1.56335
2013/TCGA.BRCA	AR-A24P	BRCA	5.4032	32.2229	53.655	1.55499	2.37961	0.808909	1.12154
2013/TCGA.BRCA	AR-A24Q	BRCA	2.41417	28.6324	70.0927	4.10204	10.8433	3.95883	4.0298
2013/TCGA.BRCA	AR-A24R	BRCA	0.872851	8.32566	42.7026	6.35335	5.37979	2.39195	3.89832
2013/TCGA.BRCA	AR-A24S	BRCA	3.18665	19.4183	72.3096	2.87061	2.20344	1.98397	2.38647
2013/TCGA.BRCA	AR-A24T	BRCA	5.6157	23.8443	53.1407	0.69481	4.89637	1.21796	0.91992
2013/TCGA.BRCA	AR-A24U	BRCA	4.51435	51.7908	68.5229	10.5818	8.60419	5.17701	7.40149
2013/TCGA.BRCA	AR-A24V	BRCA	0.80591	13.3333	42.2386	0.949183	2.70428	1.03873	0.992947
2013/TCGA.BRCA	AR-A2LE	BRCA	1.77388	57.0665	36.923	1.57678	3.71858	1.31399	1.4394
2013/TCGA.BRCA	AR-A2LH	BRCA	4.64736	19.9586	48.8359	28.5495	14.0771	9.61291	16.5663
2013/TCGA.BRCA	AR-A2LN	BRCA	2.27617	36.9179	50.0607	2.56353	4.67334	2.4501	2.50617
2013/TCGA.BRCA	AR-A2LO	BRCA	3.73961	28.8889	40.4882	3.44822	12.1173	4.81617	4.07519
2013/TCGA.BRCA	AR-A2LQ	BRCA	4.26108	48.8135	60.8939	1.02793	2.12615	1.86258	1.38369
2013/TCGA.BRCA	AR-A2LR	BRCA	4.64211	44.7999	44.6733	1.94541	3.7643	1.40766	1.65483
2013/TCGA.BRCA	B6-A1KC	BRCA	0.452789	10.6792	38.5202	0.375484	1.31419	0.36444	0.36992
2013/TCGA.BRCA	B6-A2IU	BRCA	0.343526	8.72557	36.1046	0.214704	1.5974	0.721406	0.393559
2013/TCGA.BRCA	BH-A201	BRCA	4.34617	40.274	51.6036	2.11968	1.98001	1.60209	1.8428
2013/TCGA.BRCA	BH-A202	BRCA	15.1617	14.2173	58.8786	13.7852	9.58536	4.56159	7.92985
2013/TCGA.BRCA	BH-A28Q	BRCA	6.64265	21.7176	44.0447	0.969046	2.75084	1.02375	0.996023
2013/TCGA.BRCA	BH-A2L8	BRCA	2.37704	18.3689	38.9119	26.9011	24.3212	10.1169	16.4972
2013/TCGA.BRCA	C8-A26V	BRCA	2.03077	14.2422	43.4602	5.52869	2.71962	2.50491	3.72141
2013/TCGA.BRCA	C8-A26W	BRCA	3.40351	19.4944	53.8933	2.76265	13.8392	2.63274	2.69691
2013/TCGA.BRCA	C8-A26X	BRCA	2.08538	22.3434	54.2549	42.4436	14.5801	10.462	21.0723
2013/TCGA.BRCA	C8-A26Y	BRCA	1.00117	166.138	27.2866	2.84295	2.95629	1.66232	2.17391
2013/TCGA.BRCA	C8-A26Z	BRCA	0.637541	23.6065	28.4273	0.550207	0.873344	0.497806	0.523351
2013/TCGA.BRCA	C8-A273	BRCA	1.85919	18.8194	34.4149	1.36473	1.45373	1.00871	1.17329
2013/TCGA.BRCA	C8-A274	BRCA	0.421174	3.9279	38.2261	0.805723	0.961374	0.531045	0.654122
2013/TCGA.BRCA	C8-A275	BRCA	5.42807	40.7105	45.4987	25.4523	11.4188	8.51721	14.7236
2013/TCGA.BRCA	C8-A27A	BRCA	4.10078	22.6572	34.2074	0.96582	5.33576	0.577909	0.747098
2013/TCGA.BRCA	C8-A27B	BRCA	10.0031	30.7085	65.2031	20.2321	15.8867	8.0025	12.7243
2013/TCGA.BRCA	D8-A1JJ	BRCA	2.44853	29.1085	46.1072	0.979414	2.63944	0.605909	0.770348
2013/TCGA.BRCA	D8-A1X6	BRCA	2.41828	15.2985	33.6068	0.404776	2.59472	0.581217	0.485039
2013/TCGA.BRCA	D8-A1X7	BRCA	8.18489	57.547	46.1908	0.480985	0.937513	0.538051	0.508718
2013/TCGA.BRCA	D8-A1X8	BRCA	1.15202	21.1853	80.7007	1.13508	4.45561	2.40569	1.65247
2013/TCGA.BRCA	D8-A1X9	BRCA	3.85651	24.3916	37.362	2.61221	4.4251	1.53271	2.00094
2013/TCGA.BRCA	D8-A1XJ	BRCA	1.37259	27.505	34.2084	0.489451	0.521372	0.585213	0.535195
2013/TCGA.BRCA	D8-A1XK	BRCA	3.32663	8.87421	46.1016	23.9017	4.7015	8.10504	13.9185
2013/TCGA.BRCA	D8-A1XY	BRCA	0.730305	50.4567	43.367	0.804156	0.919036	0.681071	0.740059
2013/TCGA.BRCA	D8-A1Y2	BRCA	1.57032	11.2788	44.7598	8.36739	11.3361	6.3959	7.31553
2013/TCGA.BRCA	D8-A27E	BRCA	0.464622	52.2296	30.3923	1.56557	2.90894	1.47467	1.51944
2013/TCGA.BRCA	D8-A27F	BRCA	1.97709	41.2537	55.9372	2.82097	0.827806	3.23889	3.02272
2013/TCGA.BRCA	D8-A27V	BRCA	4.85407	25.9637	48.1587	1.26779	3.19553	1.64118	1.44245
2013/TCGA.BRCA	E2-A1LG	BRCA	5.88123	86.1138	61.8523	4.712	2.09292	1.76554	2.8843
2013/TCGA.BRCA	E2-A1LI	BRCA	2.37779	39.2566	47.1633	7.08719	3.09343	2.50476	4.21328
2013/TCGA.BRCA	E9-A1R5	BRCA	0.458098	20.3029	41.4579	0.51307	1.23686	0.586365	0.548494
2013/TCGA.BRCA	E9-A243	BRCA	9.58933	32.7974	88.9583	30.4061	35.8225	12.2557	19.3041
2013/TCGA.BRCA	E9-A244	BRCA	1.56871	42.0366	77.7248	1.58097	4.59584	1.12751	1.33513
2013/TCGA.BRCA	E9-A245	BRCA	0.434758	47.2533	16.5594	0.734257	0.772903	0.656967	0.694538
2013/TCGA.BRCA	E9-A247	BRCA	0.275746	8.22313	19.9423	0.817389	4.94373	0.630276	0.717761
2013/TCGA.BRCA	E9-A248	BRCA	6.28243	44.0307	72.3715	23.143	23.594	13.1555	17.4487
2013/TCGA.BRCA	E9-A249	BRCA	4.8645	11.6041	44.2198	0.964327	2.63583	1.26434	1.10419
2013/TCGA.BRCA	E9-A24A	BRCA	1.51035	49.1112	56.7377	0.838161	1.95847	1.02903	0.928704
2013/TCGA.BRCA	E9-A295	BRCA	0.97551	19.7156	28.7313	1.97156	3.72747	1.71484	1.83873
2013/TCGA.BRCA	E9-A2JT	BRCA	10.824	19.5772	122.952	9.37718	44.9869	19.957	13.6799
2013/TCGA.BRCA	EW-A1P3	BRCA	0.921159	17.9138	40.2709	1.10539	2.54673	0.95367	1.02673
2013/TCGA.BRCA	EW-A1P6	BRCA	2.28355	13.4955	33.1066	0.431229	3.72425	0.656644	0.532132
2013/TCGA.BRCA	EW-A1P8	BRCA	2.73055	14.0414	35.5968	1.33538	3.01955	1.94327	1.6109
2013/TCGA.BRCA	EW-A1PA	BRCA	1.82546	13.7952	29.3812	1.43429	3.91169	1.42559	1.42993
2013/TCGA.BRCA	EW-A1PG	BRCA	3.08413	46.7576	61.1961	3.1392	2.08362	0.78939	1.57418
2013/TCGA.BRCA	EW-A1PH	BRCA	1.10823	18.7144	31.9609	7.34986	5.37387	2.44647	4.24042
2013/TCGA.BRCA	EW-A2FS	BRCA	0.935804	33.9879	46.7642	2.24853	6.73259	2.45649	2.35021
2013/TCGA.BRCA	EW-A2FV	BRCA	3.37229	20.4839	49.5936	4.47303	8.03545	4.55309	4.51288
2013/TCGA.BRCA	EW-A2FW	BRCA	2.56382	4.69361	29.2215	0.989191	1.99857	0.948816	0.968793
2013/TCGA.BRCA	GM-A2D9	BRCA	0.670283	23.5676	56.3516	1.55601	2.33402	1.01739	1.2582
2013/TCGA.BRCA	GM-A2DA	BRCA	3.19386	17.9708	73.7001	2.28539	23.1378	3.39259	2.78449
2013/TCGA.BRCA	GM-A2DB	BRCA	3.42587	18.9705	53.8782	23.3623	5.7953	3.13912	8.5637
2013/TCGA.BRCA	GM-A2DC	BRCA	0.40752	13.3437	34.4615	1.3584	4.50361	1.11807	1.23239
2013/TCGA.BRCA	GM-A2DI	BRCA	5.49416	30.3439	84.6974	38.3919	35.88	18.3895	26.5708
2013/TCGA.BRCA	GM-A2DM	BRCA	2.72731	49.5033	33.3761	0.854215	1.48201	1.07034	0.956191
2013/TCGA.BRCA	GM-A2DN	BRCA	5.13412	33.2669	52.7324	13.4591	23.2857	6.4149	9.29188
2013/TCGA.BRCA	A1-A0SB	BRCA	11.3751	42.2546	37.9595	0.225541	0.823714	0.323602	0.270158
2013/TCGA.BRCA	A2-A04R	BRCA	0.404359	11.8882	26.809	0.606538	1.56689	0.465013	0.531082
2013/TCGA.BRCA	A2-A0CX	BRCA	0.538815	18.4917	35.9057	6.12185	3.59974	2.82018	4.15508
2013/TCGA.BRCA	A2-A0YH	BRCA	2.10945	22.121	42.5092	7.75036	6.65796	6.04584	6.84525
2013/TCGA.BRCA	A2-A0YK	BRCA	5.15553	28.7788	75.4132	12.1302	27.7057	8.54225	10.1793
2013/TCGA.BRCA	A2-A1FX	BRCA	0.935689	20.2013	41.7541	0.47984	4.99034	1.56748	0.86726
2013/TCGA.BRCA	AC-A23E	BRCA	0.938665	22.7947	46.2021	0.316182	0.889261	0.375466	0.344551
2013/TCGA.BRCA	AN-A0XN	BRCA	4.52869	23.3786	56.7654	1.97027	2.86229	2.0683	2.01869
2013/TCGA.BRCA	AN-A0XT	BRCA	0.586792	72.4737	29.128	0.682988	1.7219	0.606032	0.64336
2013/TCGA.BRCA	AN-A0XU	BRCA	5.45016	32.8608	53.8792	23.1295	5.13055	8.6883	14.1759
2013/TCGA.BRCA	AN-A0XV	BRCA	1.67403	28.413	52.2861	2.07434	5.3769	2.6839	2.35952
2013/TCGA.BRCA	AO-A1KR	BRCA	1.51946	17.041	285.274	58.4319	7.50113	6.59715	19.6338
2013/TCGA.BRCA	AO-A1KS	BRCA	5.62595	12.9743	55.1407	1.3924	2.82505	0.90144	1.12034
2013/TCGA.BRCA	AR-A0U0	BRCA	5.53619	17.2593	46.442	59.7168	17.8199	18.5207	33.2566
2013/TCGA.BRCA	AR-A0U2	BRCA	2.10655	33.0672	38.4338	5.66047	13.3128	4.31342	4.94125
2013/TCGA.BRCA	AR-A0U3	BRCA	5.19142	30.2238	44.7436	1.30597	2.64438	0.867941	1.06466
2013/TCGA.BRCA	AR-A24W	BRCA	4.51393	47.7995	60.1442	0.914425	2.61858	0.989242	0.951098
2013/TCGA.BRCA	AR-A24Z	BRCA	1.0479	17.0422	40.9311	0.7485	1.62306	0.811531	0.779379
2013/TCGA.BRCA	AR-A250	BRCA	3.50465	38.4783	43.494	1.72046	4.51508	1.58392	1.65078
2013/TCGA.BRCA	AR-A251	BRCA	1.37139	86.0079	72.9941	3.14698	3.71719	1.46522	2.14733
2013/TCGA.BRCA	AR-A255	BRCA	1.68482	23.1663	73.4778	3.58025	7.46888	2.48963	2.98555
2013/TCGA.BRCA	AR-A256	BRCA	1.99625	38.352	78.3414	0.726746	2.15264	0.837138	0.779992
2013/TCGA.BRCA	AR-A2LK	BRCA	0.910666	14.3564	34.8425	0.191316	1.25504	0.742308	0.37685
2013/TCGA.BRCA	AR-A2LL	BRCA	2.09108	7.35881	30.5653	1.85082	3.71945	0.676263	1.11877
2013/TCGA.BRCA	AR-A2LM	BRCA	4.42049	36.4118	45.0792	0.770289	6.80769	1.74182	1.15832
2013/TCGA.BRCA	B6-A0WT	BRCA	1.01176	44.7401	28.2146	0.73909	1.81543	0.595577	0.663465
2013/TCGA.BRCA	B6-A0WV	BRCA	3.12913	17.9925	39.1218	0	1.32153	0.205065	0
2013/TCGA.BRCA	B6-A0WW	BRCA	0.263605	41.5461	21.9734	1.98646	1.26154	0.762573	1.23078
2013/TCGA.BRCA	B6-A0X1	BRCA	2.05023	9.29953	33.4922	27.0089	12.5722	13.8874	19.3671
2013/TCGA.BRCA	B6-A0X4	BRCA	2.72063	52.1939	22.9898	0.291137	0.0903529	0.13051	0.194926
2013/TCGA.BRCA	B6-A0X5	BRCA	0.232175	13.5312	47.5216	0.195027	0.696525	0.222888	0.208493
2013/TCGA.BRCA	B6-A1KF	BRCA	0.500746	18.7018	22.9037	0.174173	0.478975	0.250373	0.208826
2013/TCGA.BRCA	B6-A1KN	BRCA	7.48061	28.7098	18.0781	1.59689	3.57806	1.63959	1.6181
2013/TCGA.BRCA	BH-A0W5	BRCA	3.72626	23.33	69.0347	4.62125	8.38193	5.73138	5.14647
2013/TCGA.BRCA	BH-A0WA	BRCA	2.81965	24.4739	79.0849	7.27882	4.09483	1.91673	3.73517
2013/TCGA.BRCA	BH-A1F5	BRCA	4.85816	16.4195	56.3973	0.194697	1.23308	0.203969	0.199279
2013/TCGA.BRCA	C8-A1HG	BRCA	1.02027	13.497	47.9649	18.709	23.2572	9.82162	13.5555
2013/TCGA.BRCA	C8-A1HK	BRCA	1.03601	28.7339	24.5797	2.14311	4.01198	1.53369	1.81297
2013/TCGA.BRCA	C8-A1HN	BRCA	0.586596	19.4189	47.8119	0.928047	1.71601	0.717923	0.816251
2013/TCGA.BRCA	C8-A278	BRCA	1.97571	13.223	54.3901	9.7494	7.98031	7.21843	8.38901
2013/TCGA.BRCA	D8-A1J8	BRCA	2.46244	51.0825	61.8142	27.6981	18.9224	10.0244	16.663
2013/TCGA.BRCA	D8-A1J9	BRCA	4.56283	43.0336	37.2263	2.32113	1.60626	1.4827	1.85514
2013/TCGA.BRCA	D8-A1JA	BRCA	0.745963	49.3313	50.0062	0.994618	0.923574	1.03902	1.01658
2013/TCGA.BRCA	D8-A1JB	BRCA	3.10818	37.6824	64.9729	6.81408	22.8332	9.30746	7.96378
2013/TCGA.BRCA	D8-A1JC	BRCA	2.56408	18.5514	37.851	4.90298	6.38477	2.24448	3.31732
2013/TCGA.BRCA	D8-A1JG	BRCA	7.9164	21.3111	46.3345	15.1405	5.29767	4.19399	7.96863
2013/TCGA.BRCA	D8-A1JI	BRCA	4.15324	3.28908	74.2645	0.811248	1.6754	0.696615	0.75175
2013/TCGA.BRCA	D8-A1JK	BRCA	2.75362	33.6219	38.1805	33.46	8.42284	8.95505	17.31
2013/TCGA.BRCA	D8-A1JN	BRCA	5.52566	16.6542	32.9113	1.23528	5.04038	1.51101	1.36621
2013/TCGA.BRCA	D8-A1JT	BRCA	2.47258	14.4113	41.1235	1.66563	0.393131	0.682806	1.06644
2013/TCGA.BRCA	D8-A1XB	BRCA	2.41363	30.1667	35.3148	0.473975	0.933367	0.707317	0.579009
2013/TCGA.BRCA	D8-A1XG	BRCA	1.02401	67.6247	37.6404	0.0960011	0.512006	0.136001	0.114264
2013/TCGA.BRCA	D8-A1XM	BRCA	3.18853	25.6092	45.5051	5.4609	7.66113	3.46266	4.34847
2013/TCGA.BRCA	D8-A1XO	BRCA	7.64982	22.8582	50.7858	0.306988	5.74151	1.1118	0.584216
2013/TCGA.BRCA	D8-A1XR	BRCA	0.441438	54.6873	42.361	0.398992	1.46014	0.382013	0.39041
2013/TCGA.BRCA	D8-A1XT	BRCA	1.89828	32.0394	41.6983	3.9162	1.89828	1.51543	2.43613
2013/TCGA.BRCA	D8-A1XU	BRCA	0.936571	28.3017	54.8378	0.839684	2.15304	0.764328	0.80112
2013/TCGA.BRCA	D8-A1XV	BRCA	5.22093	60.3446	33.2178	0.20718	0.455795	0.386736	0.283061
2013/TCGA.BRCA	D8-A1XW	BRCA	6.72389	111.558	52.0937	1.29414	4.5201	1.88494	1.56185
2013/TCGA.BRCA	D8-A1XZ	BRCA	0.966025	40.7644	29.1625	1.02341	4.84926	1.31992	1.16225
2013/TCGA.BRCA	D8-A1Y0	BRCA	1.93375	19.0218	71.3909	3.87539	10.2212	3.74911	3.81173
2013/TCGA.BRCA	D8-A1Y1	BRCA	2.21941	20.1353	29.4474	0.330551	1.09554	0.736657	0.49346
2013/TCGA.BRCA	D8-A27H	BRCA	1.42915	58.2678	125.834	0.878149	1.54107	0.671526	0.767919
2013/TCGA.BRCA	D8-A27K	BRCA	4.30908	29.8045	54.3647	1.33911	6.05216	1.98248	1.62934
2013/TCGA.BRCA	D8-A27L	BRCA	2.77886	32.0594	45.6214	2.53138	4.05869	2.31218	2.4193
2013/TCGA.BRCA	D8-A27N	BRCA	0.687182	24.88	45.8997	1.87965	5.18418	2.04134	1.95882
2013/TCGA.BRCA	D8-A27P	BRCA	0.879741	48.6271	49.1798	0.724034	1.23008	0.591684	0.654522
2013/TCGA.BRCA	E2-A1L6	BRCA	1.34468	34.4583	43.3266	0.552719	2.88734	0.981695	0.736615
2013/TCGA.BRCA	E9-A1N3	BRCA	3.70115	36.5225	24.6807	0.220535	0.671193	0.460247	0.318591
2013/TCGA.BRCA	E9-A1NE	BRCA	3.64763	25.0465	77.3425	26.164	43.9232	13.9839	19.1278
2013/TCGA.BRCA	E9-A1NH	BRCA	4.29898	25.2962	48.5673	0.909564	3.68974	1.45873	1.15187
2013/TCGA.BRCA	E9-A1QZ	BRCA	2.0552	21.2247	57.5924	8.97751	16.8433	5.80128	7.21672
2013/TCGA.BRCA	E9-A1R2	BRCA	0.67631	21.1465	29.6633	2.17835	7.00689	2.27272	2.22503
2013/TCGA.BRCA	E9-A1R3	BRCA	0.8279	58.4907	40.3367	1.01567	0.896181	0.640129	0.806326
2013/TCGA.BRCA	E9-A1R4	BRCA	4.1753	22.2577	36.2438	2.7467	6.37739	3.60701	3.1476
2013/TCGA.BRCA	E9-A1R6	BRCA	0.200198	6.01465	21.0992	0.557074	1.03581	0.89654	0.70671
2013/TCGA.BRCA	E9-A1RE	BRCA	0.736874	15.3531	19.1774	0.559651	2.91019	1.04468	0.764629
2013/TCGA.BRCA	E9-A226	BRCA	0.58283	27.7016	98.5737	0	0.486835	0.397696	0
2013/TCGA.BRCA	E9-A227	BRCA	1.12931	41.1646	41.2532	10.1749	11.7139	5.39192	7.40691
2013/TCGA.BRCA	E9-A228	BRCA	1.26493	17.2682	23.152	0.555801	3.58396	0.488722	0.521183
2013/TCGA.BRCA	E9-A229	BRCA	1.264	21.9093	45.5409	0.864841	3.17108	1.60402	1.1778
2013/TCGA.BRCA	E9-A22A	BRCA	1.4139	31.88	52.9089	6.29521	13.8135	5.46482	5.86534
2013/TCGA.BRCA	E9-A22B	BRCA	0.738864	35.9742	31.8681	1.30815	4.28784	1.29604	1.30208
2013/TCGA.BRCA	E9-A22E	BRCA	1.05129	27.9905	64.4868	3.79896	11.588	3.30916	3.54561
2013/TCGA.BRCA	E9-A22G	BRCA	3.75633	32.2653	36.6089	5.45708	1.57839	2.48383	3.68164
2013/TCGA.BRCA	E9-A22H	BRCA	1.51691	20.6527	57.0504	2.08474	5.84051	1.76838	1.92005
2013/TCGA.BRCA	E9-A2JS	BRCA	0.933901	29.7767	21.1848	0.796274	3.59798	0.924071	0.857795
2013/TCGA.BRCA	EW-A1IY	BRCA	2.19883	81.0947	78.1178	10.639	21.4217	4.88818	7.21146
2013/TCGA.BRCA	EW-A1J1	BRCA	0.741736	46.2143	33.4502	5.51151	10.9509	3.77049	4.55863
2013/TCGA.BRCA	EW-A1OV	BRCA	2.50641	14.9549	53.4104	26.6396	39.8042	18.9174	22.4489
2013/TCGA.BRCA	EW-A1OX	BRCA	0.177875	32.1153	27.5706	0.1423	0.578094	0.337963	0.219299
2013/TCGA.BRCA	EW-A1P7	BRCA	4.06746	43.5315	61.2444	13.3936	25.4604	11.3889	12.3506
2013/TCGA.BRCA	EW-A1PB	BRCA	5.1557	39.8343	39.6864	73.2496	20.5318	31.9358	48.3661
2013/TCGA.BRCA	EW-A1PD	BRCA	3.03191	31.5779	33.7118	0.713842	1.17439	1.12066	0.894411
2013/TCGA.BRCA	EW-A1PE	BRCA	1.25984	20.0315	51.9475	6.70236	7.76063	4.44304	5.457
2013/TCGA.BRCA	EW-A1PF	BRCA	2.861	20.6646	37.5936	2.72204	3.54764	1.74112	2.17702
2013/TCGA.BRCA	GM-A2DD	BRCA	2.82657	13.927	61.8141	28.0187	14.4484	9.02856	15.905
2013/TCGA.BRCA	GM-A2DF	BRCA	1.16011	23.8468	64.7639	6.40825	5.22972	3.59083	4.79697
2013/TCGA.BRCA	GM-A2DH	BRCA	7.48849	18.1621	60.3184	13.9365	15.5644	6.2003	9.29573
2013/TCGA.BRCA	GM-A2DK	BRCA	1.2408	17.5077	42.7828	4.1939	4.41725	2.9407	3.51184
2013/TCGA.BRCA	A1-A0SF	BRCA	1.21959	11.7038	37.1548	1.97916	16.2826	4.80348	3.08332
2013/TCGA.BRCA	A1-A0SG	BRCA	1.58832	7.08012	41.7628	1.16656	3.23047	1.53447	1.33793
2013/TCGA.BRCA	A1-A0SI	BRCA	5.38772	21.6794	54.3269	8.3586	13.939	4.35996	6.03682
2013/TCGA.BRCA	A1-A0SN	BRCA	6.35176	9.73111	53.1849	2.12315	12.8008	2.97241	2.51215
2013/TCGA.BRCA	A1-A0SQ	BRCA	6.27753	48.2559	35.957	0.555156	1.7829	1.29181	0.846849
2013/TCGA.BRCA	A2-A0CP	BRCA	2.02823	20.7924	38.6699	1.27523	3.31561	1.46955	1.36895
2013/TCGA.BRCA	A2-A0D0	BRCA	1.97428	11.9177	54.5449	48.0024	9.81376	10.5631	22.5179
2013/TCGA.BRCA	A2-A0YG	BRCA	3.86859	56.3663	38.7738	1.26289	1.48669	0.70338	0.942491
2013/TCGA.BRCA	A2-A0YJ	BRCA	0.991803	51.2465	24.9382	0.572587	1.20652	1.79956	1.01509
2013/TCGA.BRCA	A2-A1FV	BRCA	8.17244	13.2697	39.6601	0.27024	1.39779	0.298196	0.283874
2013/TCGA.BRCA	A2-A1FW	BRCA	2.87981	82.88	47.1621	0.684476	2.36228	0.926547	0.796366
2013/TCGA.BRCA	A2-A1G0	BRCA	2.03113	22.1369	63.0045	4.29935	6.35419	2.83726	3.49262
2013/TCGA.BRCA	A2-A1G1	BRCA	1.87487	36.5128	70.9099	16.2663	10.2437	4.38866	8.44911
2013/TCGA.BRCA	A2-A1G4	BRCA	0.925321	25.4759	32.6225	0.807195	3.39613	0.994228	0.895844
2013/TCGA.BRCA	A7-A0CG	BRCA	6.06002	21.0921	60.067	6.22408	10.9716	4.45016	5.2629
2013/TCGA.BRCA	A7-A0CJ	BRCA	2.44176	12.1886	31.1476	3.5012	4.72208	1.91708	2.59077
2013/TCGA.BRCA	A8-A09I	BRCA	1.64682	17.096	35.0669	18.3929	8.16203	4.69342	9.29115
2013/TCGA.BRCA	AO-A03R	BRCA	0.729545	19.8165	43.9254	15.2526	11.6558	4.58087	8.35883
2013/TCGA.BRCA	AO-A0J7	BRCA	0.243751	10.6253	25.9374	0.742334	0.753414	0.332388	0.496732
2013/TCGA.BRCA	AO-A1KO	BRCA	5.13013	57.9471	66.4585	0.513013	4.9669	1.14262	0.765623
2013/TCGA.BRCA	AO-A1KP	BRCA	0.818811	28.233	40.9937	0.48916	1.2229	0.212678	0.322542
2013/TCGA.BRCA	AO-A1KQ	BRCA	1.02921	6.21075	34.5554	11.9956	17.8988	4.9686	7.7202
2013/TCGA.BRCA	AO-A1KT	BRCA	0.375435	15.4334	31.7699	2.1207	1.66409	1.00454	1.45957
2013/TCGA.BRCA	AQ-A1H2	BRCA	1.10787	2.3032	42.4294	1.00097	2.21573	0.952377	0.97637
2013/TCGA.BRCA	AQ-A1H3	BRCA	2.97268	30.1101	50.5825	2.52678	6.70418	2.04176	2.27136
2013/TCGA.BRCA	AR-A1AI	BRCA	6.75456	28.7096	58.445	33.1617	17.2192	9.62444	17.8651
2013/TCGA.BRCA	AR-A1AL	BRCA	2.07305	38.8644	62.0712	2.98576	4.03289	2.30653	2.62426
2013/TCGA.BRCA	AR-A1AN	BRCA	0.800888	51.4025	37.3713	1.17533	1.70579	1.10252	1.13834
2013/TCGA.BRCA	AR-A1AR	BRCA	9.54147	23.8072	99.4322	14.8051	10.7318	5.56121	9.07382
2013/TCGA.BRCA	AR-A1AV	BRCA	4.2299	29.1702	65.159	0.362123	0.654903	0.354418	0.35825
2013/TCGA.BRCA	AR-A1AW	BRCA	5.64878	16.1955	81.9015	43.4344	39.4837	19.4762	29.085
2013/TCGA.BRCA	BH-A0BF	BRCA	6.97827	18.0844	50.8854	15.0017	24.1547	9.36419	11.8524
2013/TCGA.BRCA	BH-A0DI	BRCA	1.51075	32.4625	37.9553	3.88879	4.0753	2.80702	3.30392
2013/TCGA.BRCA	BH-A0E6	BRCA	3.8403	10.7362	45.4993	8.43197	7.68061	4.05737	5.84907
2013/TCGA.BRCA	BH-A0H3	BRCA	4.03867	36.7898	45.3561	0.536386	6.24732	2.26386	1.10195
2013/TCGA.BRCA	BH-A18T	BRCA	4.38022	20.8606	38.8373	5.77753	3.60724	2.53696	3.8285
2013/TCGA.BRCA	BH-A1EX	BRCA	5.02562	50.0791	36.7731	0.666148	3.92943	1.72861	1.07308
2013/TCGA.BRCA	BH-A1EY	BRCA	3.68422	22.8201	51.2813	5.56463	4.80736	3.44598	4.379
2013/TCGA.BRCA	BH-A1FL	BRCA	2.98844	23.2092	32.2346	0.322872	2.31266	0.758373	0.49483
2013/TCGA.BRCA	C8-A1HF	BRCA	2.31442	18.0381	48.6744	21.8557	20.4361	10.4387	15.1045
2013/TCGA.BRCA	C8-A1HI	BRCA	4.76019	21.7906	49.8517	1.23952	2.58321	1.21869	1.22906
2013/TCGA.BRCA	C8-A1HJ	BRCA	5.46662	19.0845	70.4122	9.88998	4.65984	3.10192	5.53877
2013/TCGA.BRCA	C8-A1HL	BRCA	0.880645	33.7902	45.9142	0.856517	1.78542	0.916836	0.886164
2013/TCGA.BRCA	C8-A1HM	BRCA	2.38966	15.6857	69.0804	135.857	45.547	41.3698	74.9692
2013/TCGA.BRCA	C8-A1HO	BRCA	0.391335	24.7846	28.0923	1.37899	2.6089	1.93804	1.63479
2013/TCGA.BRCA	D8-A1JE	BRCA	1.10331	45.6064	61.3617	1.17392	2.55968	0.741424	0.932938
2013/TCGA.BRCA	D8-A1JF	BRCA	7.64851	13.552	52.9957	1.15578	4.81573	1.48438	1.30981
2013/TCGA.BRCA	D8-A1JH	BRCA	2.50558	28.184	45.5257	2.08039	3.6293	2.74855	2.39125
2013/TCGA.BRCA	D8-A1JL	BRCA	1.88348	64.1383	51.5459	21.81	11.9313	10.1785	14.8994
2013/TCGA.BRCA	D8-A1JM	BRCA	2.71735	17.9025	47.565	10.1387	7.60401	5.12642	7.20938
2013/TCGA.BRCA	D8-A1JP	BRCA	3.9774	32.0594	48.5474	0.960982	5.74809	2.01984	1.39321
2013/TCGA.BRCA	D8-A1JS	BRCA	0.0714771	19.8849	23.0299	0.586112	0.68618	0.757657	0.666387
2013/TCGA.BRCA	D8-A1JU	BRCA	3.73437	31.717	67.0512	4.16977	7.39338	4.47119	4.31785
2013/TCGA.BRCA	D8-A1X5	BRCA	1.03349	35.1662	49.4339	1.5731	3.0456	1.08837	1.30848
2013/TCGA.BRCA	D8-A1XA	BRCA	0.558717	12.8922	51.2351	1.01736	1.12577	1.19248	1.10145
2013/TCGA.BRCA	D8-A1XC	BRCA	0.440102	63.0079	28.3407	0.357583	0.513452	0.806853	0.537137
2013/TCGA.BRCA	D8-A1XD	BRCA	2.32022	11.9243	34.128	0.438184	0.481284	0.308884	0.367896
2013/TCGA.BRCA	D8-A1XF	BRCA	1.84755	6.14574	23.9895	1.28276	9.07502	0.737106	0.972382
2013/TCGA.BRCA	E2-A14N	BRCA	2.47819	19.375	106.523	8.11045	5.22143	2.35892	4.374
2013/TCGA.BRCA	E2-A14P	BRCA	0.542138	28.9176	18.4327	7.11285	4.413	3.10103	4.6965
2013/TCGA.BRCA	E2-A14V	BRCA	1.05098	36.3548	35.3861	0.511782	1.93746	0.566616	0.538502
2013/TCGA.BRCA	E2-A14W	BRCA	0.137129	30.9911	44.7883	0.105484	1.12867	0.137129	0.12027
2013/TCGA.BRCA	E2-A14Y	BRCA	5.54799	23.5556	48.194	6.79127	0.641695	2.79405	4.35605
2013/TCGA.BRCA	E2-A152	BRCA	3.38321	18.1463	32.2219	0.461347	1.80016	1.21217	0.747816
2013/TCGA.BRCA	E2-A15A	BRCA	1.62964	24.0224	50.5695	7.49803	13.7717	4.59339	5.86867
2013/TCGA.BRCA	E2-A15E	BRCA	2.59308	5.59506	47.4034	2.33377	4.88695	1.31648	1.75282
2013/TCGA.BRCA	E2-A15H	BRCA	3.22327	20.7938	29.2132	0.416803	2.6768	0.824343	0.586164
2013/TCGA.BRCA	E2-A15L	BRCA	0.444827	40.5617	36.031	0.181226	0.263601	0.238889	0.208069
2013/TCGA.BRCA	E2-A1B1	BRCA	4.91022	42.5973	63.4066	4.89443	7.79951	3.36295	4.05706
2013/TCGA.BRCA	E2-A1B4	BRCA	1.20489	18.4129	37.2091	0.59149	0.690071	0.175256	0.321966
2013/TCGA.BRCA	E2-A1B5	BRCA	2.60741	40.9152	86.4922	7.30864	31.5259	8.42798	7.84838
2013/TCGA.BRCA	E2-A1IE	BRCA	0.286949	32.9653	29.7667	0.151914	1.60354	0.388224	0.242851
2013/TCGA.BRCA	E2-A1IF	BRCA	0.717148	19.9345	37.1685	0.49304	2.70051	1.14296	0.750681
2013/TCGA.BRCA	E2-A1IH	BRCA	2.96553	33.2678	86.1081	3.63412	23.6595	5.66146	4.5359
2013/TCGA.BRCA	E2-A1II	BRCA	20.1967	20.9191	65.7915	77.794	49.3927	28.2775	46.9022
2013/TCGA.BRCA	E2-A1IJ	BRCA	1.25204	25.9497	44.8788	1.99399	10.9067	3.68193	2.70957
2013/TCGA.BRCA	E2-A1IK	BRCA	1.0599	60.8381	26.5092	5.78233	8.067	3.69786	4.6241
2013/TCGA.BRCA	E2-A1IL	BRCA	0.774608	20.3249	42.7954	1.30244	1.02139	1.54236	1.41733
2013/TCGA.BRCA	E2-A1IN	BRCA	0.971974	16.3332	38.6785	0.170346	0.420855	0.440895	0.274052
2013/TCGA.BRCA	E2-A1IO	BRCA	2.0301	29.1353	45.3241	0.981588	9.43663	3.66608	1.89699
2013/TCGA.BRCA	E2-A1IU	BRCA	0.839949	23.5013	34.8449	1.02179	4.24304	1.88772	1.38883
2013/TCGA.BRCA	E2-A1L8	BRCA	1.05386	54.4934	76.6136	1.35026	4.74238	1.25146	1.29992
2013/TCGA.BRCA	E2-A1L9	BRCA	1.932	29.2204	55.2001	1.21974	3.08942	1.25536	1.23742
2013/TCGA.BRCA	E2-A1LA	BRCA	0.870694	23.0734	47.8508	41.8555	20.9837	6.54264	16.5483
2013/TCGA.BRCA	E2-A1LK	BRCA	0.886384	10.1823	23.4116	0.853145	3.19098	0.498591	0.652204
2013/TCGA.BRCA	E2-A1LL	BRCA	7.05814	22.7766	68.7736	1.62381	0.30311	1.94857	1.77879
2013/TCGA.BRCA	E9-A1N8	BRCA	2.36469	71.7679	28.4392	1.88816	1.77127	0.620394	1.08231
2013/TCGA.BRCA	EW-A1IW	BRCA	2.88961	24.0112	36.143	3.4553	4.64019	1.98756	2.62061
2013/TCGA.BRCA	EW-A1IX	BRCA	0.99798	31.6896	48.551	1.10969	2.48005	1.30333	1.20262
2013/TCGA.BRCA	EW-A1J2	BRCA	2.8372	24.5593	48.8282	2.31593	7.58822	2.167	2.24023
2013/TCGA.BRCA	EW-A1J3	BRCA	2.43407	19.135	43.803	0.767038	1.98407	0.531813	0.638687
2013/TCGA.BRCA	EW-A1J5	BRCA	4.68355	18.421	46.6639	7.39821	14.1476	4.84762	5.98863
2013/TCGA.BRCA	EW-A1J6	BRCA	0.878872	31.7416	91.8932	26.0391	7.54195	1.77818	6.80458
2013/TCGA.BRCA	EW-A1OW	BRCA	3.1419	19.4713	48.6824	4.65341	2.08045	3.43061	3.9955
2013/TCGA.BRCA	EW-A1OY	BRCA	0.448163	7.79113	25.6257	1.37896	1.63177	1.12615	1.24616
2013/TCGA.BRCA	EW-A1OZ	BRCA	1.33425	10.2999	29.74	1.82056	2.33181	1.2719	1.5217
2013/TCGA.BRCA	EW-A1P0	BRCA	0.48608	4.32887	36.6394	2.03603	3.92533	1.26564	1.60527
2013/TCGA.BRCA	EW-A1P4	BRCA	11.2585	17.7798	75.6616	73.2725	14.0987	18.4976	36.8152
2013/TCGA.BRCA	EW-A1P5	BRCA	0.585429	17.0661	37.6715	2.74087	2.39494	2.29736	2.50934
2013/TCGA.BRCA	A1-A0SD	BRCA	1.3678	23.1872	41.9678	1.2859	2.21961	1.7118	1.48365
2013/TCGA.BRCA	A2-A0CL	BRCA	3.2458	27.5268	68.287	27.2431	43.9227	15.6616	20.656
2013/TCGA.BRCA	A2-A0CV	BRCA	1.0629	27.1353	45.8195	1.18795	12.1088	2.3238	1.6615
2013/TCGA.BRCA	A2-A0CW	BRCA	0.228971	18.0704	17.6308	5.20223	4.02073	2.23476	3.40965
2013/TCGA.BRCA	A2-A0D3	BRCA	4.21822	23.587	39.5297	1.47361	8.22461	2.58804	1.95289
2013/TCGA.BRCA	A2-A0ES	BRCA	3.30036	45.4541	58.2103	2.33994	6.09431	2.40978	2.3746
2013/TCGA.BRCA	A2-A0EW	BRCA	2.83515	33.4947	62.4291	2.76327	8.50544	2.86709	2.8147
2013/TCGA.BRCA	A2-A0T3	BRCA	2.73699	32.4482	29.9777	1.39675	3.4394	1.00114	1.18252
2013/TCGA.BRCA	A7-A0DA	BRCA	0.881541	68.5633	47.5939	0.431393	1.13475	0.581442	0.500829
2013/TCGA.BRCA	A7-A13D	BRCA	2.27931	22.2429	32.2921	0.999303	0.572634	1.92001	1.38516
2013/TCGA.BRCA	A8-A06U	BRCA	1.60362	15.0166	55.2451	7.15786	5.2675	2.51693	4.24451
2013/TCGA.BRCA	A8-A07E	BRCA	2.00298	25.6183	51.6982	2.64591	7.30304	3.39599	2.99758
2013/TCGA.BRCA	A8-A09W	BRCA	8.05417	7.72043	41.6837	0.756469	3.15937	0.945586	0.845758
2013/TCGA.BRCA	AN-A0FZ	BRCA	0.363546	26.4984	30.4873	0.33325	0.555417	0.434235	0.380406
2013/TCGA.BRCA	AN-A0XL	BRCA	1.02363	24.4321	71.019	1.03156	2.42813	2.16628	1.49487
2013/TCGA.BRCA	AO-A03V	BRCA	3.38573	7.88587	33.8573	0.901728	3.45379	0.95277	0.926898
2013/TCGA.BRCA	AO-A12A	BRCA	3.29733	31.3906	45.5526	1.63218	7.76521	2.11853	1.85952
2013/TCGA.BRCA	AO-A12B	BRCA	0.98068	56.573	26.319	0.49034	3.02785	0.882612	0.65786
2013/TCGA.BRCA	AO-A12D	BRCA	2.87003	44.8664	45.0315	13.6771	10.3626	6.7306	9.59453
2013/TCGA.BRCA	AO-A12F	BRCA	0.829384	24.3248	44.8208	1.15887	0.977083	3.1812	1.92005
2013/TCGA.BRCA	AO-A12H	BRCA	0.473625	32.9958	25.7336	0.191705	1.27428	0.372134	0.267095
2013/TCGA.BRCA	AQ-A04L	BRCA	2.13877	13.652	40.4006	0.208322	0.902729	0.319427	0.257961
2013/TCGA.BRCA	AR-A0TS	BRCA	7.18102	24.7096	78.5789	13.0472	10.612	5.74948	8.6611
2013/TCGA.BRCA	AR-A0TY	BRCA	1.97816	37.7561	38.4297	1.15482	0.983733	0.491867	0.753668
2013/TCGA.BRCA	AR-A1AH	BRCA	3.95318	20.9845	30.6446	0.317047	0.584555	0.396309	0.354469
2013/TCGA.BRCA	AR-A1AJ	BRCA	3.61277	18.9671	74.7516	32.7284	15.3953	11.7744	19.6305
2013/TCGA.BRCA	AR-A1AK	BRCA	2.32834	17.5656	51.5516	5.9697	11.7104	4.65667	5.27247
2013/TCGA.BRCA	AR-A1AO	BRCA	3.1161	24.0859	57.6526	17.2096	17.1907	10.8732	13.6793
2013/TCGA.BRCA	AR-A1AP	BRCA	0.757941	25.2412	41.8895	2.22976	2.79381	2.0623	2.1444
2013/TCGA.BRCA	AR-A1AQ	BRCA	2.56252	28.3728	42.6518	39.8045	17.4679	10.3355	20.283
2013/TCGA.BRCA	AR-A1AS	BRCA	0.28925	21.3347	25.0251	0.0897674	0.139638	0.179535	0.12695
2013/TCGA.BRCA	AR-A1AT	BRCA	3.92069	19.8656	43.4662	12.9525	13.1709	10.528	11.6775
2013/TCGA.BRCA	AR-A1AU	BRCA	1.17929	41.4617	30.7208	0.950217	2.6131	1.46775	1.18096
2013/TCGA.BRCA	AR-A1AX	BRCA	6.55124	21.8099	67.6686	20.6451	22.76	9.21138	13.7902
2013/TCGA.BRCA	AR-A1AY	BRCA	2.58212	38.907	44.1779	1.56908	0.891175	1.0359	1.27491
2013/TCGA.BRCA	B6-A0RQ	BRCA	2.833	26.3374	37.2445	0.538269	2.0492	1.01044	0.737486
2013/TCGA.BRCA	B6-A0WS	BRCA	1.28097	9.67265	39.989	6.20444	9.85565	4.84504	5.48277
2013/TCGA.BRCA	B6-A0X0	BRCA	0.635466	18.7024	25.6377	0.657378	3.05681	0.668334	0.662834
2013/TCGA.BRCA	BH-A0AV	BRCA	2.35008	31.2322	67.0879	3.04829	0.859992	0.817418	1.57852
2013/TCGA.BRCA	BH-A0B0	BRCA	4.34686	18.0781	33.5054	8.1656	8.28748	4.44842	6.02694
2013/TCGA.BRCA	BH-A0BR	BRCA	1.34379	22.3877	30.9774	3.82058	3.94354	2.74906	3.24083
2013/TCGA.BRCA	BH-A0C1	BRCA	9.56189	28.2734	42.1643	2.65608	11.4489	2.44994	2.55093
2013/TCGA.BRCA	BH-A0C7	BRCA	0.974675	92.0808	33.3101	2.79754	3.67549	1.05652	1.7192
2013/TCGA.BRCA	BH-A0E9	BRCA	1.68528	22.8848	43.7563	1.18199	6.34459	2.51649	1.72466
2013/TCGA.BRCA	BH-A0EA	BRCA	2.99846	26.1881	38.2545	1.43475	3.37729	1.52341	1.47841
2013/TCGA.BRCA	BH-A0W3	BRCA	0.525112	19.0741	43.8727	0.133127	0.806158	0.332818	0.210492
2013/TCGA.BRCA	BH-A18F	BRCA	6.62481	25.2442	43.1407	4.34505	6.92666	2.49423	3.29205
2013/TCGA.BRCA	BH-A18H	BRCA	3.28434	7.21871	50.4397	27.6546	43.4719	23.15	25.3023
2013/TCGA.BRCA	BH-A18I	BRCA	1.51584	21.3028	59.7663	3.27487	6.35518	2.81282	3.03506
2013/TCGA.BRCA	C8-A12K	BRCA	2.32777	13.5513	58.8171	50.282	23.2449	20.3926	32.0215
2013/TCGA.BRCA	C8-A12L	BRCA	3.75157	68.5226	59.7086	4.23972	1.84414	2.50406	3.2583
2013/TCGA.BRCA	C8-A12M	BRCA	1.07144	34.7862	37.6702	3.10719	6.18759	2.74111	2.91842
2013/TCGA.BRCA	C8-A12P	BRCA	1.31785	17.5056	38.1347	2.46968	2.78098	2.42817	2.44883
2013/TCGA.BRCA	C8-A12Q	BRCA	10.4089	31.2679	49.4176	1.07877	3.12926	1.57286	1.3026
2013/TCGA.BRCA	C8-A12T	BRCA	1.88485	7.56283	40.0268	2.37655	3.41849	2.1307	2.25027
2013/TCGA.BRCA	C8-A12U	BRCA	0.81238	6.82838	29.2347	33.8675	16.2366	9.50704	17.9438
2013/TCGA.BRCA	C8-A12V	BRCA	3.42378	21.9438	52.7776	66.0978	50.7845	34.5338	47.7767
2013/TCGA.BRCA	C8-A12W	BRCA	1.91336	14.802	33.1296	2.08167	2.83461	1.62104	1.83698
2013/TCGA.BRCA	C8-A12Y	BRCA	0.450574	10.9062	23.349	4.45952	2.27597	1.27085	2.38063
2013/TCGA.BRCA	C8-A130	BRCA	0.937241	14.2252	28.3359	1.56207	7.7062	2.22855	1.86578
2013/TCGA.BRCA	C8-A132	BRCA	1.94405	23.5674	43.9635	5.93099	16.6068	6.63941	6.27521
2013/TCGA.BRCA	C8-A133	BRCA	2.46247	26.3025	19.2939	0.581793	0.649444	0.825335	0.692946
2013/TCGA.BRCA	C8-A134	BRCA	2.49419	45.9557	49.8577	6.72649	5.98779	4.00635	5.19121
2013/TCGA.BRCA	C8-A135	BRCA	5.31336	18.1511	37.1125	1.45857	13.4397	2.97502	2.08309
2013/TCGA.BRCA	C8-A137	BRCA	3.89228	29.8339	34.8339	0.993774	0.486535	0.103518	0.320739
2013/TCGA.BRCA	C8-A138	BRCA	1.57821	67.0105	51.2411	23.2659	33.3589	7.72562	13.4069
2013/TCGA.BRCA	C8-A1HE	BRCA	0.660256	20.2662	48.9781	0.42183	2.04496	1.07292	0.672747
2013/TCGA.BRCA	D8-A13Y	BRCA	5.33074	19.5777	30.1807	0.0365119	0.657214	0.102233	0.0610961
2013/TCGA.BRCA	D8-A13Z	BRCA	2.74433	29.2263	40.9678	10.1557	3.82892	3.08943	5.60136
2013/TCGA.BRCA	D8-A140	BRCA	3.30345	38.4791	41.5728	2.4907	7.83915	2.28096	2.38352
2013/TCGA.BRCA	D8-A141	BRCA	2.55952	25.1933	53.9158	7.27672	24.94	7.7135	7.49192
2013/TCGA.BRCA	D8-A143	BRCA	5.02898	24.0003	28.3443	8.27531	4.14704	3.30262	5.22783
2013/TCGA.BRCA	D8-A145	BRCA	1.7537	33.1221	46.4808	2.05869	3.7819	2.8593	2.4262
2013/TCGA.BRCA	D8-A146	BRCA	1.5514	19.6511	43.0148	2.62426	4.66965	2.00679	2.29485
2013/TCGA.BRCA	D8-A1JD	BRCA	1.72619	12.5503	54.2708	0.658788	2.14315	1.2592	0.910795
2013/TCGA.BRCA	E2-A10A	BRCA	5.76675	39.9059	26.1178	0.528309	0.92268	0.439017	0.481598
2013/TCGA.BRCA	E2-A10C	BRCA	0.613577	22.1764	55.6477	3.98199	12.6597	1.991	2.81569
2013/TCGA.BRCA	E2-A14O	BRCA	0.366362	7.083	39.964	4.56426	2.01499	0.992231	2.1281
2013/TCGA.BRCA	E2-A14Q	BRCA	1.13866	19.33	37.7763	1.3664	6.04858	1.65789	1.5051
2013/TCGA.BRCA	E2-A14R	BRCA	2.79873	20.3051	46.2791	22.0614	9.39575	5.79738	11.3092
2013/TCGA.BRCA	E2-A14S	BRCA	0.701457	5.83211	46.7972	1.05218	3.9482	1.22254	1.13417
2013/TCGA.BRCA	E2-A14T	BRCA	1.1049	25.5312	23.3608	0.562317	2.43671	0.759622	0.653566
2013/TCGA.BRCA	E2-A14X	BRCA	3.44825	60.566	42.9553	4.00243	7.62309	3.85465	3.92785
2013/TCGA.BRCA	E2-A14Z	BRCA	4.28576	8.16185	42.595	10.5463	13.3825	5.43073	7.56797
2013/TCGA.BRCA	E2-A150	BRCA	2.79804	36.6963	56.1461	5.08912	2.88579	1.83286	3.05412
2013/TCGA.BRCA	E2-A154	BRCA	1.13276	14.9421	35.5307	0.250764	1.14141	0.276705	0.263415
2013/TCGA.BRCA	E2-A155	BRCA	0.30333	39.966	35.1954	0.321713	2.59209	0.45959	0.384521
2013/TCGA.BRCA	E2-A156	BRCA	0.237447	28.5656	26.184	0.151103	0.0719537	0.338183	0.226054
2013/TCGA.BRCA	E2-A15C	BRCA	1.03451	17.5618	37.1678	1.21658	4.52701	1.60556	1.3976
2013/TCGA.BRCA	E2-A15F	BRCA	4.18435	21.1102	33.7613	1.47771	1.73405	0.776554	1.07123
2013/TCGA.BRCA	E2-A15G	BRCA	1.46081	15.9471	41.3286	0.167384	1.44559	0.563019	0.306986
2013/TCGA.BRCA	E2-A15J	BRCA	1.06235	18.6076	35.3423	0.481891	0.449035	0.328562	0.397908
2013/TCGA.BRCA	E2-A15O	BRCA	0.499581	11.0416	15.7326	0.355634	3.95431	0.829812	0.54324
2013/TCGA.BRCA	E2-A15P	BRCA	0.803313	13.9347	52.7562	0.580612	2.28268	1.07373	0.789572
2013/TCGA.BRCA	E2-A15R	BRCA	2.34087	4.5839	22.9195	0.301077	3.53765	0.173119	0.228303
2013/TCGA.BRCA	E2-A15T	BRCA	0.292242	82.2148	23.5215	0.623976	2.5275	0.40282	0.501348
2013/TCGA.BRCA	E2-A1AZ	BRCA	5.53963	27.6238	62.2238	14.7861	9.18043	5.55614	9.06386
2013/TCGA.BRCA	E2-A1B0	BRCA	3.11147	30.5074	54.1657	4.00847	6.97044	2.75641	3.324
2013/TCGA.BRCA	A2-A04N	BRCA	1.595	16.7291	34.9066	0.430833	2.57583	0.760832	0.572531
2013/TCGA.BRCA	A2-A04U	BRCA	0.67102	26.1972	88.3008	1.86242	2.58822	0.67102	1.11791
2013/TCGA.BRCA	A2-A04W	BRCA	1.20938	24.7396	24.1218	1.87979	1.73519	1.34083	1.5876
2013/TCGA.BRCA	A2-A0CS	BRCA	0.455589	16.3164	39.382	0.413209	0.985344	0.688681	0.53345
2013/TCGA.BRCA	A2-A0ET	BRCA	0.508754	54.178	41.0021	2.50065	6.07918	1.9919	2.23183
2013/TCGA.BRCA	A2-A0EV	BRCA	1.00519	9.40041	44.5449	3.06211	6.38483	2.82012	2.93863
2013/TCGA.BRCA	A2-A0EX	BRCA	3.3149	24.3092	39.7909	0.619266	3.18133	1.78494	1.05136
2013/TCGA.BRCA	A2-A0EY	BRCA	4.5076	29.01	32.6635	1.92641	5.02954	2.23957	2.07709
2013/TCGA.BRCA	A2-A0T2	BRCA	1.02411	17.452	30.1201	8.51555	6.9864	3.08636	5.1266
2013/TCGA.BRCA	A2-A0T7	BRCA	2.47622	23.4839	30.5838	1.10298	5.95315	1.7896	1.40495
2013/TCGA.BRCA	A2-A0YC	BRCA	0.924312	13.2626	55.7047	2.61182	2.82382	1.58575	2.03511
2013/TCGA.BRCA	A2-A0YD	BRCA	5.1135	26.8459	59.0083	3.45914	7.36194	3.1809	3.3171
2013/TCGA.BRCA	A2-A0YE	BRCA	6.02159	21.2382	24.8599	2.52291	0.975761	1.7845	2.12182
2013/TCGA.BRCA	A2-A0YF	BRCA	6.06471	49.8606	34.4135	0.473943	1.36917	0.772352	0.605021
2013/TCGA.BRCA	A2-A0YI	BRCA	3.28408	17.011	61.1627	4.87691	15.9909	3.83889	4.32688
2013/TCGA.BRCA	A2-A0YL	BRCA	4.65538	31.891	49.3978	2.65553	9.41731	2.34408	2.49495
2013/TCGA.BRCA	A2-A0YM	BRCA	4.36316	44.4871	44.4614	5.07324	4.11506	2.90877	3.84147
2013/TCGA.BRCA	A2-A0YT	BRCA	3.20645	13.7659	44.0928	2.80354	5.29651	2.1824	2.47355
2013/TCGA.BRCA	A8-A09R	BRCA	3.70641	50.0402	37.8589	4.86513	5.30336	3.28303	3.99654
2013/TCGA.BRCA	A8-A0A9	BRCA	1.7016	4.21013	36.2247	1.33321	3.53476	1.14902	1.23769
2013/TCGA.BRCA	AN-A0FD	BRCA	0.454989	25.4667	30.8002	6.3572	3.32395	2.89423	4.28943
2013/TCGA.BRCA	AN-A0FF	BRCA	6.10583	29.916	39.6155	1.51581	4.59854	2.02676	1.75277
2013/TCGA.BRCA	AN-A0FK	BRCA	0.381404	39.8622	27.8534	0.533966	1.63459	0.991651	0.727673
2013/TCGA.BRCA	AN-A0FL	BRCA	3.00029	34.0592	34.847	0.938639	0.536365	1.12301	1.0267
2013/TCGA.BRCA	AN-A0FN	BRCA	2.85786	46.1678	87.6377	4.63631	13.8678	7.27829	5.809
2013/TCGA.BRCA	AN-A0FS	BRCA	0.929034	28.3665	39.8157	0.707835	1.50415	0.831707	0.767275
2013/TCGA.BRCA	AN-A0FT	BRCA	3.10213	35.8909	33.6185	2.41678	4.27445	2.38071	2.39867
2013/TCGA.BRCA	AN-A0FW	BRCA	1.08516	65.8216	29.921	3.45894	3.945	2.91636	3.17608
2013/TCGA.BRCA	AN-A0FX	BRCA	5.78891	92.3278	45.954	1.50976	2.34951	1.36683	1.43652
2013/TCGA.BRCA	AN-A0FY	BRCA	3.49224	15.0149	33.1417	1.05459	1.57324	0.87306	0.95954
2013/TCGA.BRCA	AN-A0G0	BRCA	3.77948	26.8698	47.5684	6.2893	1.41731	5.01963	5.61871
2013/TCGA.BRCA	AN-A0XO	BRCA	0.21544	19.4092	33.0896	0.430879	0.616941	0.21544	0.304678
2013/TCGA.BRCA	AN-A0XP	BRCA	0.416258	14.3247	59.7783	0.742025	0.588191	0.751074	0.746536
2013/TCGA.BRCA	AN-A0XR	BRCA	0.311674	16.317	26.1439	0.495012	0.696683	0.366675	0.426038
2013/TCGA.BRCA	AN-A0XS	BRCA	1.10132	10.6649	44.3538	2.94625	10.2507	3.19099	3.06618
2013/TCGA.BRCA	AO-A03M	BRCA	1.83138	8.6627	34.7671	19.7672	16.2886	6.9476	11.719
2013/TCGA.BRCA	AO-A03N	BRCA	2.51755	21.8307	86.4778	0.521492	1.07895	1.31272	0.82739
2013/TCGA.BRCA	AO-A03U	BRCA	6.02618	60.9487	73.2542	28.5038	4.50758	34.2166	31.2299
2013/TCGA.BRCA	AO-A0J2	BRCA	2.09412	15.6812	29.3546	38.1868	6.08526	11.5916	21.0391
2013/TCGA.BRCA	AO-A0J3	BRCA	0.23541	13.1157	16.546	1.37883	2.11869	1.24431	1.30984
2013/TCGA.BRCA	AO-A0J4	BRCA	3.10215	35.4992	52.5025	9.88202	6.32137	5.34585	7.26827
2013/TCGA.BRCA	AO-A0J5	BRCA	2.54816	47.5567	42.0357	0.398149	2.72511	1.30947	0.722056
2013/TCGA.BRCA	AO-A0J6	BRCA	2.45661	9.47711	28.7807	40.5679	15.3933	21.0615	29.2305
2013/TCGA.BRCA	AO-A0J8	BRCA	0.521318	16.3529	46.4979	4.41748	4.24371	2.82609	3.5333
2013/TCGA.BRCA	AO-A0J9	BRCA	3.82015	23.808	70.7542	8.61796	9.83099	6.02895	7.20814
2013/TCGA.BRCA	AO-A124	BRCA	7.62373	32.4722	76.7469	4.32147	2.7315	1.85497	2.83129
2013/TCGA.BRCA	AO-A125	BRCA	0.294491	23.5593	42.8425	0.459406	0.353389	0.176694	0.284911
2013/TCGA.BRCA	AO-A126	BRCA	1.41152	23.9026	52.7056	1.50473	4.06145	1.82432	1.65684
2013/TCGA.BRCA	AO-A128	BRCA	5.69877	26.554	69.9371	125.045	60.5483	61.6519	87.8025
2013/TCGA.BRCA	AO-A129	BRCA	1.74517	33.9011	36.2948	21.508	11.7092	6.88635	12.1701
2013/TCGA.BRCA	AO-A12C	BRCA	2.3693	35.6901	50.9199	0.321261	1.46576	0.441734	0.376712
2013/TCGA.BRCA	AO-A12E	BRCA	3.26557	19.512	45.7542	0.705581	1.773	1.01314	0.84549
2013/TCGA.BRCA	AO-A12G	BRCA	0.745391	21.7479	38.4534	1.53463	4.37004	1.11078	1.30562
2013/TCGA.BRCA	AQ-A04H	BRCA	4.22267	6.8181	39.2814	2.09913	2.22931	1.34247	1.67869
2013/TCGA.BRCA	AR-A0TP	BRCA	4.96314	58.7355	57.3146	0.70032	0.263889	0.416132	0.539839
2013/TCGA.BRCA	AR-A0TZ	BRCA	4.04697	17.5273	21.3093	0.487069	1.82651	0.601674	0.541347
2013/TCGA.BRCA	AR-A0U4	BRCA	3.41407	12.3635	72.8336	17.2798	3.28662	4.27897	8.59882
2013/TCGA.BRCA	B6-A0I6	BRCA	4.28665	44.64	40.4157	0.499069	2.11213	0.632748	0.561948
2013/TCGA.BRCA	B6-A0I9	BRCA	3.76475	48.802	24.7655	2.23688	2.39666	1.46795	1.81208
2013/TCGA.BRCA	B6-A0IB	BRCA	0.114489	20.1729	19.9668	0.274773	1.0304	0.435057	0.345748
2013/TCGA.BRCA	B6-A0IE	BRCA	0.993072	16.4672	26.4869	0.578057	3.1719	1.06718	0.785425
2013/TCGA.BRCA	B6-A0IG	BRCA	0.343201	40.2965	15.2665	2.01187	3.24265	1.47931	1.72516
2013/TCGA.BRCA	B6-A0IH	BRCA	4.65221	29.9422	48.5765	2.90339	12.1738	5.43324	3.97175
2013/TCGA.BRCA	B6-A0IJ	BRCA	3.09455	25.8704	61.6709	12.2544	14.9639	7.3719	9.50464
2013/TCGA.BRCA	B6-A0IM	BRCA	0.669048	37.1051	23.706	0.461101	1.76303	1.42851	0.811595
2013/TCGA.BRCA	B6-A0IN	BRCA	1.64225	21.4052	43.0343	2.72464	4.18027	4.01231	3.30637
2013/TCGA.BRCA	B6-A0IO	BRCA	2.81097	25.5865	33.6653	3.71845	3.41965	0.984947	1.91376
2013/TCGA.BRCA	B6-A0IP	BRCA	0.685216	21.2602	35.372	0.86115	4.23167	1.62044	1.18129
2013/TCGA.BRCA	B6-A0IQ	BRCA	3.52443	18.1079	44.7964	11.1088	4.69509	3.15082	5.91623
2013/TCGA.BRCA	B6-A0RS	BRCA	2.57755	20.1951	40.4418	8.20951	12.7589	3.60858	5.44285
2013/TCGA.BRCA	B6-A0RT	BRCA	6.58712	20.1872	75.693	45.8561	79.8246	31.4678	37.9867
2013/TCGA.BRCA	B6-A0WX	BRCA	2.6045	25.4263	42.57	0.91806	7.46423	2.07561	1.38041
2013/TCGA.BRCA	B6-A0WY	BRCA	3.02661	28.4953	41.6949	2.37611	5.48403	1.96052	2.15834
2013/TCGA.BRCA	B6-A0WZ	BRCA	0.169685	16.7988	23.0658	0.690051	1.34616	0.723988	0.706815
2013/TCGA.BRCA	B6-A0X7	BRCA	3.89726	29.5157	34.198	0.877345	1.94863	1.14517	1.00235
2013/TCGA.BRCA	BH-A0BP	BRCA	2.90365	29.7537	37.0391	0.804626	1.70546	1.23318	0.996116
2013/TCGA.BRCA	BH-A0DE	BRCA	2.05576	32.2102	57.6286	1.33529	7.05108	2.64175	1.87816
2013/TCGA.BRCA	BH-A0DX	BRCA	1.62374	23.2523	39.7999	2.33527	2.89172	2.39	2.36247
2013/TCGA.BRCA	BH-A0EI	BRCA	8.36601	31.9809	41.1008	0.147491	0.737454	0.254012	0.193557
2013/TCGA.BRCA	BH-A0HP	BRCA	4.71077	25.681	44.8561	1.25551	3.47601	2.60441	1.80828
2013/TCGA.BRCA	BH-A0HQ	BRCA	3.90618	9.2738	27.6951	0.847994	1.0194	0.838972	0.843471
2013/TCGA.BRCA	BH-A0HU	BRCA	1.39401	6.30184	33.6981	2.26958	4.1129	1.67051	1.94714
2013/TCGA.BRCA	BH-A0HW	BRCA	0.187003	11.5568	25.18	0.243104	1.15007	0.205703	0.223623
2013/TCGA.BRCA	BH-A0W4	BRCA	2.27891	20.6747	35.2017	0.892769	1.34699	0.524698	0.684423
2013/TCGA.BRCA	BH-A0W7	BRCA	2.24609	10.1414	46.2637	10.8124	16.238	5.59092	7.77503
2013/TCGA.BRCA	C8-A12N	BRCA	0.614707	23.9141	47.0945	0.743597	2.07216	1.02121	0.871416
2013/TCGA.BRCA	C8-A12O	BRCA	2.7908	23.5991	47.0618	1.9272	5.60888	2.27264	2.0928
2013/TCGA.BRCA	C8-A12X	BRCA	0.306102	3.79567	23.9066	1.69887	2.52534	2.0968	1.88738
2013/TCGA.BRCA	C8-A12Z	BRCA	1.52686	56.8463	32.0641	0.597932	0.726061	0.533868	0.564993
2013/TCGA.BRCA	D8-A142	BRCA	0.986861	23.9786	33.0703	2.48815	4.83982	2.46715	2.47763
2013/TCGA.BRCA	D8-A147	BRCA	3.10128	33.5776	53.001	2.29289	6.53326	2.77057	2.52044
2013/TCGA.BRCA	E2-A105	BRCA	0.312665	12.0599	16.6249	1.46506	2.32266	0.687864	1.00387
2013/TCGA.BRCA	E2-A106	BRCA	4.15438	9.73532	27.6059	0.433752	1.33981	0.375918	0.403801
2013/TCGA.BRCA	E2-A108	BRCA	3.83345	25.8082	71.3432	15.9587	47.0647	19.475	17.6294
2013/TCGA.BRCA	E2-A109	BRCA	0.815175	14.9703	29.4567	1.01897	3.99096	1.50298	1.23753
2013/TCGA.BRCA	E2-A10B	BRCA	2.30741	9.67723	42.2665	1.25017	3.98974	2.11448	1.62587
2013/TCGA.BRCA	E2-A10E	BRCA	0.550577	32.3464	41.2244	2.90773	3.96587	1.2388	1.89792
2013/TCGA.BRCA	E2-A10F	BRCA	3.7184	33.4258	45.4489	1.29786	8.67892	2.53998	1.81563
2013/TCGA.BRCA	E2-A159	BRCA	3.75245	21.9552	42.0969	39.2319	16.4664	13.3603	22.8943
2013/TCGA.BRCA	E2-A15D	BRCA	3.57618	24.6324	35.2274	0.61306	5.21101	2.49154	1.23591
2013/TCGA.BRCA	A1-A0SH	BRCA	5.54863	33.5644	48.5651	0.253096	1.58671	0.720349	0.426986
2013/TCGA.BRCA	A1-A0SJ	BRCA	2.49447	25.6086	40.6513	1.07177	4.41037	1.92539	1.43651
2013/TCGA.BRCA	A1-A0SK	BRCA	3.81856	23.8791	23.8529	0.462063	1.20311	0.23539	0.329796
2013/TCGA.BRCA	A2-A0EN	BRCA	4.84241	15.0305	55.4472	5.793	18.2401	5.94956	5.87076
2013/TCGA.BRCA	A2-A0SU	BRCA	1.53291	124.906	27.366	2.46911	4.98967	2.02673	2.23701
2013/TCGA.BRCA	A2-A0SV	BRCA	2.0521	9.45842	35.5524	3.1667	1.9271	2.08335	2.56853
2013/TCGA.BRCA	A2-A0SW	BRCA	1.65086	16.231	39.9567	12.3303	27.1588	8.79485	10.4136
2013/TCGA.BRCA	A2-A0SY	BRCA	2.93011	22.221	41.6828	2.37145	5.95143	2.8047	2.57899
2013/TCGA.BRCA	A2-A0T5	BRCA	3.66433	25.355	35.4401	0.514101	1.35635	0.623484	0.566157
2013/TCGA.BRCA	A2-A0T6	BRCA	9.91728	25.2344	57.4879	5.34319	8.54101	3.65118	4.41689
2013/TCGA.BRCA	A8-A08L	BRCA	1.35527	36.6092	24.3276	16.3643	7.60973	6.37231	10.2117
2013/TCGA.BRCA	A8-A09D	BRCA	1.52151	33.6974	40.5768	1.87622	2.59498	2.73499	2.26527
2013/TCGA.BRCA	AR-A0TW	BRCA	0.868529	24.8661	33.242	38.3699	17.0969	13.2778	22.5714
2013/TCGA.BRCA	AR-A0TX	BRCA	4.35662	23.6793	50.8828	19.4799	13.4769	8.86124	13.1384
2013/TCGA.BRCA	B6-A0I2	BRCA	3.61148	24.2292	47.5766	93.0847	35.3519	29.231	52.1628
2013/TCGA.BRCA	B6-A0I5	BRCA	1.95835	15.577	33.6692	3.41364	3.16211	1.04206	1.88606
2013/TCGA.BRCA	B6-A0I8	BRCA	0.910579	9.12419	31.4564	0.156362	0.377109	0.699031	0.330608
2013/TCGA.BRCA	B6-A0IA	BRCA	0.134125	15.2902	58.5957	0.167656	0.536498	0.201187	0.183658
2013/TCGA.BRCA	B6-A0IC	BRCA	0.126802	27.9598	28.7365	0.174353	0.0871763	0.166428	0.170344
2013/TCGA.BRCA	B6-A0RL	BRCA	0.0451469	6.89845	18.4741	0	3.80137	0.0902939	0
2013/TCGA.BRCA	B6-A0RO	BRCA	0.566604	8.23599	33.4094	0.333892	1.70993	0.58684	0.442652
2013/TCGA.BRCA	B6-A0RP	BRCA	0.919816	15.7253	48.8652	2.29069	7.88919	2.93633	2.5935
2013/TCGA.BRCA	B6-A0RV	BRCA	1.72052	16.5831	32.8065	3.61601	9.47744	3.8493	3.73083
2013/TCGA.BRCA	BH-A0BG	BRCA	2.57863	34.1722	76.7835	19.7766	15.866	6.56379	11.3934
2013/TCGA.BRCA	BH-A0BL	BRCA	3.40705	24.4132	45.6815	20.4502	8.69632	5.18602	10.2983
2013/TCGA.BRCA	BH-A0BO	BRCA	1.15131	56.2556	62.9048	4.8138	2.48616	2.64467	3.56804
2013/TCGA.BRCA	BH-A0E7	BRCA	0.970166	30.3558	27.7981	0.19243	0.336752	0.264591	0.225644
2013/TCGA.BRCA	BH-A0H9	BRCA	0.685936	12.7927	31.5016	1.05463	1.96349	1.08892	1.07164
2013/TCGA.BRCA	BH-A0HI	BRCA	0.859781	28.7831	40.8298	0.781619	1.91497	0.908633	0.842737
2013/TCGA.BRCA	BH-A0HO	BRCA	1.1489	37.5156	35.4567	0.659766	1.83142	0.853145	0.750251
2013/TCGA.BRCA	BH-A0HX	BRCA	1.48249	10.6705	35.2005	1.16358	2.86155	1.43939	1.29416
2013/TCGA.BRCA	BH-A0HY	BRCA	1.52672	21.0687	37.3651	0.836869	2.46537	0.802942	0.81973
2013/TCGA.BRCA	A1-A0SM	BRCA	1.04124	17.9359	42.2826	0.581871	1.90895	0.724787	0.649409
2013/TCGA.BRCA	A1-A0SO	BRCA	13.2052	21.8779	64.8482	2.6291	2.43277	0.99018	1.61347
2013/TCGA.BRCA	A1-A0SP	BRCA	2.69329	23.6663	36.6676	7.97169	2.98533	1.88206	3.87339
2013/TCGA.BRCA	A2-A0SX	BRCA	3.71798	34.1064	57.283	12.3216	16.7309	7.37991	9.53586
2013/TCGA.BRCA	A2-A0T0	BRCA	3.5434	31.239	84.3557	4.94932	2.1489	4.33209	4.63043
2013/TCGA.BRCA	A2-A0T1	BRCA	2.16283	14.9357	36.632	15.5615	19.0573	11.399	13.3186
2013/TCGA.BRCA	A8-A075	BRCA	7.95259	24.1695	45.9966	7.90537	6.35641	4.31631	5.84141
2013/TCGA.BRCA	AO-A0JG	BRCA	1.85264	37.0528	50.1025	2.68958	21.3947	7.34555	4.44482
2013/TCGA.BRCA	AR-A0TQ	BRCA	2.9195	17.0242	38.4834	13.2772	10.46	5.29042	8.38105
2013/TCGA.BRCA	AR-A0TR	BRCA	0.429418	5.94703	34.0131	0.891245	2.23621	0.964165	0.926988
2013/TCGA.BRCA	B6-A0IK	BRCA	1.84352	71.502	34.4899	1.72196	4.13271	2.05623	1.88169
2013/TCGA.BRCA	B6-A0RE	BRCA	1.41453	34.3964	33.3279	1.98441	1.50611	0.834469	1.28683
2013/TCGA.BRCA	B6-A0RU	BRCA	6.2519	39.1392	40.7939	1.19851	1.73515	0.840742	1.00381
2013/TCGA.BRCA	BH-A0DS	BRCA	0.964666	19.8227	45.1746	2.74106	8.36436	2.41167	2.5711
2013/TCGA.BRCA	BH-A0E2	BRCA	1.0849	103.317	31.9075	1.5886	6.58686	2.28603	1.90567
2013/TCGA.BRCA	BH-A0GY	BRCA	2.60316	24.6969	37.3341	9.04955	3.84322	1.87428	4.11842
2013/TCGA.BRCA	BH-A0GZ	BRCA	0.693705	25.8131	40.9042	0.4503	3.62674	0.754556	0.582903
2013/TCGA.BRCA	BH-A0H0	BRCA	0.368563	15.839	34.562	0.63577	1.44661	0.93062	0.769195
2013/TCGA.BRCA	BH-A0H6	BRCA	2.17804	23.3324	34.7285	0.565947	1.39772	0.565947	0.565947
2013/TCGA.BRCA	BH-A0HB	BRCA	0.655392	8.80282	28.3746	6.79809	11.0517	4.85761	5.74652
2013/TCGA.BRCA	BH-A0HF	BRCA	1.72241	22.1874	39.4013	5.33029	4.24996	2.37468	3.55777
2013/TCGA.BRCA	BH-A8FY	BRCA	0.416872	11.4762	42.1163	0.52722	0.576264	0.416872	0.46881
2013/TCGA.BRCA	C8-A8HP	BRCA	0.69965	24.6596	28.0719	23.5671	9.47596	9.61098	15.05
2013/TCGA.BRCA	C8-A8HQ	BRCA	0.614954	19.6326	38.8155	6.45243	8.90307	4.66264	5.48501
2013/TCGA.BRCA	C8-A8HR	BRCA	4.73626	22.4431	44.4013	8.39885	8.96166	7.12603	7.73631
2013/TCGA.BRCA	LL-A8F5	BRCA	1.25973	18.194	55.302	12.6692	5.30884	6.96448	9.39333
2013/TCGA.BRCA	XX-A89A	BRCA	2.97753	18.2918	54.1039	2.17868	6.33633	4.12134	2.99651
2013/TCGA.BRCA	D8-A1XL	BRCA	2.29461	10.2237	43.4175	30.4307	13.8758	7.61668	15.2243
2013/TCGA.BRCA	D8-A1XQ	BRCA	0.671499	28.5285	50.515	9.81813	6.68447	4.6598	6.76391
2013/TCGA.BRCA	D8-A1XS	BRCA	2.51747	13.9149	36.9121	1.05232	3.40789	1.20612	1.1266
2013/TCGA.BRCA	D8-A1Y3	BRCA	0.263088	6.5772	26.4897	7.82687	4.30807	3.22283	5.02242
2013/TCGA.BRCA	D8-A27G	BRCA	2.81891	19.5242	37.5393	2.20309	11.2496	3.01841	2.57872
2013/TCGA.BRCA	D8-A27I	BRCA	2.08336	26.3297	44.861	5.51238	5.36646	4.2802	4.85737
2013/TCGA.BRCA	D8-A27M	BRCA	5.15966	58.3181	73.3882	14.0726	10.7609	6.57428	9.61857
2013/TCGA.BRCA	D8-A27R	BRCA	0.545406	4.95567	28.2107	2.88689	7.29716	3.4511	3.15642
2013/TCGA.BRCA	D8-A27T	BRCA	3.48344	14.5431	53.9888	5.28428	7.73997	4.57486	4.91679
2013/TCGA.BRCA	D8-A27W	BRCA	1.48041	20.1315	32.5488	3.27301	6.59637	3.10181	3.18626
2013/TCGA.BRCA	D8-A73X	BRCA	0.857838	22.4067	33.6616	0.832103	2.00734	1.20097	0.999666
2013/TCGA.BRCA	E2-A15S	BRCA	0.581143	5.63955	14.8069	0.482922	2.06265	0.769401	0.609558
2013/TCGA.BRCA	E2-A572	BRCA	0.157796	21.6574	16.6474	1.57796	1.55823	0.848151	1.15687
2013/TCGA.BRCA	E2-A576	BRCA	0.213876	9.9041	11.7138	2.61587	2.96136	1.39842	1.91261
2013/TCGA.BRCA	E9-A1NC	BRCA	1.24508	25.342	41.2244	21.5005	11.0387	6.95424	12.2278
2013/TCGA.BRCA	E9-A1NI	BRCA	0.571431	10.4631	33.3991	0.906407	0.935964	0.600987	0.738064
2013/TCGA.BRCA	E9-A1R0	BRCA	2.86456	32.5156	32.1457	2.79817	5.78604	4.19251	3.4251
2013/TCGA.BRCA	E9-A1RG	BRCA	0.781711	2.8793	20.8196	4.5209	2.14971	2.05851	3.05062
2013/TCGA.BRCA	E9-A22D	BRCA	1.25557	5.80986	49.0585	163.544	79.9569	41.936	82.8153
2013/TCGA.BRCA	E9-A6HE	BRCA	1.42347	7.43966	24.0782	4.96873	3.57211	2.82009	3.74329
2013/TCGA.BRCA	LD-A66U	BRCA	1.31194	10.5698	31.3132	3.96057	13.1813	5.37152	4.6124
2013/TCGA.BRCA	LL-A6FP	BRCA	0.503549	20.8084	16.4838	0.192533	0.325826	0.414687	0.282562
2013/TCGA.BRCA	LL-A6FQ	BRCA	0.190406	20.0688	23.3629	3.82717	1.08532	0.932991	1.88963
2013/TCGA.BRCA	LL-A6FR	BRCA	0.524787	21.9056	29.0664	0.626359	0.270858	0.660216	0.643064
2013/TCGA.BRCA	LL-A73Y	BRCA	2.44501	41.8664	52.9292	4.70061	3.48672	2.29865	3.2871
2013/TCGA.BRCA	LL-A73Z	BRCA	1.79617	24.7472	34.981	8.83672	7.0849	4.11345	6.02905
2013/TCGA.BRCA	LL-A740	BRCA	0.433826	12.0664	33.566	3.69257	0.908009	1.31157	2.20069
2013/TCGA.BRCA	OL-A66L	BRCA	0.503803	11.6163	31.1494	7.67221	7.24037	6.6502	7.14295
2013/TCGA.BRCA	OL-A66N	BRCA	1.72458	13.5407	28.7251	14.0527	6.60192	3.88031	7.38435
2013/TCGA.BRCA	OL-A66O	BRCA	0.814187	4.69943	18.8263	0.685632	3.2139	0.471372	0.568496
2013/TCGA.BRCA	OL-A66P	BRCA	1.65325	13.2726	43.59	105.436	35.836	50.8317	73.2084
2013/TCGA.BRCA	OL-A6VO	BRCA	0.694479	12.9027	28.7295	3.70084	3.15257	1.74533	2.5415
2013/TCGA.BRCA	A1-A0SE	BRCA	4.04201	16.8549	34.7842	0.722102	5.68875	1.81406	1.14452
2013/TCGA.BRCA	A2-A04P	BRCA	4.14584	19.2199	61.3661	4.75721	5.445	1.71947	2.86005
2013/TCGA.BRCA	A2-A04Q	BRCA	2.18135	18.7711	54.7777	69.9467	44.8181	26.0614	42.6955
2013/TCGA.BRCA	A2-A04T	BRCA	3.02112	52.7882	25.3077	41.4009	9.89996	8.13377	18.3506
2013/TCGA.BRCA	A2-A04V	BRCA	0.463766	25.6981	28.8081	3.49189	1.84142	0.77749	1.6477
2013/TCGA.BRCA	A2-A04X	BRCA	2.29048	15.3015	42.95	23.2166	12.7671	8.78245	14.2793
2013/TCGA.BRCA	A2-A04Y	BRCA	1.84185	16.7194	47.4883	2.55575	12.3361	2.38441	2.46859
2013/TCGA.BRCA	A2-A0CM	BRCA	4.76104	11.1347	59.5706	23.7092	19.3513	10.1748	15.5318
2013/TCGA.BRCA	A2-A0CQ	BRCA	3.35511	33.4757	38.766	0.552902	2.4001	0.578034	0.565328
2013/TCGA.BRCA	A2-A0CT	BRCA	0.822839	19.4407	28.9983	0.334561	1.13027	0.388814	0.360669
2013/TCGA.BRCA	A2-A0CU	BRCA	0.541054	23.1814	27.9482	0.485083	2.31347	1.01681	0.702308
2013/TCGA.BRCA	A2-A0CY	BRCA	2.09637	12.3409	39.04	0.415319	1.70083	0.355987	0.38451
2013/TCGA.BRCA	A2-A0CZ	BRCA	1.79346	23.9494	39.4439	2.06187	8.19868	3.92853	2.84607
2013/TCGA.BRCA	A2-A0D1	BRCA	0.163497	26.8407	10.382	1.60772	2.80669	1.03548	1.29025
2013/TCGA.BRCA	A2-A0D2	BRCA	0.512728	32.2255	44.3564	29.0728	8.32365	7.69092	14.9531
2013/TCGA.BRCA	A2-A0EO	BRCA	3.48574	29.4116	46.25	2.20503	6.4926	2.41663	2.30841
2013/TCGA.BRCA	A2-A0EQ	BRCA	2.1189	24.7442	45.9758	42.5771	20.1082	21.6583	30.3668
2013/TCGA.BRCA	A2-A0ER	BRCA	1.6337	22.3	31.8367	0.837269	2.10338	0.765795	0.800735
2013/TCGA.BRCA	A2-A0EU	BRCA	0.902283	22.8691	33.1146	0.876985	2.63096	1.02877	0.949851
2013/TCGA.BRCA	A2-A0ST	BRCA	4.42181	24.6737	69.3971	37.7117	36.8905	23.1955	29.5761
2013/TCGA.BRCA	A2-A0T4	BRCA	2.16091	28.3619	38.1632	5.9232	8.2674	4.19641	4.9856
2013/TCGA.BRCA	A7-A0CD	BRCA	6.44264	18.7471	41.1667	0.661241	1.8765	0.70592	0.683216
2013/TCGA.BRCA	A8-A06N	BRCA	3.18281	1.38168	26.581	0.485234	1.51327	0.59215	0.536033
2013/TCGA.BRCA	A8-A06O	BRCA	1.19642	9.66582	39.8492	2.65522	3.05402	1.33286	1.88123
2013/TCGA.BRCA	A8-A06P	BRCA	3.29531	21.868	34.6622	0.538203	1.59573	0.9631	0.719961
2013/TCGA.BRCA	A8-A06Q	BRCA	0.420208	14.7073	39.0914	0.300149	0.864429	0.44422	0.365147
2013/TCGA.BRCA	A8-A06T	BRCA	0.708246	9.88888	34.6332	4.82492	6.40077	2.24868	3.29389
2013/TCGA.BRCA	A8-A06X	BRCA	0.414843	19.2013	25.7795	7.25975	6.13374	4.11879	5.46822
2013/TCGA.BRCA	A8-A06Y	BRCA	1.48103	47.1901	25.5021	0.294177	0.507202	0.405762	0.345494
2013/TCGA.BRCA	A8-A06Z	BRCA	2.18955	27.8096	35.3488	0.428881	0.270872	0.733613	0.560921
2013/TCGA.BRCA	A8-A076	BRCA	0.787544	8.09801	33.1453	1.05291	2.30271	1.25836	1.15106
2013/TCGA.BRCA	A8-A079	BRCA	3.6832	7.69071	29.871	1.04241	2.18907	0.648614	0.822268
2013/TCGA.BRCA	A8-A07B	BRCA	1.08821	13.7581	39.7753	4.03083	1.88772	1.46576	2.43068
2013/TCGA.BRCA	A8-A07C	BRCA	5.16232	70.8704	63.4593	13.7571	5.97264	6.20936	9.24244
2013/TCGA.BRCA	A8-A07F	BRCA	7.05879	22.3822	36.9672	0.806138	4.90457	1.1855	0.977586
2013/TCGA.BRCA	A8-A07G	BRCA	1.03751	19.5819	47.118	1.76657	4.40241	1.41139	1.57903
2013/TCGA.BRCA	A8-A07I	BRCA	7.37377	56.2468	37.3593	2.73503	3.10081	1.67926	2.14309
2013/TCGA.BRCA	A8-A07J	BRCA	1.79283	28.3301	58.8083	3.47573	3.37425	2.41863	2.8994
2013/TCGA.BRCA	A8-A07L	BRCA	2.50087	8.48537	31.9919	0.4794	1.94956	0.29563	0.376464
2013/TCGA.BRCA	A8-A07P	BRCA	1.90406	9.95061	27.6035	3.636	2.18375	0.796048	1.7013
2013/TCGA.BRCA	A8-A07R	BRCA	0.450472	27.4369	38.9292	1.61332	0.4819	0.408568	0.811881
2013/TCGA.BRCA	A8-A07S	BRCA	0.790507	59.6204	34.0906	0.59288	0.664744	0.404236	0.489555
2013/TCGA.BRCA	A8-A07U	BRCA	4.05819	27.7135	52.5732	60.7943	14.3869	17.2931	32.4241
2013/TCGA.BRCA	A8-A07W	BRCA	1.13043	26.2502	33.816	1.25962	1.98633	2.87452	1.90284
2013/TCGA.BRCA	A8-A07Z	BRCA	0.256155	11.4655	18.6174	3.64765	3.07387	3.24805	3.44206
2013/TCGA.BRCA	A8-A081	BRCA	1.15735	14.0149	38.9951	27.9623	17.1575	7.20598	14.1949
2013/TCGA.BRCA	A8-A082	BRCA	3.68047	28.0168	27.0945	0.50465	0.661266	0.191419	0.310805
2013/TCGA.BRCA	A8-A085	BRCA	0.408832	12.5841	35.4687	0.0299145	0.0398861	0.109687	0.057282
2013/TCGA.BRCA	A8-A086	BRCA	0.65034	16.5932	26.4248	0.497319	1.93189	0.401681	0.446949
2013/TCGA.BRCA	A8-A08A	BRCA	0.424545	23.7943	27.1413	0.473911	1.26376	1.25389	0.770865
2013/TCGA.BRCA	A8-A08B	BRCA	27.6008	3.37224	28.5566	8.8387	3.44742	3.37224	5.45951
2013/TCGA.BRCA	A8-A08C	BRCA	5.90519	28.4876	47.9458	1.02934	2.21219	0.875846	0.949498
2013/TCGA.BRCA	A8-A08F	BRCA	0.85917	25.6403	33.0275	13.0139	6.26689	5.37403	8.36284
2013/TCGA.BRCA	A8-A08H	BRCA	4.5875	31.8477	69.4368	14.8786	5.61851	8.37101	11.1602
2013/TCGA.BRCA	A8-A08J	BRCA	2.7735	39.7433	24.4027	1.26992	2.68206	1.60517	1.42774
2013/TCGA.BRCA	A8-A08O	BRCA	1.57733	14.7285	32.8029	0.3141	1.7412	0.675997	0.460793
2013/TCGA.BRCA	A8-A08P	BRCA	0.74258	13.3481	50.1654	10.8545	12.4038	4.24462	6.78773
2013/TCGA.BRCA	A8-A08R	BRCA	1.23914	29.9587	64.5689	18.9875	6.71997	9.90362	13.7129
2013/TCGA.BRCA	A8-A08S	BRCA	0.60661	27.0922	33.5036	1.66118	2.09047	0.783927	1.14116
2013/TCGA.BRCA	A8-A08T	BRCA	0.589303	45.8478	37.5794	1.20581	2.42974	0.698098	0.91748
2013/TCGA.BRCA	A8-A08X	BRCA	5.1943	18.1394	32.2893	4.47785	4.02192	2.78441	3.53103
2013/TCGA.BRCA	A8-A090	BRCA	2.51728	11.3007	39.9899	2.46306	4.21354	2.09903	2.27377
2013/TCGA.BRCA	A8-A091	BRCA	1.83072	21.7	27.9563	0.34431	3.65305	1.9063	0.810161
2013/TCGA.BRCA	A8-A092	BRCA	3.02563	9.65102	35.3688	1.34877	1.69508	0.966013	1.14146
2013/TCGA.BRCA	A8-A093	BRCA	0.544989	7.34827	28.8118	0.290661	0.599488	0.372409	0.329006
2013/TCGA.BRCA	A8-A094	BRCA	5.20785	25.0518	33.3053	24.6256	9.64648	8.86687	14.7767
2013/TCGA.BRCA	A8-A097	BRCA	0.931506	33.4221	32.344	2.48402	2.70827	1.31963	1.81052
2013/TCGA.BRCA	A8-A09A	BRCA	1.50596	27.598	39.4003	1.65825	7.62287	2.80887	2.1582
2013/TCGA.BRCA	A8-A09B	BRCA	0.717635	18.9952	29.7774	0.55816	2.47185	1.31123	0.855499
2013/TCGA.BRCA	A8-A09C	BRCA	2.33252	17.421	31.6348	0.437348	0.85387	0.531066	0.481934
2013/TCGA.BRCA	A8-A09E	BRCA	0.270972	16.2382	24.6785	0.431547	1.33479	0.923311	0.631231
2013/TCGA.BRCA	A8-A09K	BRCA	1.03288	14.1998	31.7402	11.9293	15.8468	6.02049	8.47469
2013/TCGA.BRCA	A8-A09N	BRCA	3.18707	11.3836	42.4683	1.35601	4.76764	2.17653	1.71797
2013/TCGA.BRCA	A8-A09Q	BRCA	2.86507	9.45588	56.7919	2.76315	4.92611	4.59771	3.56429
2013/TCGA.BRCA	A8-A09T	BRCA	0.452152	17.829	34.8778	0.78905	0.966364	0.461018	0.60313
2013/TCGA.BRCA	A8-A09V	BRCA	0.895896	33.3354	37.4538	0.12703	0.722065	0.120344	0.123642
2013/TCGA.BRCA	A8-A09X	BRCA	37.452	8.01249	41.694	6.62269	16.7018	7.98832	7.27353
2013/TCGA.BRCA	A8-A0A1	BRCA	1.21748	20.1124	54.2738	4.27719	7.10462	2.97961	3.56993
2013/TCGA.BRCA	A8-A0A2	BRCA	0.930687	19.6181	36.2138	0.97676	5.57491	1.86137	1.34838
2013/TCGA.BRCA	A8-A0A4	BRCA	2.36702	13.9551	42.2716	0.597732	2.19168	1.8968	1.06479
2013/TCGA.BRCA	A8-A0A6	BRCA	7.28613	34.6194	60.0797	10.1574	22.7846	6.92594	8.38745
2013/TCGA.BRCA	A8-A0A7	BRCA	3.84715	28.1633	62.9485	25.1472	58.0155	18.5119	21.576
2013/TCGA.BRCA	A8-A0AB	BRCA	4.34371	11.4656	35.003	0.130465	0.498836	0.276279	0.189854
2013/TCGA.BRCA	A8-A0AD	BRCA	4.23467	23.4435	48.9913	0.27067	1.64148	0.663578	0.423805
2013/TCGA.BRCA	AC-A62V	BRCA	0.2011	11.5246	20.899	0.587832	0.541424	1.06738	0.79211
2013/TCGA.BRCA	AC-A6IX	BRCA	3.59797	33.9665	41.1625	3.01544	9.65454	4.00916	3.47698
2013/TCGA.BRCA	AN-A041	BRCA	0.623965	36.8524	35.0861	0.681562	0.940748	0.681562	0.681562
2013/TCGA.BRCA	AN-A046	BRCA	0.832122	13.9045	34.627	16.723	17.8369	7.16698	10.9477
2013/TCGA.BRCA	AN-A049	BRCA	0.533812	17.1756	48.9234	2.58477	3.4651	1.66699	2.07576
2013/TCGA.BRCA	AN-A04A	BRCA	1.33375	34.4612	23.9474	1.41786	2.15082	1.44189	1.42983
2013/TCGA.BRCA	AN-A04C	BRCA	0.483337	15.1082	32.29	3.07153	3.80433	1.69948	2.28473
2013/TCGA.BRCA	AN-A04D	BRCA	1.88806	41.0153	31.6083	1.2439	0.444249	0.455355	0.752606
2013/TCGA.BRCA	AN-A0AJ	BRCA	1.48764	9.28971	51.8426	23.9092	10.6917	7.83418	13.6861
2013/TCGA.BRCA	AN-A0AK	BRCA	0.320984	6.24916	30.6841	6.51999	2.35723	2.98916	4.41467
2013/TCGA.BRCA	AN-A0AL	BRCA	2.85421	40.4193	47.2095	9.8171	2.87723	13.6265	11.566
2013/TCGA.BRCA	AN-A0AM	BRCA	1.52461	24.9989	25.6856	12.0688	4.62038	5.12082	7.86145
2013/TCGA.BRCA	AN-A0AR	BRCA	0.560722	22.2019	18.4371	0.547372	0.667526	0.587423	0.567044
2013/TCGA.BRCA	AN-A0AS	BRCA	2.00289	9.86305	47.324	1.72341	1.92137	0.989799	1.30608
2013/TCGA.BRCA	AN-A0AT	BRCA	2.75333	8.65949	36.29	11.402	4.81563	3.74669	6.53604
2013/TCGA.BRCA	AN-A0FJ	BRCA	2.29566	41.2283	28.462	1.10108	2.91891	1.86977	1.43484
2013/TCGA.BRCA	AN-A0FV	BRCA	0.308725	23.2141	24.5088	0.278849	0.35852	0.239013	0.258164
2013/TCGA.BRCA	AN-A0XW	BRCA	1.11332	38.1055	56.0589	18.9264	14.7632	7.98971	12.297
2013/TCGA.BRCA	AO-A03L	BRCA	2.61273	13.8967	36.228	1.82702	6.15318	1.42943	1.61604
2013/TCGA.BRCA	AO-A03O	BRCA	0.653621	6.09432	30.4808	10.5868	4.63058	3.82967	6.36741
2013/TCGA.BRCA	AO-A03P	BRCA	2.59069	19.1521	28.0093	1.05798	1.66835	0.718882	0.872101
2013/TCGA.BRCA	AO-A03T	BRCA	0.989236	15.7882	33.0998	17.1731	6.03434	2.71051	6.8226
2013/TCGA.BRCA	AO-A0JA	BRCA	1.04211	44.3342	41.4017	1.33293	3.91802	1.7207	1.51446
2013/TCGA.BRCA	AO-A0JB	BRCA	0.880454	30.8159	36.9114	3.3525	4.60545	1.59159	2.30994
2013/TCGA.BRCA	AO-A0JC	BRCA	9.49611	20.5405	186.464	62.1066	77.3107	25.9388	40.1369
2013/TCGA.BRCA	AO-A0JD	BRCA	10.1363	17.9905	46.457	5.39185	4.37292	2.49426	3.66725
2013/TCGA.BRCA	AO-A0JE	BRCA	0.885213	19.3377	42.3954	13.078	14.5744	4.81598	7.9362
2013/TCGA.BRCA	AO-A0JF	BRCA	2.88559	44.4033	69.7683	2.23882	8.88894	4.02988	3.00369
2013/TCGA.BRCA	AO-A0JI	BRCA	0.808288	9.96303	31.6902	0.47443	4.38409	0.931289	0.664704
2013/TCGA.BRCA	AO-A0JJ	BRCA	3.34657	34.9152	59.0124	1.99432	15.0985	3.99837	2.82383
2013/TCGA.BRCA	AO-A0JL	BRCA	2.19164	21.3012	39.1227	7.03632	3.61429	3.32591	4.83758
2013/TCGA.BRCA	AO-A0JM	BRCA	0.904258	10.1532	25.2209	1.96578	2.03458	1.23844	1.56029
2013/TCGA.BRCA	AQ-A04J	BRCA	5.19303	45.5856	48.0774	14.4274	9.15062	4.47061	8.03115
2013/TCGA.BRCA	AR-A0TT	BRCA	3.16963	33.3066	52.8951	10.3548	18.498	7.59285	8.86693
2013/TCGA.BRCA	AR-A0TU	BRCA	0.303437	14.284	48.4376	28.8603	9.35037	7.40612	14.6199
2013/TCGA.BRCA	AR-A0TV	BRCA	0.721551	23.6125	33.3064	9.97623	12.0154	5.30183	7.27271
2013/TCGA.BRCA	AR-A24X	BRCA	6.26226	24.959	48.1825	0.540273	5.08348	1.02324	0.743526
2013/TCGA.BRCA	AR-A252	BRCA	5.22442	65.2404	84.8041	22.3612	28.688	13.0888	17.108
2013/TCGA.BRCA	AR-A254	BRCA	4.41818	13.3133	53.8606	11.2071	7.48445	3.65406	6.39932
2013/TCGA.BRCA	B6-A0RG	BRCA	0.461963	14.6699	24.3506	0.698078	1.27297	0.359305	0.500822
2013/TCGA.BRCA	B6-A0RH	BRCA	0.696134	16.3132	31.3523	5.04369	3.99292	1.26092	2.52184
2013/TCGA.BRCA	B6-A0RI	BRCA	0.49045	43.4921	27.3821	0.407323	1.28016	0.507076	0.454471
2013/TCGA.BRCA	B6-A0RM	BRCA	1.54408	15.9881	24.2948	0.410452	1.51476	1.09454	0.670265
2013/TCGA.BRCA	B6-A0RN	BRCA	3.34895	35.6984	41.9993	0.142509	2.09691	0.478422	0.261112
2013/TCGA.BRCA	BH-A0AW	BRCA	2.86492	16.9278	43.511	20.991	18.071	11.6663	15.6489
2013/TCGA.BRCA	BH-A0B1	BRCA	1.03414	19.2369	95.4431	1.71137	2.08659	1.12566	1.38795
2013/TCGA.BRCA	BH-A0BD	BRCA	1.31955	23.5085	40.6064	3.19124	7.31833	3.71532	3.44332
2013/TCGA.BRCA	BH-A0EB	BRCA	1.4748	30.1372	52.4943	1.61373	7.01064	2.20151	1.88485
2013/TCGA.BRCA	BH-A0EE	BRCA	3.78343	18.9736	38.8648	13.3691	3.54343	4.41871	7.68596
2013/TCGA.BRCA	BH-A0RX	BRCA	1.94144	16.8353	43.8737	125.684	24.5727	23.2264	54.0294
2013/TCGA.BRCA	BH-A18G	BRCA	2.65767	24.7368	49.8483	8.43299	2.35101	2.811	4.86879
2013/TCGA.BRCA	BH-A6R9	BRCA	1.46021	21.3731	68.4784	20.7891	7.52819	8.35024	13.1755
2013/TCGA.BRCA	C8-A131	BRCA	2.32301	27.344	37.5834	5.59339	3.491	6.61863	6.08446
2013/TCGA.BRCA	EW-A1IZ	BRCA	1.70527	21.0153	52.2377	50.2257	55.1207	28.5357	37.8579
2013/TCGA.BRCA	EW-A424	BRCA	1.67466	16.6644	30.7089	0.349315	2.0137	0.626712	0.467889
2013/TCGA.BRCA	EW-A6SA	BRCA	0.758256	4.06701	23.5158	0.285577	1.743	0.305272	0.29526
2013/TCGA.BRCA	EW-A6SB	BRCA	2.54066	25.8214	40.8321	34.0138	10.4478	20.6623	26.5105
2013/TCGA.BRCA	EW-A6SC	BRCA	1.95372	19.2973	25.0985	2.76777	1.96229	1.19965	1.82219
2013/TCGA.BRCA	S3-A6ZF	BRCA	1.5326	20.2671	34.5546	4.38004	5.20077	2.09371	3.02829
2013/TCGA.BRCA	S3-A6ZG	BRCA	1.81693	46.5568	26.8278	1.48731	4.59056	1.81693	1.64388
2013/TCGA.BRCA	S3-A6ZH	BRCA	0.708324	12.5515	25.4524	3.77773	2.93718	1.7472	2.56913
2013/TCGA.BRCA	V7-A7HQ	BRCA	0.505244	7.8818	14.7531	1.8694	0.875756	0.639975	1.09379
2013/TCGA.BRCA	A2-A4S1	BRCA	2.61784	13.8947	55.78	1.50437	3.2338	2.35724	1.88312
2013/TCGA.BRCA	A7-A6VV	BRCA	1.51329	15.5182	55.4325	1.98104	1.71507	2.03607	2.00837
2013/TCGA.BRCA	A7-A6VW	BRCA	2.77135	8.74361	24.2355	6.08312	0.914546	2.82678	4.14676
2013/TCGA.BRCA	A7-A6VX	BRCA	4.15635	5.40086	34.1523	0.885517	1.88272	0.973271	0.928358
2013/TCGA.BRCA	A7-A6VY	BRCA	7.09681	12.3608	24.9347	23.3577	4.79514	7.10746	12.8846
2013/TCGA.BRCA	AC-A6IV	BRCA	1.69274	20.8488	47.7625	3.98091	8.71038	5.64814	4.74181
2013/TCGA.BRCA	AC-A6IW	BRCA	1.63849	7.59548	56.0516	20.4748	16.1055	12.7142	16.1344
2013/TCGA.BRCA	AC-A6NO	BRCA	1.83851	15.4656	24.19	0.587302	2.02577	0.834139	0.699923
2013/TCGA.BRCA	AC-A7VB	BRCA	1.74129	9.753	17.5009	0.413337	6.9212	0.677169	0.529055
2013/TCGA.BRCA	AC-A7VC	BRCA	1.53068	7.63946	24.9083	3.79886	0.820999	7.04111	5.17186
2013/TCGA.BRCA	AC-A8OP	BRCA	1.72241	19.111	34.604	2.51005	2.96878	1.98207	2.23049
2013/TCGA.BRCA	AQ-A7U7	BRCA	3.80614	15.6893	61.2828	5.94559	37.3642	12.3639	8.57385
2013/TCGA.BRCA	BH-A0B2	BRCA	3.47111	17.022	42.014	10.1879	17.1031	7.33892	8.64687
2013/TCGA.BRCA	BH-A6R8	BRCA	0.201118	4.69611	18.533	7.20002	3.42906	3.9218	5.31386
2013/TCGA.BRCA	BH-A8FZ	BRCA	2.85267	16.21	39.0941	16.1561	8.14535	3.64208	7.67085
2013/TCGA.BRCA	BH-A8G0	BRCA	2.15438	23.349	45.2505	8.40463	6.03737	3.90002	5.72523
2013/TCGA.BRCA	D8-A73U	BRCA	2.29527	21.5483	57.7485	11.3401	43.5787	16.5595	13.7035
2013/TCGA.BRCA	D8-A73W	BRCA	0.887024	116.813	42.5131	1.74661	2.13983	1.81977	1.78282
2013/TCGA.BRCA	E9-A1RA	BRCA	5.50628	19.2247	34.6744	1.24885	3.12212	1.5989	1.41308
2013/TCGA.BRCA	EW-A1P1	BRCA	3.732	37.3017	72.742	8.56808	10.8219	5.94017	7.13413
2013/TCGA.BRCA	EW-A6S9	BRCA	2.4582	17.1988	26.355	0.496779	1.18199	0.505344	0.501043
2013/TCGA.BRCA	EW-A6SD	BRCA	1.48872	53.8346	30.4749	12.2381	7.61872	4.87117	7.721
2013/TCGA.BRCA	LD-A74U	BRCA	1.80815	16.7602	35.7718	1.97332	4.07703	3.58153	2.65847
2013/TCGA.BRCA	LD-A7W5	BRCA	0.998777	19.2946	32.66	18.4955	15.2359	12.2668	15.0626
2013/TCGA.BRCA	LD-A7W6	BRCA	3.4591	10.0513	30.4639	1.76533	8.21436	3.63404	2.53284
2013/TCGA.BRCA	LL-A7SZ	BRCA	0.772474	8.08523	22.17	16.9172	12.5398	11.4584	13.9228
2013/TCGA.BRCA	LL-A7T0	BRCA	0.419216	13.9524	14.952	2.82702	7.95435	2.46155	2.63796
2013/TCGA.BRCA	OL-A6VR	BRCA	1.34649	11.6631	17.4269	0.339044	0.978385	0.484349	0.405236
2013/TCGA.BRCA	PL-A8LZ	BRCA	3.3779	18.7117	51.3389	31.7677	13.5202	14.7923	21.6775
2013/TCGA.BRCA	W8-A86G	BRCA	1.74798	16.0643	33.0786	0.351496	1.34898	0.750491	0.513609
2013/TCGA.BRCA	XX-A899	BRCA	4.00636	17.8364	51.63	14.2486	11.4809	5.8686	9.14438
2013/TCGA.BRCA	3C-AAAU	BRCA	2.8793	19.9815	21.3147	0.15777	0.449644	0.465421	0.270978
2013/TCGA.BRCA	3C-AALJ	BRCA	1.08171	20.161	24.3024	6.29453	11.8267	4.51228	5.32941
2013/TCGA.BRCA	3C-AALK	BRCA	1.51387	15.603	27.8754	1.94785	3.7544	1.6047	1.76797
2013/TCGA.BRCA	4H-AAAK	BRCA	2.0115	11.9572	29.777	1.04873	2.54446	1.22925	1.13541
2013/TCGA.BRCA	5L-AAT0	BRCA	1.51431	12.9422	27.6056	1.54253	9.02942	4.06324	2.50353
2013/TCGA.BRCA	5L-AAT1	BRCA	2.84385	16.6443	33.61	9.85608	24.2409	10.0996	9.97708
2013/TCGA.BRCA	5T-A9QA	BRCA	0.919787	25.4883	18.5082	5.56982	3.77113	0.439454	1.56451
2013/TCGA.BRCA	AC-A4ZE	BRCA	3.52137	6.17078	38.3746	0.544974	6.66545	2.38112	1.13914
2013/TCGA.BRCA	AC-A8OQ	BRCA	1.26075	14.9169	36.0078	4.02967	8.93127	6.28016	5.03061
2013/TCGA.BRCA	AC-A8OR	BRCA	1.15041	25.3289	18.0595	0.396694	0.842975	0.575206	0.477683
2013/TCGA.BRCA	AC-A8OS	BRCA	1.87528	15.7278	43.7722	1.69623	10.0737	3.91075	2.57557
2013/TCGA.BRCA	BH-AB28	BRCA	0.84002	16.8004	44.6398	3.37705	3.57221	1.89217	2.52783
2013/TCGA.BRCA	E2-A9RU	BRCA	0.209912	4.02331	27.376	1.97667	3.30611	1.01457	1.41615
2013/TCGA.BRCA	LD-A9QF	BRCA	2.20427	13.6329	41.8812	12.423	23.9355	13.9564	13.1674
2013/TCGA.BRCA	LL-A9Q3	BRCA	0.407035	3.32646	18.6394	3.05978	5.89499	2.91942	2.98878
2013/TCGA.BRCA	OL-A97C	BRCA	1.01782	23.937	29.2805	20.0293	10.9143	7.68819	12.4092
2013/TCGA.BRCA	PL-A8LV	BRCA	2.39574	54.4958	34.5794	6.53777	5.57081	3.99771	5.11234
2013/TCGA.BRCA	PL-A8LX	BRCA	1.91824	12.0063	20.4998	0.843564	1.20179	1.49068	1.12138
2013/TCGA.BRCA	PL-A8LY	BRCA	1.85606	20.9559	30.6626	1.81844	4.74048	2.45803	2.11418
2013/TCGA.BRCA	S3-AA0Z	BRCA	3.29577	26.2862	41.2851	11.6552	4.72767	5.99958	8.36219
2013/TCGA.BRCA	S3-AA10	BRCA	1.31973	22.2154	42.7753	46.1209	21.4745	17.7237	28.5908
2013/TCGA.BRCA	3C-AALI	BRCA	0.978438	19.8698	27.2363	10.0666	16.53	5.55076	7.47512
2013/TCGA.BRCA	S3-AA11	BRCA	0.562028	21.3415	24.3233	0.351268	0.882072	0.413715	0.381215
2013/TCGA.BRCA	S3-AA12	BRCA	2.99524	7.88116	21.0562	0.487597	2.42803	0.61696	0.548478
2013/TCGA.BRCA	S3-AA14	BRCA	2.98769	10.9638	33.1758	0.444597	2.27634	1.17374	0.722384
2013/TCGA.BRCA	S3-AA15	BRCA	2.6234	15.725	40.9925	47.4512	13.6693	13.2551	25.0792
2013/TCGA.BRCA	S3-AA17	BRCA	1.97211	17.7374	46.4258	62.6087	19.2107	21.6816	36.8437
2013/TCGA.BRCA	UL-AAZ6	BRCA	0.191822	15.6472	14.5648	0.986514	0.890603	0.739886	0.854346
2013/TCGA.BRCA	UU-A93S	BRCA	4.61422	33.5704	18.8654	10.3631	1.31619	3.02572	5.59963
2013/TCGA.BRCA	WT-AB41	BRCA	0.640468	17.5595	34.9944	37.4852	17.5417	11.7063	20.9479
2013/TCGA.BRCA	WT-AB44	BRCA	1.00898	31.3121	94.4913	2.82516	2.60654	0.992168	1.67422
2013/TCGA.BRCA	Z7-A8R5	BRCA	0.81626	17.62	44.2188	10.8366	7.52929	6.37527	8.3118
2013/TCGA.BRCA	Z7-A8R6	BRCA	1.54158	4.24923	23.1138	1.58111	2.07521	1.04748	1.28693
2013/TCGA.CESC	2W-A8YY	CESC	3.42079	6.58819	26.4372	7.66933	2.55081	2.26363	4.1666
2013/TCGA.CESC	4J-AA1J	CESC	4.77511	36.9462	40.4002	7.06303	1.78605	2.55361	4.24691
2013/TCGA.CESC	BI-A0VR	CESC	4.76815	18.4088	53.0854	63.622	16.0995	14.8747	30.763
2013/TCGA.CESC	BI-A0VS	CESC	1.10056	15.0293	56.974	24.1244	4.56954	6.16316	12.1935
2013/TCGA.CESC	BI-A20A	CESC	6.85628	13.0213	51.1138	21.97	12.9279	5.5859	11.078
2013/TCGA.CESC	C5-A0TN	CESC	3.18761	19.9793	41.3741	26.4085	2.70136	5.38111	11.9209
2013/TCGA.CESC	C5-A1BE	CESC	3.5644	17.3504	47.8881	20.3706	4.09044	4.58928	9.66883
2013/TCGA.CESC	C5-A1BF	CESC	2.75096	18.3795	33.6072	32.535	4.11561	12.8234	20.4257
2013/TCGA.CESC	C5-A1BI	CESC	4.09421	22.5447	50.6193	67.4108	11.1873	13.8246	30.5275
2013/TCGA.CESC	C5-A1BJ	CESC	3.19259	14.2991	57.4329	17.0863	7.39871	5.89532	10.0364
2013/TCGA.CESC	C5-A1BK	CESC	5.71934	11.2942	77.5542	87.6202	42.01	19.6143	41.4561
2013/TCGA.CESC	C5-A1BL	CESC	10.0783	2.42325	61.0265	37.9414	16.6545	14	23.0474
2013/TCGA.CESC	C5-A1BM	CESC	3.72148	22.8266	71.8393	22.3741	5.54263	6.83215	12.3638
2013/TCGA.CESC	C5-A1BN	CESC	2.50608	14.5754	48.2872	5.53343	0.390949	1.68409	3.05267
2013/TCGA.CESC	C5-A1BQ	CESC	3.68011	28.7821	35.7221	42.4235	29.4863	22.8303	31.1214
2013/TCGA.CESC	C5-A1M5	CESC	7.44728	14.8051	65.5682	16.2445	9.19958	5.08703	9.09046
2013/TCGA.CESC	C5-A1M6	CESC	3.26363	9.93119	39.7026	1.66135	0.671924	0.39134	0.806321
2013/TCGA.CESC	C5-A1M7	CESC	5.54828	18.6775	56.7687	28.0525	3.0697	4.10676	10.7334
2013/TCGA.CESC	C5-A1M8	CESC	3.7913	11.1652	31.0145	3.15362	2.77101	0.997101	1.77327
2013/TCGA.CESC	C5-A1M9	CESC	5.87211	21.824	38.4789	24.7497	6.12023	9.28372	15.1581
2013/TCGA.CESC	C5-A1ME	CESC	2.98743	14.7106	30.3698	16.8768	9.17466	5.12535	9.30053
2013/TCGA.CESC	C5-A1MF	CESC	1.30569	13.697	65.3102	40.9885	4.45471	6.88688	16.8013
2013/TCGA.CESC	C5-A1MH	CESC	6.25018	8.86249	52.4396	33.8052	17.7347	12.897	20.8803
2013/TCGA.CESC	C5-A1MI	CESC	3.46584	20.4227	32.2094	12.4383	16.4198	5.2274	8.06351
2013/TCGA.CESC	C5-A1MJ	CESC	6.88178	9.47669	33.5673	3.94497	2.38451	1.97248	2.78951
2013/TCGA.CESC	C5-A1MK	CESC	2.96544	29.9062	26.4745	4.56939	3.37575	2.45255	3.34764
2013/TCGA.CESC	C5-A1ML	CESC	2.08614	21.1976	31.1546	13.7548	2.74331	5.02814	8.3163
2013/TCGA.CESC	C5-A1MN	CESC	2.01368	17.6197	35.7999	8.62465	2.14666	2.79256	4.90763
2013/TCGA.CESC	C5-A1MP	CESC	4.6294	26.1168	42.2469	14.4899	13.1894	5.77462	9.14734
2013/TCGA.CESC	C5-A1MQ	CESC	2.70209	10.1912	24.3689	47.42	10.9084	12.96	24.7904
2013/TCGA.CESC	C5-A2LT	CESC	1.73755	21.8662	55.5525	46.8281	13.0683	18.9662	29.8018
2013/TCGA.CESC	C5-A2LV	CESC	1.1481	39.3828	84.8989	24.0648	4.09388	9.8797	15.4192
2013/TCGA.CESC	C5-A2LX	CESC	1.31861	31.3799	59.9152	61.1894	27.5871	15.0825	30.3791
2013/TCGA.CESC	C5-A2LY	CESC	5.30802	21.0468	67.6409	64.7155	31.6628	22.3969	38.0714
2013/TCGA.CESC	C5-A2LZ	CESC	4.6215	25.228	58.5294	23.8777	6.46629	10.8025	16.0605
2013/TCGA.CESC	C5-A2M1	CESC	4.36514	10.7427	37.7044	35.1414	19.0725	13.9264	22.1222
2013/TCGA.CESC	C5-A2M2	CESC	6.55326	11.0221	33.1718	4.37154	4.20933	1.64643	2.6828
2013/TCGA.CESC	C5-A3HD	CESC	3.92939	13.2135	41.143	11.7497	0.587483	2.75443	5.6889
2013/TCGA.CESC	C5-A3HF	CESC	5.43352	17.6707	42.079	6.14224	8.49519	4.37516	5.18394
2013/TCGA.CESC	C5-A3HL	CESC	3.61286	33.9327	86.8399	12.8843	3.1155	4.91724	7.95959
2013/TCGA.CESC	C5-A7CG	CESC	6.45223	12.7564	56.3547	63.8431	61.5966	38.2606	49.4234
2013/TCGA.CESC	C5-A7CH	CESC	2.03379	31.5989	46.9575	5.63049	1.97368	1.41263	2.82025
2013/TCGA.CESC	C5-A7CJ	CESC	5.36053	33.2612	52.6674	47.223	8.464	9.83654	21.5525
2013/TCGA.CESC	C5-A7CK	CESC	2.65622	10.1299	63.9884	2.68921	0.907403	0.676428	1.34872
2013/TCGA.CESC	C5-A7CL	CESC	3.17819	13.4669	52.8171	8.60085	1.79559	2.91783	5.00957
2013/TCGA.CESC	C5-A7CM	CESC	2.30564	17.984	30.7747	3.68902	0.724628	3.3267	3.50318
2013/TCGA.CESC	C5-A7CO	CESC	3.27483	8.1143	39.589	9.80023	8.50243	2.75328	5.1945
2013/TCGA.CESC	C5-A7UC	CESC	2.22342	30.1154	44.1508	7.65293	1.41942	2.75942	4.5954
2013/TCGA.CESC	C5-A7UE	CESC	2.63824	3.45539	74.1042	14.7438	2.01954	2.3464	5.88173
2013/TCGA.CESC	C5-A7UH	CESC	5.18999	15.2563	23.7352	21.1021	4.91433	5.69378	10.9613
2013/TCGA.CESC	C5-A7UI	CESC	2.12841	5.65024	45.2785	118.425	9.67738	22.3866	51.4892
2013/TCGA.CESC	C5-A7X3	CESC	2.10895	7.39344	31.4888	18.7866	5.36933	5.82991	10.4654
2013/TCGA.CESC	C5-A7X5	CESC	3.73116	23.8133	50.9133	2.22216	1.32296	0.754501	1.29484
2013/TCGA.CESC	C5-A7X8	CESC	3.10129	22.8533	58.8175	6.22396	4.25625	2.51311	3.95493
2013/TCGA.CESC	C5-A7XC	CESC	3.88636	23.8384	41.8702	38.5576	3.77926	18.1925	26.4851
2013/TCGA.CESC	C5-A8XH	CESC	6.44658	33.9662	61.5162	40.6256	5.36201	6.2844	15.9784
2013/TCGA.CESC	C5-A8XI	CESC	5.45462	15.7587	57.9724	48.0518	14.9406	15.1366	26.9692
2013/TCGA.CESC	C5-A8XJ	CESC	4.37497	13.6756	25.3871	6.33912	6.54104	5.04804	5.65687
2013/TCGA.CESC	C5-A8XK	CESC	2.97646	4.48389	33.8164	6.43299	2.25635	2.26595	3.81796
2013/TCGA.CESC	C5-A8YQ	CESC	3.3306	12.5208	42.2252	2.09997	2.66448	0.937084	1.4028
2013/TCGA.CESC	C5-A8YR	CESC	2.18333	9.61032	33.7366	156.515	7.65537	21.2944	57.7311
2013/TCGA.CESC	C5-A8YT	CESC	3.64236	12.6174	27.5159	16.1401	3.44042	18.0472	17.067
2013/TCGA.CESC	C5-A8ZZ	CESC	7.10229	5.01793	60.1147	0.864627	0.764269	0.532672	0.678648
2013/TCGA.CESC	C5-A901	CESC	4.48156	52.3403	47.8587	17.1826	3.26821	4.65769	8.946
2013/TCGA.CESC	C5-A902	CESC	2.82302	5.37087	44.9951	36.1184	25.8556	26.834	31.132
2013/TCGA.CESC	C5-A905	CESC	5.62596	12.4166	35.8314	9.06352	3.7569	2.00055	4.25817
2013/TCGA.CESC	C5-A907	CESC	2.85076	5.58274	33.3183	41.4845	4.04847	10.3241	20.6952
2013/TCGA.CESC	DG-A2KJ	CESC	1.5099	3.94732	28.796	121.526	4.6807	17.8816	46.6162
2013/TCGA.CESC	DG-A2KK	CESC	3.26756	9.70824	32.8739	15.2329	4.74079	5.68517	9.30599
2013/TCGA.CESC	DG-A2KL	CESC	10.3448	27.9487	61.7796	18.3945	4.63262	3.9441	8.5176
2013/TCGA.CESC	DG-A2KM	CESC	3.85108	15.9595	84.3102	356.13	159.04	175.543	250.032
2013/TCGA.CESC	DR-A0ZL	CESC	3.52124	17.7558	70.5146	5.90531	1.3267	1.2868	2.75662
2013/TCGA.CESC	DR-A0ZM	CESC	5.05243	25.9311	42.972	111.294	25.4382	11.5308	35.8233
2013/TCGA.CESC	DS-A0VK	CESC	2.29122	24.4554	48.4753	5.88899	2.53738	1.27816	2.74355
2013/TCGA.CESC	DS-A0VL	CESC	3.49621	14.0196	76.9167	32.3074	10.3585	14.4013	21.5701
2013/TCGA.CESC	DS-A0VM	CESC	3.74181	34.2286	54.6282	43.2901	2.80636	12.3863	23.1561
2013/TCGA.CESC	DS-A0VN	CESC	4.57705	15.9363	55.2707	111.247	36.2189	45.9628	71.5066
2013/TCGA.CESC	DS-A1O9	CESC	4.39747	8.22225	56.9114	48.8426	15.4014	14.1026	26.2451
2013/TCGA.CESC	DS-A1OA	CESC	2.98322	15.3229	52.4582	19.3619	9.84076	4.1552	8.96954
2013/TCGA.CESC	DS-A1OB	CESC	5.27564	7.50495	53.8419	8.42701	2.8129	1.89083	3.99174
2013/TCGA.CESC	DS-A1OD	CESC	2.89643	41.0802	85.0568	72.8133	69.7499	25.2038	42.8389
2013/TCGA.CESC	DS-A5RQ	CESC	3.40568	18.3559	50.3345	10.5217	7.22483	3.01397	5.63136
2013/TCGA.CESC	DS-A7WF	CESC	8.28884	13.3253	39.4692	7.8777	2.59898	2.51822	4.45396
2013/TCGA.CESC	DS-A7WH	CESC	7.10495	11.386	57.4361	6.07809	2.20472	3.15608	4.37983
2013/TCGA.CESC	DS-A7WI	CESC	2.71372	14.2205	30.5786	30.8667	2.15278	10.0059	17.5741
2013/TCGA.CESC	EA-A1QT	CESC	5.23172	5.98752	40.0379	25.3733	3.74956	4.10292	10.2032
2013/TCGA.CESC	EA-A3HQ	CESC	11.4495	16.4391	62.1794	14.8613	6.12955	5.47694	9.02188
2013/TCGA.CESC	EA-A3HR	CESC	4.44029	26.9193	52.0624	2.38666	1.90562	3.22846	2.77583
2013/TCGA.CESC	EA-A3HS	CESC	5.37364	9.19718	62.711	15.0716	3.46584	8.25123	11.1517
2013/TCGA.CESC	EA-A3HU	CESC	5.9248	26.1816	51.6359	220.275	18.4144	101.439	149.481
2013/TCGA.CESC	EA-A3Y4	CESC	1.69551	25.3374	48.3697	316.87	52.5037	44.7882	119.13
2013/TCGA.CESC	EA-A410	CESC	1.06311	7.71612	19.8304	305.395	81.1307	5.7185	41.79
2013/TCGA.CESC	EA-A411	CESC	3.78359	26.5784	48.4147	6.69339	2.59592	1.81544	3.4859
2013/TCGA.CESC	EA-A439	CESC	6.0281	14.3904	65.2717	16.3788	6.22458	7.15198	10.8232
2013/TCGA.CESC	EA-A43B	CESC	1.965	16.1704	30.8942	95.8622	15.5699	19.4181	43.1446
2013/TCGA.CESC	EA-A44S	CESC	5.30383	7.35036	49.2238	27.7406	8.94686	6.54675	13.4763
2013/TCGA.CESC	EA-A4BA	CESC	10.9629	10.5289	35.048	1.23542	0.567625	0.211468	0.511128
2013/TCGA.CESC	EA-A50E	CESC	3.46618	14.9177	57.8501	5.22121	2.51188	3.08227	4.01163
2013/TCGA.CESC	EA-A556	CESC	6.71933	10.9627	28.4139	12.4196	1.28973	3.07306	6.17788
2013/TCGA.CESC	EA-A5FO	CESC	10.909	17.4544	56.3674	3.58499	3.08874	0.932612	1.8285
2013/TCGA.CESC	EA-A5O9	CESC	3.49793	34.1464	55.0315	28.3037	6.50896	4.86891	11.7392
2013/TCGA.CESC	EA-A5ZD	CESC	4.55375	9.22779	87.664	12.5615	4.45924	4.22726	7.28702
2013/TCGA.CESC	EA-A5ZE	CESC	4.08735	12.2199	51.745	10.1383	6.30379	7.40779	8.66617
2013/TCGA.CESC	EA-A5ZF	CESC	4.8033	12.6372	48.1654	1.88307	0.63995	0.787065	1.21741
2013/TCGA.CESC	EA-A6QX	CESC	3.31508	18.34	27.146	20.4301	7.36684	7.16126	12.0957
2013/TCGA.CESC	EA-A78R	CESC	2.18015	10.0388	61.5512	26.3519	3.78991	4.68985	11.117
2013/TCGA.CESC	EA-A97N	CESC	11.1607	22.8778	58.4948	6.09147	1.71757	1.6828	3.20168
2013/TCGA.CESC	EK-A2GZ	CESC	3.59611	18.7357	93.2951	18.6159	3.1406	8.79848	12.7981
2013/TCGA.CESC	EK-A2H1	CESC	1.47214	14.5856	48.6714	77.7972	3.22739	16.941	36.3037
2013/TCGA.CESC	EK-A2IP	CESC	2.66335	24.2646	42.6939	52.1963	8.04358	3.86788	14.2088
2013/TCGA.CESC	EK-A2IR	CESC	7.28837	0.92997	57.9393	0.475798	0.346035	0.108136	0.226828
2013/TCGA.CESC	EK-A2PG	CESC	3.87724	52.9676	60.7061	11.4395	3.09218	2.0668	4.86241
2013/TCGA.CESC	EK-A2PI	CESC	2.47271	15.9074	79.5272	6.63728	0.770845	1.7319	3.39044
2013/TCGA.CESC	EK-A2PK	CESC	2.66416	9.34992	53.2451	190.018	22.8229	92.8903	132.856
2013/TCGA.CESC	EK-A2PL	CESC	3.46284	24.2848	42.0937	24.2623	6.86946	2.4847	7.76431
2013/TCGA.CESC	EK-A2PM	CESC	4.43812	13.6909	51.683	1.28922	0.707361	0.821452	1.02909
2013/TCGA.CESC	EK-A2R7	CESC	2.57905	8.02257	49.6135	28.8894	9.27642	7.61482	14.832
2013/TCGA.CESC	EK-A2R8	CESC	3.85538	10.2915	64.1206	33.6536	5.79875	7.19881	15.5649
2013/TCGA.CESC	EK-A2R9	CESC	2.65013	11.0707	46.7407	25.5823	15.249	7.68325	14.0198
2013/TCGA.CESC	EK-A2RA	CESC	4.21453	20.5945	63.0622	29.0346	17.5476	9.21858	16.3603
2013/TCGA.CESC	EK-A2RB	CESC	7.30635	2.17739	56.467	42.322	3.61285	6.08056	16.0419
2013/TCGA.CESC	EK-A2RC	CESC	3.95232	9.18813	59.6414	19.2116	12.0505	6.11184	10.836
2013/TCGA.CESC	EK-A2RE	CESC	4.10055	50.3374	41.3482	1.62194	0.342664	0.31982	0.72023
2013/TCGA.CESC	EK-A2RJ	CESC	2.95054	17.1418	24.5002	118.511	23.0548	34.7614	64.1843
2013/TCGA.CESC	EK-A2RK	CESC	7.76315	5.8978	59.5541	55.3159	9.83424	9.14845	22.4957
2013/TCGA.CESC	EK-A2RL	CESC	7.45443	11.7326	63.4692	3.96335	4.39858	1.71313	2.60571
2013/TCGA.CESC	EK-A2RM	CESC	1.61667	21.1055	55.3809	3.86424	1.01535	0.975918	1.94195
2013/TCGA.CESC	EK-A2RN	CESC	4.77582	19.7331	80.9528	21.6487	5.22192	0.682261	3.84318
2013/TCGA.CESC	EK-A2RO	CESC	2.32642	22.2401	57.1616	15.3114	1.46666	3.88158	7.70924
2013/TCGA.CESC	EK-A3GJ	CESC	6.53425	24.6597	46.5125	113.332	15.7504	19.9209	47.5151
2013/TCGA.CESC	EK-A3GK	CESC	5.95332	14.4377	24.5797	22.2893	6.7465	9.63404	14.6539
2013/TCGA.CESC	EK-A3GM	CESC	5.65894	0.714513	43.3567	2.24833	0.72404	1.92442	2.08008
2013/TCGA.CESC	EK-A3GN	CESC	3.26382	12.8314	61.223	1.11936	0.801225	0.706964	0.889576
2013/TCGA.CESC	EX-A1H5	CESC	3.22193	9.46068	61.0885	5.83708	2.68352	1.89726	3.32783
2013/TCGA.CESC	EX-A3L1	CESC	2.09802	20.9018	41.3427	9.25481	2.50978	5.04897	6.83573
2013/TCGA.CESC	EX-A69L	CESC	2.69983	14.5752	61.9395	36.2227	28.3188	16.7076	24.6007
2013/TCGA.CESC	EX-A69M	CESC	3.45269	22.3538	35.5283	35.6013	17.253	11.7976	20.4941
2013/TCGA.CESC	EX-A8YF	CESC	13.4197	15.2734	27.2257	28.5387	25.2561	18.2856	22.844
2013/TCGA.CESC	FU-A23K	CESC	1.38946	10.942	30.5873	56.5817	8.12446	9.34023	22.9888
2013/TCGA.CESC	FU-A23L	CESC	5.40397	10.912	64.6741	50.1797	20.0372	16.4634	28.7425
2013/TCGA.CESC	FU-A2QG	CESC	7.2192	9.08912	36.3751	46.9248	4.33524	18.0759	29.124
2013/TCGA.CESC	FU-A3EO	CESC	5.37044	7.10157	20.6359	26.1637	2.8721	3.06882	8.96056
2013/TCGA.CESC	FU-A3HZ	CESC	1.01123	7.35265	22.3415	45.8076	7.63617	9.54521	20.9103
2013/TCGA.CESC	FU-A40J	CESC	9.95027	17.71	39.3555	33.5358	12.6885	13.3382	21.1496
2013/TCGA.CESC	FU-A57G	CESC	1.05856	18.3657	34.4765	2.95193	1.00693	1.67821	2.22575
2013/TCGA.CESC	FU-A5XV	CESC	5.08485	23.8604	53.4892	25.162	4.43871	4.1765	10.2513
2013/TCGA.CESC	FU-A770	CESC	6.37283	12.7095	31.2503	11.2924	1.93171	4.79316	7.35704
2013/TCGA.CESC	GH-A9DA	CESC	1.88929	20.5922	52.9422	26.0173	6.86053	9.81584	15.9806
2013/TCGA.CESC	HG-A2PA	CESC	3.08319	10.7377	51.8795	47.4419	11.3169	17.0466	28.4381
2013/TCGA.CESC	HM-A3JK	CESC	3.53228	18.0919	44.0996	6.37962	4.33462	3.41486	4.6675
2013/TCGA.CESC	HM-A4S6	CESC	5.06775	3.8866	49.4883	16.943	15.4985	14.2855	15.5576
2013/TCGA.CESC	HM-A6W2	CESC	1.24777	7.57643	24.0869	108.995	2.93474	1.52726	12.9021
2013/TCGA.CESC	IR-A3L7	CESC	10.9123	21.8162	37.0817	1.55528	1.38623	0.845263	1.14657
2013/TCGA.CESC	IR-A3LB	CESC	8.27542	32.9315	64.3526	13.062	4.83974	4.04198	7.2661
2013/TCGA.CESC	IR-A3LC	CESC	4.7009	11.6594	45.2205	27.3356	1.03596	11.5714	17.7852
2013/TCGA.CESC	IR-A3LH	CESC	1.93357	43.7064	62.3242	98.3538	36.3359	23.4613	48.0366
2013/TCGA.CESC	IR-A3LI	CESC	3.01698	10.0515	44.8757	1.30382	0.727714	0.227411	0.54452
2013/TCGA.CESC	IR-A3LK	CESC	3.30866	22.1068	37.2451	32.1234	6.67397	6.37936	14.3153
2013/TCGA.CESC	IR-A3LL	CESC	4.62995	2.19646	71.7879	204.113	36.8341	24.6193	70.888
2013/TCGA.CESC	JW-A5VG	CESC	2.22064	30.5506	34.8573	87.9219	6.41198	39.5485	58.9677
2013/TCGA.CESC	JW-A5VH	CESC	0.833992	13.6362	24.7704	1.582	2.45039	3.34456	2.30024
2013/TCGA.CESC	JW-A5VI	CESC	6.03843	20.7814	31.7553	20.099	9.13303	8.33161	12.9405
2013/TCGA.CESC	JW-A5VJ	CESC	2.55423	45.9331	25.0164	4.23916	2.42544	1.82445	2.78103
2013/TCGA.CESC	JW-A5VK	CESC	1.91224	5.0124	47.7337	5.85262	0.695361	1.04304	2.47074
2013/TCGA.CESC	JW-A69B	CESC	2.5142	3.45946	29.1764	1.03297	1.29608	0.896536	0.962336
2013/TCGA.CESC	JW-A852	CESC	1.70812	5.39494	26.6703	15.2716	1.94489	3.07799	6.85608
2013/TCGA.CESC	JW-AAVH	CESC	12.1043	9.86279	53.3487	12.5871	4.53482	5.55213	8.35975
2013/TCGA.CESC	JX-A3PZ	CESC	1.78774	13.3708	34.3148	28.008	6.57989	10.6768	17.2927
2013/TCGA.CESC	JX-A3Q0	CESC	9.00629	8.39469	39.0437	19.3443	13.613	11.4231	14.8651
2013/TCGA.CESC	JX-A5QV	CESC	3.1345	15.7045	59.9713	38.6695	11.5891	6.19437	15.4769
2013/TCGA.CESC	LP-A4AU	CESC	3.73486	13.5823	32.8178	34.5016	8.59223	9.6535	18.25
2013/TCGA.CESC	LP-A4AV	CESC	1.50153	13.0318	35.7215	97.1543	6.58076	11.9751	34.1092
2013/TCGA.CESC	LP-A4AW	CESC	4.25728	16.1284	59.5424	3.85789	2.54077	2.03941	2.80497
2013/TCGA.CESC	LP-A4AX	CESC	2.62645	12.6037	45.806	74.6475	29.8491	36.3491	52.09
2013/TCGA.CESC	LP-A5U2	CESC	2.36592	17.4835	42.9142	15.2268	11.5141	5.42342	9.08743
2013/TCGA.CESC	LP-A5U3	CESC	5.2323	16.7775	52.3419	18.3983	8.54988	8.25603	12.3247
2013/TCGA.CESC	LP-A7HU	CESC	5.21461	7.47462	27.1201	33.3196	12.8136	9.27848	17.5828
2013/TCGA.CESC	MA-AA3W	CESC	7.66351	8.73026	46.2286	104.302	40.6047	36.0987	61.361
2013/TCGA.CESC	MA-AA3X	CESC	4.39361	20.6392	36.4348	5.4545	1.72529	3.35414	4.27729
2013/TCGA.CESC	MA-AA3Y	CESC	3.77968	20.4123	52.1636	58.3411	18.431	27.87	40.3233
2013/TCGA.CESC	MA-AA3Z	CESC	3.4765	26.0508	30.316	59.6824	24.2819	17.6888	32.4917
2013/TCGA.CESC	MA-AA41	CESC	6.31005	8.44183	53.87	24.8672	5.90502	6.98156	13.1762
2013/TCGA.CESC	MA-AA42	CESC	2.5698	24.3568	55.7242	180.518	70.7147	59.6916	103.805
2013/TCGA.CESC	MA-AA43	CESC	2.30103	11.2788	25.8395	3.33838	0.660132	1.55603	2.27917
2013/TCGA.CESC	MU-A51Y	CESC	6.0493	17.3386	44.3152	20.5758	17.5103	9.00038	13.6085
2013/TCGA.CESC	MU-A5YI	CESC	7.55388	27.7098	65.0831	5.62856	3.83221	3.70324	4.56552
2013/TCGA.CESC	MU-A8JM	CESC	2.79325	13.3839	121.792	43.538	3.92565	12.3701	23.2071
2013/TCGA.CESC	MY-A5BD	CESC	2.65003	14.7711	92.5832	7.48354	3.36853	3.82575	5.35072
2013/TCGA.CESC	MY-A5BE	CESC	4.37343	12.4248	77.2365	151.361	116.786	70.4936	103.296
2013/TCGA.CESC	MY-A5BF	CESC	13.522	3.54019	72.0922	37.7837	24.6406	14.6913	23.5604
2013/TCGA.CESC	MY-A913	CESC	3.11998	15.2888	33.342	26.0176	9.24439	13.6177	18.8229
2013/TCGA.CESC	PN-A8MA	CESC	4.66396	4.62195	26.1434	13.3448	10.6557	7.27746	9.85477
2013/TCGA.CESC	Q1-A5R1	CESC	3.55226	6.1464	31.9251	5.71254	4.37479	2.34106	3.65696
2013/TCGA.CESC	Q1-A5R2	CESC	2.09456	9.7976	34.7257	51.7164	10.1008	11.7268	24.6266
2013/TCGA.CESC	Q1-A5R3	CESC	1.05177	13.9457	30.6766	92.2244	6.34956	11.3357	32.3331
2013/TCGA.CESC	Q1-A6DT	CESC	2.31989	19.683	61.544	5.69146	1.31976	1.82498	3.22285
2013/TCGA.CESC	Q1-A6DV	CESC	4.43641	13.7133	40.8071	15.7097	5.15733	5.50591	9.30032
2013/TCGA.CESC	Q1-A6DW	CESC	4.69623	12.9348	56.2982	27.9434	1.55734	12.7896	18.9046
2013/TCGA.CESC	Q1-A73O	CESC	2.66024	20.2879	75.0453	31.459	10.1865	18.6122	24.1976
2013/TCGA.CESC	Q1-A73P	CESC	6.50644	12.0945	30.1497	12.2245	12.3458	4.71306	7.59044
2013/TCGA.CESC	Q1-A73Q	CESC	7.15013	26.072	55.1833	4.73885	1.5238	1.14704	2.33144
2013/TCGA.CESC	Q1-A73R	CESC	2.16055	11.2378	38.0852	9.14972	2.81307	4.52411	6.43384
2013/TCGA.CESC	Q1-A73S	CESC	0.70543	22.2745	13.9483	1.62463	1.0047	0.416845	0.822932
2013/TCGA.CESC	R2-A69V	CESC	3.20987	22.2092	58.0895	278.907	51.1759	39.558	105.038
2013/TCGA.CESC	RA-A741	CESC	2.50381	16.6104	31.3562	28.618	11.07	9.52512	16.5103
2013/TCGA.CESC	UC-A7PD	CESC	3.07356	16.0121	25.2222	8.76652	2.30253	3.60167	5.61908
2013/TCGA.CESC	UC-A7PF	CESC	6.52128	7.96839	62.5969	68.8399	23.4785	25.0554	41.5309
2013/TCGA.CESC	UC-A7PG	CESC	4.5442	17.8113	42.7747	16.3789	11.0147	7.16205	10.8308
2013/TCGA.CESC	UC-A7PI	CESC	5.16352	10.7101	23.006	4.19057	2.71966	1.63179	2.61498
2013/TCGA.CESC	VS-A8EB	CESC	2.66736	11.8848	66.1139	27.7384	4.52805	20.2741	23.7143
2013/TCGA.CESC	VS-A8EC	CESC	2.15623	1.3653	69.9503	1.62894	2.95657	0.753267	1.10771
2013/TCGA.CESC	VS-A8EG	CESC	8.44891	25.6636	69.7387	4.20685	3.7316	2.64909	3.33831
2013/TCGA.CESC	VS-A8EH	CESC	3.25161	9.11611	50.6515	3.99677	0.541935	2.86451	3.38361
2013/TCGA.CESC	VS-A8EI	CESC	2.1294	4.69804	42.5784	13.9318	12.3467	8.04969	10.5899
2013/TCGA.CESC	VS-A8EJ	CESC	1.06624	3.9136	24.1238	11.1834	2.53233	2.62926	5.42256
2013/TCGA.CESC	VS-A8EK	CESC	6.75555	6.52483	37.0725	7.57693	2.18725	4.03303	5.52793
2013/TCGA.CESC	VS-A8EL	CESC	2.11683	16.6641	40.3962	86.9664	16.817	40.8548	59.607
2013/TCGA.CESC	VS-A8Q8	CESC	2.08004	13.6916	58.388	56.1	15.8695	7.87969	21.025
2013/TCGA.CESC	VS-A8Q9	CESC	4.51455	10.4671	40.9542	8.75042	7.3459	3.07658	5.18858
2013/TCGA.CESC	VS-A8QA	CESC	4.04337	16.1122	68.14	9.21245	8.37009	3.61453	5.7705
2013/TCGA.CESC	VS-A8QC	CESC	2.98065	15.5109	50.0054	10.2152	2.2379	4.60119	6.85582
2013/TCGA.CESC	VS-A8QF	CESC	6.39411	16.376	39.4432	5.19453	4.21505	3.78584	4.4346
2013/TCGA.CESC	VS-A8QH	CESC	2.70751	35.6768	26.0688	3.96542	0.622967	1.47356	2.41729
2013/TCGA.CESC	VS-A8QM	CESC	5.07169	18.4521	53.7422	20.6219	25.1115	15.268	17.7442
2013/TCGA.CESC	VS-A94W	CESC	3.73207	24.2584	59.3545	12.3615	15.0912	8.2627	10.1064
2013/TCGA.CESC	VS-A94X	CESC	6.41401	8.19944	60.95	18.9966	2.86854	9.61256	13.5132
2013/TCGA.CESC	VS-A94Y	CESC	2.85407	13.0983	38.7313	14.1004	2.06674	6.70125	9.7206
2013/TCGA.CESC	VS-A94Z	CESC	5.69556	11.6281	59.832	111.092	51.3254	77.7358	92.9292
2013/TCGA.CESC	VS-A950	CESC	3.02874	11.2415	53.1216	7.51013	1.60457	2.70593	4.50798
2013/TCGA.CESC	VS-A952	CESC	6.01171	11.2785	30.0436	1.43029	1.57183	1.18446	1.30159
2013/TCGA.CESC	VS-A953	CESC	2.79049	20.9042	54.488	17.3427	7.07414	7.94311	11.7369
2013/TCGA.CESC	VS-A954	CESC	6.04511	8.11536	54.962	5.844	4.74382	2.82736	4.06486
2013/TCGA.CESC	VS-A957	CESC	5.43213	29.7264	52.6924	4.22965	2.50983	2.51682	3.26271
2013/TCGA.CESC	VS-A958	CESC	6.46403	23.7516	34.5751	110.029	43.284	48.5254	73.0698
2013/TCGA.CESC	VS-A959	CESC	4.40489	15.3628	28.8567	8.26692	6.33591	4.49795	6.09789
2013/TCGA.CESC	VS-A9U5	CESC	8.48183	8.85129	35.5781	15.9417	12.3651	8.45038	11.6066
2013/TCGA.CESC	VS-A9U6	CESC	2.84822	16.0308	43.2664	9.45691	5.83571	6.95689	8.11115
2013/TCGA.CESC	VS-A9U7	CESC	4.59347	3.41132	45.7883	35.8358	12.7221	13.4764	21.9758
2013/TCGA.CESC	VS-A9UB	CESC	2.26388	19.4343	58.4702	54.2613	23.2526	53.2968	53.7769
2013/TCGA.CESC	VS-A9UC	CESC	4.43672	21.3	22.0601	22.5826	11.0775	10.897	15.687
2013/TCGA.CESC	VS-A9UD	CESC	2.97228	8.44699	37.1075	143.681	27.6391	35.0954	71.0107
2013/TCGA.CESC	VS-A9UH	CESC	1.32991	8.06595	42.7085	72.0313	25.4953	37.1401	51.7229
2013/TCGA.CESC	VS-A9UI	CESC	5.26624	14.302	34.2675	20.2704	8.80479	8.51838	13.1404
2013/TCGA.CESC	VS-A9UJ	CESC	2.05186	4.22096	17.558	1.53157	0.410372	0.549605	0.917472
2013/TCGA.CESC	VS-A9UL	CESC	5.16031	10.7685	51.272	0.843824	1.90185	0.285602	0.490915
2013/TCGA.CESC	VS-A9UM	CESC	7.14796	13.5987	39.6394	16.6479	7.50804	10.5725	13.2669
2013/TCGA.CESC	VS-A9UO	CESC	3.34478	4.61063	38.7052	9.47073	2.7904	5.4422	7.17925
2013/TCGA.CESC	VS-A9UP	CESC	2.16753	10.7882	40.8249	1.18566	1.98845	0.426095	0.710776
2013/TCGA.CESC	VS-A9UQ	CESC	5.08231	25.7613	62.2634	2.62689	4.41016	1.98903	2.28582
2013/TCGA.CESC	VS-A9UR	CESC	5.07062	17.4186	21.6108	6.93461	2.671	2.87097	4.46196
2013/TCGA.CESC	VS-A9UT	CESC	2.42868	9.54632	29.614	29.6849	38.2473	32.0072	30.8242
2013/TCGA.CESC	VS-A9UU	CESC	3.28616	9.11934	30.6242	10.4877	2.16747	3.68569	6.21728
2013/TCGA.CESC	VS-A9UV	CESC	6.66121	5.60895	60.214	6.05992	1.55961	2.3582	3.78028
2013/TCGA.CESC	VS-A9UY	CESC	6.25089	17.5009	46.9101	21.3782	5.04786	6.80363	12.0602
2013/TCGA.CESC	VS-A9UZ	CESC	7.3261	5.75879	22.5031	3.9686	2.84704	3.97579	3.97219
2013/TCGA.CESC	VS-A9V0	CESC	2.66799	10.0573	31.2546	2.92641	1.41781	0.845096	1.57261
2013/TCGA.CESC	VS-A9V1	CESC	2.14124	8.95037	24.7184	8.71912	1.39609	5.26744	6.77698
2013/TCGA.CESC	VS-A9V2	CESC	5.3925	9.56271	51.9028	14.0295	9.69752	7.91799	10.5397
2013/TCGA.CESC	VS-A9V3	CESC	6.34064	21.811	26.0152	9.6037	6.56734	5.90099	7.52804
2013/TCGA.CESC	VS-A9V4	CESC	6.09478	20.1055	21.3683	15.9325	1.36355	1.28119	4.51801
2013/TCGA.CESC	VS-A9V5	CESC	4.6315	12.6616	23.6685	2.79026	1.29779	1.67091	2.15923
2013/TCGA.CESC	VS-AA62	CESC	3.25011	16.0197	43.1655	56.8215	26.8319	17.7094	31.7218
2013/TCGA.CESC	WL-A834	CESC	3.01629	10.133	49.0388	2.45675	1.9584	1.54749	1.94982
2013/TCGA.CESC	XS-A8TJ	CESC	8.07608	8.4998	57.7444	13.9658	5.99986	5.4575	8.7303
2013/TCGA.CESC	ZJ-A8QO	CESC	3.53806	11.3415	59.647	7.4322	11.8567	6.31851	6.85277
2013/TCGA.CESC	ZJ-A8QR	CESC	3.90674	22.4107	35.8168	11.0539	1.76661	4.89604	7.35667
2013/TCGA.CESC	ZJ-AAX4	CESC	6.0739	8.68417	30.7292	15.3855	7.65512	8.0818	11.1509
2013/TCGA.CESC	ZJ-AAX8	CESC	2.57821	15.7206	60.5717	10.8966	13.9937	9.35614	10.097
2013/TCGA.CESC	ZJ-AAXA	CESC	4.22071	14.9511	52.4256	0.598819	0.598819	0.618135	0.6084
2013/TCGA.CESC	ZJ-AAXB	CESC	3.19991	8.43033	53.9626	4.18859	0.563439	0.892998	1.93401
2013/TCGA.CESC	ZJ-AAXD	CESC	2.7573	15.9923	48.976	2.30974	3.69238	1.35867	1.77149
2013/TCGA.CESC	ZJ-AAXF	CESC	3.79267	12.7531	32.2107	11.0365	5.71596	6.56077	8.50928
2013/TCGA.CESC	ZJ-AAXI	CESC	4.51773	23.837	85.3613	5.84036	2.68983	1.02541	2.44719
2013/TCGA.CESC	ZJ-AAXJ	CESC	3.41032	34.1825	126.753	41.7486	3.53721	1.83998	8.76452
2013/TCGA.CESC	ZJ-AAXN	CESC	3.79222	13.2621	39.047	73.2734	5.59192	25.26	43.022
2013/TCGA.CESC	ZJ-AAXT	CESC	3.60722	16.6112	45.5501	14.3297	4.49098	5.38377	8.78337
2013/TCGA.CESC	ZJ-AAXU	CESC	2.5542	14.8059	53.4698	44.6564	13.9779	18.6232	28.8383
2013/TCGA.CESC	ZJ-AB0H	CESC	4.16189	8.0941	41.1044	18.6872	12.1641	7.24886	11.6388
2013/TCGA.CESC	ZJ-AB0I	CESC	3.7308	12.1147	42.7902	35.339	4.44587	9.85553	18.6624
2013/TCGA.CESC	ZX-AA5X	CESC	2.84434	14.118	31.9967	11.2477	3.69159	7.04601	8.90232
2013/TCGA.CHOL	3X-AAV9	CHOL	3.04809	22.0366	38.1366	11.4215	16.0999	7.47845	9.24202
2013/TCGA.CHOL	3X-AAVA	CHOL	2.1364	19.0816	30.6766	1.8899	3.49676	2.35552	2.1099
2013/TCGA.CHOL	3X-AAVB	CHOL	2.71606	30.5712	31.2659	2.50533	2.97361	1.68583	2.05513
2013/TCGA.CHOL	3X-AAVC	CHOL	4.58436	30.9857	24.5214	13.7531	8.0886	5.18627	8.44554
2013/TCGA.CHOL	3X-AAVE	CHOL	8.10035	25.4549	40.5482	13.0643	12.2512	6.37341	9.12493
2013/TCGA.CHOL	4G-AAZO	CHOL	4.66857	21.7867	37.5527	3.76717	2.44909	2.74672	3.21673
2013/TCGA.CHOL	4G-AAZT	CHOL	1.65047	18.5203	64.2808	5.93002	2.39538	3.25713	4.39486
2013/TCGA.CHOL	W5-AA2G	CHOL	11.4855	22.9442	50.3823	1.33386	1.38757	2.23802	1.72777
2013/TCGA.CHOL	W5-AA2H	CHOL	4.45253	11.2426	98.2277	17.4638	21.9782	19.183	18.3032
2013/TCGA.CHOL	W5-AA2I	CHOL	2.13924	13.0886	74.7342	2.96203	1.24051	1.43038	2.05835
2013/TCGA.CHOL	W5-AA2O	CHOL	7.01764	9.6574	21.2919	1.02114	0.662656	1.50999	1.24174
2013/TCGA.CHOL	W5-AA2Q	CHOL	6.31224	26.0498	37.5516	1.08344	0.847913	0.722297	0.884629
2013/TCGA.CHOL	W5-AA2R	CHOL	13.4759	19.425	56.7491	6.21454	9.0085	6.71583	6.46032
2013/TCGA.CHOL	W5-AA2T	CHOL	3.40255	30.9698	27.5009	1.36545	1.99282	0.664272	0.952381
2013/TCGA.CHOL	W5-AA2U	CHOL	2.48921	20.2916	55.2801	5.86565	2.30026	2.72745	3.99978
2013/TCGA.CHOL	W5-AA2W	CHOL	8.81995	13.4668	62.7289	4.67471	5.29476	2.91212	3.68962
2013/TCGA.CHOL	W5-AA2X	CHOL	1.73651	13.9013	22.7417	0.668601	0.464306	0.473592	0.562712
2013/TCGA.CHOL	W5-AA2Z	CHOL	8.44149	14.8933	43.985	6.91997	1.08262	8.70483	7.76126
2013/TCGA.CHOL	W5-AA30	CHOL	3.3252	18.9347	40.1151	2.34812	5.13751	2.80514	2.56648
2013/TCGA.CHOL	W5-AA31	CHOL	6.69918	29.9338	28.5662	1.08176	0.81132	1.15903	1.11973
2013/TCGA.CHOL	W5-AA33	CHOL	13.8868	16.7331	69.5272	5.3477	4.80143	3.60107	4.38833
2013/TCGA.CHOL	W5-AA34	CHOL	5.14502	15.172	27.398	3.46158	1.26258	1.29415	2.11655
2013/TCGA.CHOL	W5-AA38	CHOL	0.886709	3.77106	48.9321	1.65111	1.14151	1.70207	1.6764
2013/TCGA.CHOL	W5-AA39	CHOL	3.14064	24.9015	35.239	3.22581	0.745237	1.61823	2.28475
2013/TCGA.CHOL	W6-AA0S	CHOL	6.36416	43.354	33.1454	5.0495	2.97791	2.90819	3.83209
2013/TCGA.CHOL	WD-A7RX	CHOL	2.71669	23.002	44.6356	9.13887	8.77931	6.52206	7.72038
2013/TCGA.CHOL	YR-A95A	CHOL	4.08843	34.1168	35.6427	3.33131	3.52933	1.95686	2.55321
2013/TCGA.CHOL	ZD-A8I3	CHOL	0.649325	26.5552	22.3905	2.49281	1.03743	1.22402	1.74678
2013/TCGA.CHOL	ZH-A8Y1	CHOL	3.78394	14.5007	58.5375	1.03624	0.661856	0.621743	0.802667
2013/TCGA.CHOL	ZH-A8Y2	CHOL	21.5804	17.4859	43.0836	0.925474	0.967541	0.953519	0.939392
2013/TCGA.CHOL	ZH-A8Y4	CHOL	7.80916	29.3184	38.3094	1.20001	1.35456	1.09092	1.14417
2013/TCGA.CHOL	ZH-A8Y5	CHOL	4.0509	26.7674	33.4769	0.558473	0.652863	0.24384	0.369024
2013/TCGA.CHOL	ZH-A8Y6	CHOL	18.0015	48.888	28.9744	0.666231	0.43305	0.832788	0.744868
2013/TCGA.CHOL	ZH-A8Y8	CHOL	3.4144	17.0795	26.7348	9.10506	1.8391	1.77126	4.0159
2013/TCGA.CHOL	ZU-A8S4	CHOL	2.0247	11.3869	40.6154	14.0757	30.2895	17.3233	15.6153
2013/TCGA.COAD	3L-AA1B	COAD	4.34113	18.4723	31.5407	10.6457	1.387	1.15283	3.50323
2013/TCGA.COAD	4N-A93T	COAD	2.88755	23.304	33.4284	1.22211	1.48571	0.575113	0.838364
2013/TCGA.COAD	4T-AA8H	COAD	6.09594	18.4235	36.7	1.91134	1.08573	0.769061	1.21241
2013/TCGA.COAD	5M-AAT4	COAD	7.04288	8.32439	25.3178	2.20763	1.57226	0.829208	1.35299
2013/TCGA.COAD	5M-AAT5	COAD	3.76242	13.6017	33.7411	3.08233	0.91044	0.636211	1.40036
2013/TCGA.COAD	5M-AAT6	COAD	9.1892	16.3514	34.9009	19.8829	8.33334	6.91892	11.7289
2013/TCGA.COAD	5M-AATA	COAD	2.47817	12.8174	32.7139	6.43919	2.52896	1.74691	3.35391
2013/TCGA.COAD	5M-AATE	COAD	4.84316	16.6964	23.5368	2.87594	1.46793	1.05851	1.74476
2013/TCGA.COAD	A6-2672	COAD	8.0552	35.8156	79.0407	14.2617	4.88594	7.26289	10.1775
2013/TCGA.COAD	A6-2674	COAD	6.67674	43.4844	62.1022	6.09894	1.88318	4.83636	5.43108
2013/TCGA.COAD	A6-2676	COAD	4.43816	11.044	25.2368	33.7207	5.69954	18.5562	25.0146
2013/TCGA.COAD	A6-2677	COAD	7.17737	22.0731	44.9397	87.4268	1.37055	1.11808	9.88688
2013/TCGA.COAD	A6-2681	COAD	5.42563	20.9858	25.4134	6.01537	3.57475	3.03037	4.26952
2013/TCGA.COAD	A6-3807	COAD	2.2817	22.8087	19.8467	8.78664	3.35203	3.87475	5.8349
2013/TCGA.COAD	A6-3808	COAD	2.92169	15.5902	39.435	12.6214	3.97413	2.26195	5.34313
2013/TCGA.COAD	A6-3809	COAD	11.1595	43.6113	121.512	6.30824	4.48696	4.7022	5.44634
2013/TCGA.COAD	A6-3810	COAD	7.46299	58.9229	46.9691	8.61281	2.55998	3.60133	5.56934
2013/TCGA.COAD	A6-4105	COAD	4.07056	14.8215	26.1692	26.7392	8.15893	10.2432	16.5498
2013/TCGA.COAD	A6-4107	COAD	3.9036	15.8157	21.4418	2.80746	1.58828	1.29747	1.90856
2013/TCGA.COAD	A6-5656	COAD	5.16311	33.2754	43.1743	38.8658	0.818977	0.658742	5.05989
2013/TCGA.COAD	A6-5657	COAD	5.36395	14.8073	34.6834	4.01862	3.94919	3.35898	3.67403
2013/TCGA.COAD	A6-5660	COAD	3.64387	28.7627	32.088	12.3951	1.09515	2.15048	5.1629
2013/TCGA.COAD	A6-5661	COAD	32.9647	27.6278	116.61	9.08887	5.83855	3.2102	5.40158
2013/TCGA.COAD	A6-5664	COAD	4.65338	19.3981	39.5627	5.91592	2.61527	3.80567	4.74489
2013/TCGA.COAD	A6-5666	COAD	7.03909	30.584	30.9441	49.111	0.778249	2.39283	10.8404
2013/TCGA.COAD	A6-6137	COAD	5.62147	21.4989	48.8681	9.02868	1.82805	2.49748	4.74857
2013/TCGA.COAD	A6-6138	COAD	4.00098	24.6255	40.7799	18.4381	11.4187	10.9407	14.2031
2013/TCGA.COAD	A6-6140	COAD	4.06483	20.0587	30.2207	18.5904	3.45096	3.87403	8.48644
2013/TCGA.COAD	A6-6141	COAD	4.11874	15.515	32.6093	6.25553	8.41297	4.57294	5.34847
2013/TCGA.COAD	A6-6142	COAD	1.99358	32.6827	28.4539	2.34742	0.569595	10.4167	4.94493
2013/TCGA.COAD	A6-6648	COAD	8.0274	12.02	50.3253	104.17	2.36348	1.65444	13.128
2013/TCGA.COAD	A6-6649	COAD	10.4356	46.4531	34.0131	6.2551	3.66571	3.44733	4.64364
2013/TCGA.COAD	A6-6650	COAD	10.0026	33.0801	58.206	5.29146	0.64863	0.86484	2.13922
2013/TCGA.COAD	A6-6651	COAD	3.25543	18.0006	50.0188	25.8041	5.31402	5.49594	11.9087
2013/TCGA.COAD	A6-6652	COAD	3.41286	31.1661	26.7024	3.99335	1.10092	2.06173	2.86936
2013/TCGA.COAD	A6-6653	COAD	5.63741	18.68	33.2646	8.3579	1.41426	7.01238	7.65564
2013/TCGA.COAD	A6-6654	COAD	3.76939	17.963	30.939	19.0304	6.26285	7.77228	12.1618
2013/TCGA.COAD	A6-6780	COAD	9.59737	17.9618	73.3743	44.6103	6.65511	14.5011	25.4342
2013/TCGA.COAD	A6-6781	COAD	13.8433	72.7918	147.609	4.81669	4.56465	4.83536	4.82601
2013/TCGA.COAD	A6-6782	COAD	2.90421	26.7069	35.3366	24.3361	5.10904	5.38168	11.4442
2013/TCGA.COAD	A6-A565	COAD	4.63917	16.2143	47.9685	6.05189	9.86166	5.65086	5.84794
2013/TCGA.COAD	A6-A566	COAD	3.077	16.369	49.7656	7.02122	2.53498	14.2259	9.99416
2013/TCGA.COAD	A6-A567	COAD	2.66806	31.8047	35.7272	1.90828	1.41354	1.79343	1.84996
2013/TCGA.COAD	A6-A56B	COAD	4.86714	7.02693	28.5184	9.01181	0.532343	0.783305	2.65688
2013/TCGA.COAD	A6-A5ZU	COAD	3.92931	58.2162	33.5549	25.8772	2.66309	9.25549	15.476
2013/TCGA.COAD	AA-3488	COAD	2.14729	14.5772	16.3703	38.4077	1.52745	2.3908	9.58253
2013/TCGA.COAD	AA-3492	COAD	6.17943	13.0121	31.6147	9.77785	5.54757	5.31196	7.20691
2013/TCGA.COAD	AA-3494	COAD	2.49848	14.3227	23.7453	144.709	1.55913	1.27829	13.6007
2013/TCGA.COAD	AA-3495	COAD	2.58435	18.4979	31.0443	34.2614	3.92478	3.1098	10.3221
2013/TCGA.COAD	AA-3502	COAD	5.35233	18.3439	30.5447	1.70301	6.07002	1.84899	1.7745
2013/TCGA.COAD	AA-3506	COAD	4.35421	11.2818	18.2984	8.34334	5.75218	4.03365	5.80122
2013/TCGA.COAD	AA-3509	COAD	7.44712	34.5475	30.4157	22.0029	2.63835	2.49897	7.41515
2013/TCGA.COAD	AA-3510	COAD	3.99669	7.86816	23.354	19.3156	4.17409	3.40189	8.10614
2013/TCGA.COAD	AA-3519	COAD	6.37495	13.9911	20.803	28.4589	1.51926	1.22137	5.89566
2013/TCGA.COAD	AA-3521	COAD	4.26631	31.8318	31.9643	4.35145	1.94869	1.67436	2.69924
2013/TCGA.COAD	AA-3524	COAD	4.54361	24.1997	28.1955	93.6289	3.10689	2.68486	15.855
2013/TCGA.COAD	AA-3526	COAD	2.30519	16.032	28.5384	84.739	5.45526	3.36912	16.8966
2013/TCGA.COAD	AA-3529	COAD	8.53724	11.6417	24.0159	47.84	1.06389	1.23829	7.69675
2013/TCGA.COAD	AA-3530	COAD	5.86821	23.8355	35.745	4.53303	2.68685	1.26101	2.39085
2013/TCGA.COAD	AA-3532	COAD	2.5588	26.3599	29.8499	47.9964	3.80045	4.28704	14.3444
2013/TCGA.COAD	AA-3538	COAD	3.94474	24.6846	26.989	105.684	0.600112	1.22423	11.3746
2013/TCGA.COAD	AA-3542	COAD	2.03947	8.62142	9.19618	207.656	1.48325	1.65012	18.511
2013/TCGA.COAD	AA-3543	COAD	5.06363	13.6485	25.1048	24.4257	21.3798	12.4263	17.4218
2013/TCGA.COAD	AA-3544	COAD	1.79454	21.7139	20.2911	47.8245	5.14007	9.51106	21.3275
2013/TCGA.COAD	AA-3548	COAD	2.10004	7.28955	15.0637	6.96647	4.47268	2.41302	4.10003
2013/TCGA.COAD	AA-3549	COAD	2.96224	25.8602	20.9195	13.9571	2.63791	3.12441	6.60362
2013/TCGA.COAD	AA-3552	COAD	2.77814	7.86538	20.1325	15.7127	4.27545	3.67111	7.59495
2013/TCGA.COAD	AA-3553	COAD	2.89987	18.9985	24.0564	43.3728	4.61474	10.7709	21.614
2013/TCGA.COAD	AA-3554	COAD	6.85513	11.284	33.5439	10.2365	4.94493	4.68305	6.92372
2013/TCGA.COAD	AA-3555	COAD	6.03486	15.5743	29.8914	5.45337	1.39085	2.67168	3.81702
2013/TCGA.COAD	AA-3556	COAD	6.12802	14.1523	28.2583	8.00111	2.45121	5.90448	6.87331
2013/TCGA.COAD	AA-3560	COAD	3.67392	10.0697	22.3975	10.8387	1.51351	1.15954	3.54512
2013/TCGA.COAD	AA-3561	COAD	4.22452	24.6237	25.9931	12.8157	0.968927	0.852656	3.30566
2013/TCGA.COAD	AA-3562	COAD	3.34717	14.0962	22.387	25.6798	1.46042	1.45135	6.10494
2013/TCGA.COAD	AA-3664	COAD	10.1168	20.0157	31.938	6.9417	2.72376	1.63426	3.36816
2013/TCGA.COAD	AA-3666	COAD	5.08112	15.1957	35.4821	8.08404	1.71595	3.07918	4.98921
2013/TCGA.COAD	AA-3667	COAD	2.27763	12.5875	29.048	69.088	1.72747	2.02456	11.8268
2013/TCGA.COAD	AA-3672	COAD	5.06856	6.10277	36.4023	38.3683	18.2524	18.476	26.625
2013/TCGA.COAD	AA-3673	COAD	2.79351	21.6946	32.6727	48.0533	2.77718	2.04204	9.9059
2013/TCGA.COAD	AA-3675	COAD	5.0574	15.7436	29.3719	7.81709	1.21572	0.936106	2.70511
2013/TCGA.COAD	AA-3678	COAD	2.94312	21.0526	32.3567	32.613	2.81055	2.82822	9.604
2013/TCGA.COAD	AA-3679	COAD	2.97898	11.9661	20.3112	19.6091	2.00604	13.0092	15.9718
2013/TCGA.COAD	AA-3680	COAD	6.46808	17.8911	39.973	3.51591	5.48155	2.04724	2.68289
2013/TCGA.COAD	AA-3681	COAD	4.63746	21.7584	29.8498	11.3087	4.53226	4.46213	7.10359
2013/TCGA.COAD	AA-3684	COAD	3.8406	9.07365	22.534	4.95092	3.40376	3.70409	4.28236
2013/TCGA.COAD	AA-3685	COAD	3.12701	16.6726	36.5433	312.857	5.74232	4.43466	37.248
2013/TCGA.COAD	AA-3688	COAD	5.43449	16.412	27.7783	39.5424	2.05263	1.34732	7.29906
2013/TCGA.COAD	AA-3692	COAD	3.48195	17.1763	27.947	26.3735	2.34499	1.32984	5.92221
2013/TCGA.COAD	AA-3693	COAD	2.67963	30.5014	35.0226	89.4202	2.12826	2.24956	14.183
2013/TCGA.COAD	AA-3695	COAD	1.59393	16.0892	31.776	0.860092	0.497117	0	0
2013/TCGA.COAD	AA-3696	COAD	5.85525	8.05097	20.4324	6.08566	2.37192	0.962321	2.41999
2013/TCGA.COAD	AA-3710	COAD	3.99656	11.6004	29.7752	38.4777	18.5468	14.2907	23.4494
2013/TCGA.COAD	AA-3715	COAD	2.80223	10.1569	37.0411	28.1849	10.3482	18.1141	22.5952
2013/TCGA.COAD	AA-3811	COAD	4.07895	22.3687	23.1897	8.62955	4.57681	4.14009	5.97722
2013/TCGA.COAD	AA-3812	COAD	3.12448	8.77732	24.1222	2.73392	4.24477	1.42863	1.9763
2013/TCGA.COAD	AA-3814	COAD	5.66478	19.9748	24.3566	27.6232	4.29299	2.42776	8.18917
2013/TCGA.COAD	AA-3815	COAD	3.14164	10.8826	28.1752	39.5376	13.7798	15.6629	24.8852
2013/TCGA.COAD	AA-3818	COAD	7.47273	16.4105	27.4141	6.58739	6.10255	2.03418	3.6606
2013/TCGA.COAD	AA-3819	COAD	3.80344	16.5506	41.3106	4.34948	1.42158	0.800229	1.86563
2013/TCGA.COAD	AA-3821	COAD	5.34911	18.6623	35.6036	7.77781	2.51065	2.54045	4.44513
2013/TCGA.COAD	AA-3831	COAD	4.17252	11.872	27.4114	27.3085	3.21827	1.74946	6.91196
2013/TCGA.COAD	AA-3833	COAD	4.82488	20.5175	24.5554	18.6625	7.53244	5.52754	10.1566
2013/TCGA.COAD	AA-3837	COAD	7.02268	9.86385	20.9075	14.3503	4.96002	2.23923	5.66866
2013/TCGA.COAD	AA-3841	COAD	3.99055	7.2655	24.9536	13.0998	4.52094	8.05687	10.2734
2013/TCGA.COAD	AA-3842	COAD	5.98723	19.3082	31.198	7.26598	4.50525	2.21875	4.01514
2013/TCGA.COAD	AA-3844	COAD	5.13152	15.5377	27.1909	11.735	1.74799	2.75998	5.69108
2013/TCGA.COAD	AA-3845	COAD	7.57578	24.614	39.6705	23.6926	5.88659	7.82441	13.6155
2013/TCGA.COAD	AA-3846	COAD	2.93168	41.9931	33.0967	19.185	2.36931	5.42084	10.198
2013/TCGA.COAD	AA-3848	COAD	6.61304	7.45541	25.1451	42.9218	3.02089	2.38186	10.1111
2013/TCGA.COAD	AA-3850	COAD	4.05153	13.2613	28.3799	56.9139	3.29126	2.14606	11.0517
2013/TCGA.COAD	AA-3851	COAD	3.29436	13.9641	22.3131	5.39881	2.842	1.39641	2.74572
2013/TCGA.COAD	AA-3852	COAD	2.65294	10.5004	21.9323	5.3565	3.92878	2.63268	3.75526
2013/TCGA.COAD	AA-3854	COAD	5.68263	14.5981	24.8188	4.14651	1.36544	1.3052	2.32638
2013/TCGA.COAD	AA-3855	COAD	3.51004	13.7669	24.833	33.1667	3.82531	2.48015	9.06964
2013/TCGA.COAD	AA-3856	COAD	2.41731	19.3487	24.6238	16.3169	5.3775	3.67718	7.74597
2013/TCGA.COAD	AA-3858	COAD	3.427	13.7939	22.958	6.90172	2.71105	2.28148	3.96814
2013/TCGA.COAD	AA-3860	COAD	3.59987	12.5672	30.6221	10.8089	4.2014	3.83123	6.43516
2013/TCGA.COAD	AA-3861	COAD	8.61971	15.3945	27.8065	2.70583	3.61802	1.70139	2.14562
2013/TCGA.COAD	AA-3862	COAD	4.54542	18.0092	39.4985	13.4536	7.52835	3.52067	6.88228
2013/TCGA.COAD	AA-3864	COAD	5.49909	18.4207	41.5609	6.79549	3.474	2.64363	4.23849
2013/TCGA.COAD	AA-3866	COAD	3.80671	16.9693	39.9116	28.6406	4.51311	4.85846	11.7962
2013/TCGA.COAD	AA-3867	COAD	3.21472	27.4667	23.7273	74.2135	1.53241	1.30754	9.85075
2013/TCGA.COAD	AA-3869	COAD	3.09698	17.7871	32.8061	23.0857	4.54955	3.24315	8.65278
2013/TCGA.COAD	AA-3870	COAD	5.33969	30.6682	22.3587	8.45951	4.81972	20.2788	13.0977
2013/TCGA.COAD	AA-3872	COAD	2.77127	24.9009	24.9171	5.76133	2.60921	2.91713	4.09958
2013/TCGA.COAD	AA-3875	COAD	3.58849	9.8556	31.0294	40.1112	5.10212	2.53405	10.0819
2013/TCGA.COAD	AA-3877	COAD	4.48093	12.4547	30.7685	14.2748	5.59033	4.55893	8.06709
2013/TCGA.COAD	AA-3930	COAD	3.75286	24.5324	39.5617	6.76231	2.83927	4.47835	5.50309
2013/TCGA.COAD	AA-3939	COAD	6.27778	24.1954	32.7625	14.3871	3.01237	1.27724	4.2867
2013/TCGA.COAD	AA-3941	COAD	5.4253	30.5546	28.7737	2.46043	1.5442	6.35182	3.95325
2013/TCGA.COAD	AA-3947	COAD	4.86203	15.8225	40.5671	5.93135	1.89636	0.835401	2.22599
2013/TCGA.COAD	AA-3949	COAD	3.42237	14.58	35.1356	43.2249	11.8013	17.5732	27.5608
2013/TCGA.COAD	AA-3950	COAD	3.17454	12.2499	39.3295	20.5384	5.37933	10.7678	14.8712
2013/TCGA.COAD	AA-3952	COAD	3.23352	10.2267	16.902	3.18968	1.24956	1.42494	2.13193
2013/TCGA.COAD	AA-3955	COAD	4.29967	18.2011	32.375	14.2619	1.50357	4.73931	8.2214
2013/TCGA.COAD	AA-3956	COAD	4.32512	21.7196	29.0962	14.1293	2.81218	2.28223	5.67857
2013/TCGA.COAD	AA-3966	COAD	2.62444	12.0376	23.9783	30.796	7.73775	9.56808	17.1656
2013/TCGA.COAD	AA-3968	COAD	4.15864	16.2618	30.759	46.5072	3.20596	2.12074	9.93124
2013/TCGA.COAD	AA-3970	COAD	3.20254	19.5355	31.4588	32.1403	3.03831	3.9498	11.2671
2013/TCGA.COAD	AA-3971	COAD	4.89913	18.8259	30.9452	37.2113	5.74317	3.34865	11.1628
2013/TCGA.COAD	AA-3972	COAD	4.37928	38.576	29.1616	2.4419	1.32186	2.80516	2.61724
2013/TCGA.COAD	AA-3973	COAD	6.16753	28.8969	25.9484	7.36185	1.90344	1.24097	3.02256
2013/TCGA.COAD	AA-3975	COAD	2.5005	28.317	24.788	53.8411	1.9721	4.29332	15.2038
2013/TCGA.COAD	AA-3976	COAD	4.83716	25.1693	34.2178	14.8781	3.54069	1.60046	4.87974
2013/TCGA.COAD	AA-3977	COAD	4.248	14.4808	29.1493	12.5484	4.06025	4.6861	7.66833
2013/TCGA.COAD	AA-3979	COAD	1.86713	19.0488	42.791	8.51943	0.867248	1.11212	3.07809
2013/TCGA.COAD	AA-3980	COAD	2.68651	20.8328	36.9027	16.9162	11.0314	5.76666	9.87673
2013/TCGA.COAD	AA-3982	COAD	3.52342	15.0619	31.6301	4.33031	7.71028	2.94066	3.56847
2013/TCGA.COAD	AA-3984	COAD	2.9105	12.2639	27.0154	20.4564	4.56891	5.33177	10.4436
2013/TCGA.COAD	AA-3986	COAD	5.39273	21.0141	35.1993	73.7789	11.1469	6.28175	21.5281
2013/TCGA.COAD	AA-3989	COAD	2.58754	19.9581	23.3291	20.8241	6.29876	6.07197	11.2447
2013/TCGA.COAD	AA-3994	COAD	4.46373	20.7268	21.0385	4.81993	2.35988	2.27082	3.30836
2013/TCGA.COAD	AA-A004	COAD	9.23347	8.25677	0	13.6245	5.60574	7.39498	10.0376
2013/TCGA.COAD	AA-A00A	COAD	4.46119	5.249	31.2833	14.0523	3.79247	5.13908	8.49799
2013/TCGA.COAD	AA-A00D	COAD	2.29152	26.61	30.4204	26.8499	9.96544	13.909	19.325
2013/TCGA.COAD	AA-A00E	COAD	4.9196	13.9126	28.2411	20.3525	3.42794	5.49331	10.5737
2013/TCGA.COAD	AA-A00F	COAD	3.30557	14.3733	22.5129	4.72356	1.51927	1.57452	2.72715
2013/TCGA.COAD	AA-A00J	COAD	5.9036	18.4552	36.9797	6.24985	1.5841	2.51898	3.96778
2013/TCGA.COAD	AA-A00K	COAD	2.69628	9.69308	27.9002	34.984	1.63323	1.94248	8.24353
2013/TCGA.COAD	AA-A00L	COAD	5.29298	15.0773	18.8442	9.05989	1.13973	1.27495	3.39867
2013/TCGA.COAD	AA-A00N	COAD	3.22466	11.4498	24.6223	4.20531	2.26168	2.18217	3.02931
2013/TCGA.COAD	AA-A00O	COAD	1.84701	20.5644	18.8906	2.93542	1.73157	10.0843	5.44075
2013/TCGA.COAD	AA-A00Q	COAD	4.54745	15.8117	33.4841	5.41882	3.04071	1.42505	2.77886
2013/TCGA.COAD	AA-A00R	COAD	3.36191	10.2484	30.1035	91.9012	18.8881	24.663	47.6084
2013/TCGA.COAD	AA-A00U	COAD	2.58578	10.8326	27.6863	5.64255	2.35491	1.75464	3.14653
2013/TCGA.COAD	AA-A00W	COAD	4.36597	18.2451	29.4074	10.9019	1.87485	1.4235	3.9394
2013/TCGA.COAD	AA-A00Z	COAD	3.84217	10.3426	21.8244	10.0373	1.83173	1.05734	3.25774
2013/TCGA.COAD	AA-A010	COAD	4.64419	12.6898	27.7098	12.3136	3.8102	2.41204	5.44986
2013/TCGA.COAD	AA-A017	COAD	2.74735	26.0998	22.0189	4.85298	1.44386	1.03276	2.23874
2013/TCGA.COAD	AA-A01C	COAD	3.02926	12.0176	21.2772	44.9777	1.62766	1.44681	8.06686
2013/TCGA.COAD	AA-A01D	COAD	4.5457	12.4303	20.6367	3.28256	1.44819	2.83201	3.04898
[truncated: 7,064 more rows]
