# Supplementary material for: Muscleblind-like proteins are novel modulators of the tumor-immune microenvironment
Source: PLoS One. 2025 Apr 30;20(4):e0321148. doi: 10.1371/journal.pone.0321148 (PMC12043120; doi:10.1371/journal.pone.0321148)
Supplement: S3 Table — Computed Pearson correlation coefficients and associated P values comparing gene expression of the indicated gene with CD8A expression in the indicated cancer subtype. Each subtype is analyzed independently and the number of samples analyzed is documented per cancer subtype. (XLSX) [file pone.0321148.s005.xlsx]

## Sheet: CD8A_pancancer_correlation_tabl
Supplementary Table 3. Pearson correlation of CD8A gene expression and all coding genes
dataset = indicated TCGA cancer dataset, geneName = name of gene correlated with CD8A expression
corr_cd8 = Pearson correlation coefficient comparing gene expression of indicated gene with CD8A
corr_cd8 = P value of Pearson correlation comparing gene expression of indicated gene with CD8A
dataset	geneName	n	corr_cd8	pval_cd8
ACC	DUX4	1641354	-0.0724821	0.528276
ACC	DUXB	1641354	0.107414	0.349249
ACC	TSPAN6	1641354	0.0208169	0.856445
ACC	TNMD	1641354	-0.0531493	0.643974
ACC	DPM1	1641354	-0.121295	0.290117
ACC	SCYL3	1641354	-0.0667674	0.561374
ACC	C1orf112	1641354	0.0743339	0.517764
ACC	FGR	1641354	0.425497	0.000102965
ACC	CFH	1641354	0.576279	3.37291e-08
ACC	FUCA2	1641354	0.0782287	0.496007
ACC	GCLC	1641354	-0.142249	0.214105
ACC	NFYA	1641354	-0.0865031	0.451418
ACC	STPG1	1641354	0.15413	0.177875
ACC	NIPAL3	1641354	0.00453668	0.968555
ACC	LAS1L	1641354	0.0980668	0.393005
ACC	ENPP4	1641354	-0.0696786	0.544391
ACC	SEMA3F	1641354	0.279282	0.0132785
ACC	CFTR	1641354	0.133973	0.242246
ACC	ANKIB1	1641354	-0.00676261	0.953142
ACC	CYP51A1	1641354	-0.276972	0.014093
ACC	KRIT1	1641354	-0.0912061	0.427101
ACC	RAD52	1641354	0.0186484	0.871264
ACC	BAD	1641354	0.0947271	0.409396
ACC	LAP3	1641354	0.121325	0.289998
ACC	CD99	1641354	0.0854171	0.45714
ACC	HS3ST1	1641354	-0.0633432	0.581665
ACC	ABP1	1641354	0.0952071	0.407016
ACC	WNT16	1641354	-0.0450302	0.695447
ACC	HECW1	1641354	-0.00529693	0.963289
ACC	MAD1L1	1641354	0.256769	0.02325
ACC	LASP1	1641354	0.30825	0.00603944
ACC	SNX11	1641354	0.192129	0.091954
ACC	TMEM176A	1641354	0.0334381	0.771334
ACC	M6PR	1641354	0.0755253	0.511058
ACC	KLHL13	1641354	0.00432072	0.970052
ACC	CYP26B1	1641354	-0.126599	0.269381
ACC	ICA1	1641354	0.211615	0.0629021
ACC	DBNDD1	1641354	-0.0113265	0.921598
ACC	ALS2	1641354	-0.163669	0.152196
ACC	CASP10	1641354	0.156886	0.170149
ACC	CFLAR	1641354	0.0173122	0.880418
ACC	TFPI	1641354	0.562991	8.07817e-08
ACC	NDUFAF7	1641354	-0.126044	0.271501
ACC	RBM5	1641354	-0.0388341	0.735692
ACC	MTMR7	1641354	0.194724	0.0875647
ACC	SLC7A2	1641354	0.292511	0.00935554
ACC	ARF5	1641354	0.131772	0.250139
ACC	SARM1	1641354	-0.0911638	0.427316
ACC	POLDIP2	1641354	-0.138437	0.226765
ACC	PLXND1	1641354	0.232457	0.0405599
ACC	AK2	1641354	0.143874	0.208864
ACC	CD38	1641354	0.753624	1.69496e-15
ACC	FKBP4	1641354	-0.00684986	0.952538
ACC	KDM1A	1641354	0.0572563	0.618541
ACC	RBM6	1641354	-0.0519673	0.651371
ACC	CAMKK1	1641354	-0.0328658	0.775143
ACC	RECQL	1641354	0.0397607	0.729625
ACC	CCDC132	1641354	-0.0982603	0.392067
ACC	HSPB6	1641354	0.088539	0.440798
ACC	ARHGAP33	1641354	-0.100405	0.381765
ACC	NDUFAB1	1641354	-0.194598	0.0877733
ACC	PDK4	1641354	-0.138842	0.225395
ACC	SLC22A16	1641354	-0.00909672	0.936997
ACC	ZMYND10	1641354	0.105061	0.359966
ACC	ABCB5	1641354	0.0139324	0.903638
ACC	ARX	1641354	-0.0511624	0.656428
ACC	SLC25A13	1641354	-0.254581	0.0244936
ACC	ST7	1641354	0.0137897	0.904621
ACC	CDC27	1641354	0.243014	0.0320456
ACC	SLC4A1	1641354	-0.106566	0.353085
ACC	CALCR	1641354	0.270917	0.0164354
ACC	HCCS	1641354	-0.0441151	0.701341
ACC	DVL2	1641354	0.0706211	0.538947
ACC	PRSS22	1641354	0.0249427	0.828391
ACC	UPF1	1641354	-0.315264	0.00493176
ACC	SKAP2	1641354	0.0724272	0.528589
ACC	SLC25A5	1641354	0.039085	0.734048
ACC	CCDC109B	1641354	0.401471	0.000269498
ACC	HOXA11	1641354	-0.208613	0.0668179
ACC	POLR2J	1641354	0.220219	0.0526993
ACC	DHX33	1641354	-0.0121994	0.915577
ACC	MEOX1	1641354	0.281961	0.0123853
ACC	THSD7A	1641354	-0.0146059	0.899004
ACC	LIG3	1641354	-0.104127	0.364276
ACC	RPAP3	1641354	-0.099052	0.388245
ACC	ACSM3	1641354	-0.0987114	0.389887
ACC	AC004381.6	1641354	-0.204536	0.0724483
ACC	CIAPIN1	1641354	-0.174221	0.127126
ACC	SPPL2B	1641354	-0.249397	0.027667
ACC	FAM214B	1641354	-0.0211762	0.853995
ACC	COPZ2	1641354	0.201224	0.0772965
ACC	PRKAR2B	1641354	-0.34836	0.00177513
ACC	MSL3	1641354	0.336374	0.00260322
ACC	CREBBP	1641354	-0.152171	0.183519
ACC	BZRAP1	1641354	-0.0228674	0.842478
ACC	MPO	1641354	0.0651845	0.570713
ACC	PON1	1641354	0.24042	0.0339846
ACC	GCFC2	1641354	-0.0696464	0.544577
ACC	WDR54	1641354	-0.0654743	0.568997
ACC	CROT	1641354	-0.164125	0.151041
ACC	ABCB4	1641354	-0.121786	0.288154
ACC	MLL5	1641354	0.0353963	0.75834
ACC	RHBDD2	1641354	-0.185412	0.10412
ACC	SOX8	1641354	0.0276013	0.810425
ACC	IBTK	1641354	-0.319402	0.00436631
ACC	ZNF195	1641354	0.0262025	0.819866
ACC	MYCBP2	1641354	-0.1445	0.206869
ACC	FBXL3	1641354	-0.0495816	0.666404
ACC	ITGAL	1641354	0.659247	5.28966e-11
ACC	PDK2	1641354	0.0298292	0.795443
ACC	ITGA3	1641354	0.508707	1.98083e-06
ACC	ZFX	1641354	-0.0335917	0.770313
ACC	LAMP2	1641354	0.0993405	0.386858
ACC	GGNBP2	1641354	-0.137343	0.230493
ACC	ITGA2B	1641354	0.134798	0.23933
ACC	ASB4	1641354	-0.25078	0.0267884
ACC	GDE1	1641354	-0.193484	0.0896401
ACC	C19orf60	1641354	-0.0908958	0.428682
ACC	CRLF1	1641354	0.0997145	0.385064
ACC	OSBPL7	1641354	-0.0521587	0.650171
ACC	TMEM98	1641354	-0.153072	0.180907
ACC	YBX2	1641354	-0.0128305	0.911227
ACC	KRT33A	1641354	-0.013355	0.907614
ACC	MAP3K14	1641354	0.165846	0.146743
ACC	ABCC8	1641354	0.14477	0.206012
ACC	CCL18	1641354	0.370344	0.000845362
ACC	CCL3	1641354	0.372442	0.000785395
ACC	SYNRG	1641354	-0.12834	0.262795
ACC	CACNG3	1641354	-0.110409	0.335897
ACC	TMEM132A	1641354	-0.132902	0.246064
ACC	AP2B1	1641354	-0.139545	0.223032
ACC	TAC1	1641354	0.0301135	0.793537
ACC	ZNF263	1641354	-0.263954	0.0195373
ACC	CX3CL1	1641354	0.0714607	0.534119
ACC	SPATA20	1641354	-0.124736	0.276547
ACC	CACNA1G	1641354	0.0479938	0.676483
ACC	TNFRSF12A	1641354	-0.0322699	0.779115
ACC	DLX6	1641354	-0.214755	0.059008
ACC	MAP3K9	1641354	-0.171827	0.132518
ACC	RALA	1641354	0.247979	0.0285933
ACC	BAIAP2L1	1641354	-0.192883	0.0906604
ACC	JHDM1D	1641354	0.0718266	0.532023
ACC	ETV1	1641354	-0.0763623	0.506373
ACC	AGK	1641354	-0.0516332	0.653468
ACC	ALDH3B1	1641354	0.236146	0.0373925
ACC	TTC22	1641354	0.1669	0.144156
ACC	PHTF2	1641354	0.00424345	0.970587
ACC	CCL26	1641354	-0.00575683	0.960104
ACC	FARP2	1641354	-0.234649	0.0386518
ACC	USH1C	1641354	0.00849586	0.941151
ACC	GGCT	1641354	0.0340676	0.76715
ACC	DBF4	1641354	0.0297332	0.796088
ACC	TBXA2R	1641354	-0.200223	0.078812
ACC	IFRD1	1641354	0.0817958	0.476507
ACC	LGALS14	1641354	0.140138	0.221052
ACC	COX10	1641354	-0.0284444	0.804747
ACC	GTF2IRD1	1641354	0.0361324	0.753473
ACC	PAF1	1641354	-0.0770567	0.502503
ACC	VPS41	1641354	-0.10139	0.377086
ACC	ARHGAP44	1641354	0.0951499	0.407299
ACC	ELAC2	1641354	-0.297552	0.00815243
ACC	SCIN	1641354	0.0947992	0.409038
ACC	ARSD	1641354	0.138511	0.226515
ACC	PNPLA4	1641354	-0.18953	0.0965204
ACC	MYH13	1641354	0.241261	0.0333456
ACC	ADIPOR2	1641354	-0.218079	0.0551006
ACC	CDKL3	1641354	-0.170311	0.136021
ACC	UPP2	1641354	0.106921	0.351478
ACC	PRSS21	1641354	0.588142	1.49571e-08
ACC	MARK4	1641354	-0.12219	0.286547
ACC	PROM1	1641354	0.10388	0.365422
ACC	CCDC124	1641354	0.108816	0.342956
ACC	CEACAM21	1641354	0.519466	1.0974e-06
ACC	PAFAH1B1	1641354	-0.0604645	0.59898
ACC	NOS2	1641354	0.0234557	0.83848
ACC	DNAH9	1641354	-0.0568849	0.620824
ACC	KIAA0100	1641354	-0.128791	0.261108
ACC	SLC13A2	1641354	-0.0347381	0.7627
ACC	GAS7	1641354	0.185438	0.104071
ACC	TRAPPC6A	1641354	-0.106015	0.355598
ACC	MATK	1641354	0.183645	0.107519
ACC	CEACAM7	1641354	-0.0940684	0.412675
ACC	CD79B	1641354	0.210294	0.0646016
ACC	SCN4A	1641354	-0.128505	0.262176
ACC	ST7L	1641354	-0.23461	0.0386854
ACC	TKTL1	1641354	0.054179	0.637557
ACC	PAX6	1641354	-0.0456851	0.69124
ACC	RPUSD1	1641354	0.0533667	0.642617
ACC	RHBDF1	1641354	0.0770501	0.50254
ACC	LUC7L	1641354	-0.0233798	0.838995
ACC	CACNA2D2	1641354	-0.0372846	0.745874
ACC	BAIAP3	1641354	-0.041569	0.717833
ACC	TSR3	1641354	-0.00259395	0.982018
ACC	PIGQ	1641354	-0.0573809	0.617777
ACC	CRAMP1L	1641354	-0.213494	0.0605475
ACC	TEAD3	1641354	0.415298	0.000156286
ACC	SELE	1641354	0.176183	0.122836
ACC	DNAJC11	1641354	-0.027838	0.80883
ACC	FMO3	1641354	0.108105	0.346136
ACC	MYLIP	1641354	0.123182	0.282623
ACC	NOX1	1641354	0.0732889	0.523683
ACC	E2F2	1641354	-0.0334084	0.771532
ACC	PSMB1	1641354	-0.0712006	0.535612
ACC	SYN1	1641354	0.0402023	0.726739
ACC	JARID2	1641354	-0.100089	0.383275
ACC	CDKL5	1641354	-0.148864	0.193337
ACC	CAMK1G	1641354	-0.0896861	0.434877
ACC	CDK11A	1641354	0.137273	0.230732
ACC	NADK	1641354	-0.235109	0.0382616
ACC	TFAP2B	1641354	0.268554	0.0174368
ACC	TFAP2D	1641354	-0.0869008	0.449332
ACC	DLEC1	1641354	-0.0178291	0.876874
ACC	CYTH3	1641354	-0.108361	0.344989
ACC	ADAM22	1641354	-0.084124	0.464005
ACC	SYPL1	1641354	-0.0926677	0.419699
ACC	CYB561	1641354	0.0845913	0.461518
ACC	SPAG9	1641354	-0.0171142	0.881775
ACC	CELSR3	1641354	-0.138259	0.227368
ACC	AASS	1641354	0.0172145	0.881087
ACC	PLEKHG6	1641354	0.0403536	0.725752
ACC	SS18L2	1641354	0.133391	0.244314
ACC	MPND	1641354	0.000946555	0.993438
ACC	MGST1	1641354	-0.109429	0.34023
ACC	CRY1	1641354	0.0253412	0.825693
ACC	PGLYRP1	1641354	-0.0251396	0.827057
ACC	NFIX	1641354	-0.129712	0.257687
ACC	ST3GAL1	1641354	-0.123693	0.280616
ACC	MMP25	1641354	0.150486	0.188477
ACC	IL32	1641354	-0.0368987	0.748416
ACC	PKD1	1641354	-0.0910061	0.428119
ACC	MAPK8IP2	1641354	-0.00752988	0.947832
ACC	MED24	1641354	0.168654	0.139928
ACC	RHOBTB2	1641354	-0.0824831	0.472798
ACC	HEATR5B	1641354	0.00283562	0.980343
ACC	SEC62	1641354	0.0112226	0.922315
ACC	RPS20	1641354	0.188388	0.0985836
ACC	CSDE1	1641354	-0.0776751	0.499069
ACC	UBE3C	1641354	-0.221914	0.050859
ACC	REV3L	1641354	-0.208594	0.0668436
ACC	TENM1	1641354	0.0193836	0.866234
ACC	PAX7	1641354	-0.114147	0.319689
ACC	MASP2	1641354	0.0557297	0.627945
ACC	IYD	1641354	-0.00158175	0.989034
ACC	FAM76A	1641354	-0.0349391	0.761368
ACC	TRAF3IP3	1641354	0.692554	2.156e-12
ACC	POMT2	1641354	-0.220462	0.0524321
ACC	VTA1	1641354	-0.109806	0.338556
ACC	MLXIPL	1641354	-0.14635	0.201053
ACC	BAZ1B	1641354	-0.183682	0.107448
ACC	RANBP9	1641354	-0.189214	0.0970884
ACC	ETV7	1641354	0.719947	1.10275e-13
ACC	SPRTN	1641354	-0.0328607	0.775177
ACC	METTL13	1641354	-0.0402834	0.72621
ACC	DYRK4	1641354	-0.106942	0.351379
ACC	ZNF207	1641354	-0.0987054	0.389916
ACC	UQCRC1	1641354	-0.00242961	0.983157
ACC	STARD3NL	1641354	0.141469	0.216655
ACC	CD9	1641354	-0.0425219	0.711645
ACC	HHATL	1641354	0.0813195	0.479087
ACC	NCAPD2	1641354	0.0547253	0.634164
ACC	IFFO1	1641354	0.0021068	0.985394
ACC	GIPR	1641354	-0.0224908	0.84504
ACC	PHF7	1641354	-0.00872606	0.939559
ACC	SEMA3G	1641354	0.186507	0.102055
ACC	NISCH	1641354	-0.0718159	0.532084
ACC	STAB1	1641354	0.451682	3.31185e-05
ACC	FUZ	1641354	-0.0557917	0.627562
ACC	SLC6A13	1641354	-0.0556737	0.628291
ACC	IDS	1641354	-0.084658	0.461163
ACC	PRSS3	1641354	0.0253817	0.825418
ACC	ZNF200	1641354	-0.11272	0.325814
ACC	CD4	1641354	0.560063	9.74246e-08
ACC	LRRC23	1641354	0.0971543	0.397444
ACC	BTK	1641354	0.555934	1.26496e-07
ACC	HFE	1641354	-0.0853264	0.45762
ACC	SCMH1	1641354	-0.076701	0.504483
ACC	FYN	1641354	0.31505	0.00496264
ACC	HIVEP2	1641354	0.1188	0.300225
ACC	FMO1	1641354	-0.0992804	0.387147
ACC	TCEB3	1641354	0.183296	0.108201
ACC	LYPLA2	1641354	0.09212	0.422464
ACC	CLCN6	1641354	-0.108721	0.343381
ACC	MRC2	1641354	0.282358	0.0122574
ACC	NME2	1641354	0.41737	0.000143737
ACC	SLC6A7	1641354	0.30626	0.00639124
ACC	TSPAN9	1641354	0.0894838	0.435918
ACC	BTBD7	1641354	-0.0769571	0.503057
ACC	APBA3	1641354	-0.0847567	0.46064
ACC	MKS1	1641354	-0.0875765	0.445801
ACC	ABHD5	1641354	-0.101089	0.378515
ACC	KAL1	1641354	0.247488	0.0289206
ACC	AKAP8L	1641354	-0.0987943	0.389487
ACC	MBTD1	1641354	0.048909	0.670667
ACC	UTP18	1641354	0.311637	0.00547973
ACC	RNF216	1641354	0.00882907	0.938847
ACC	TTC19	1641354	-0.138295	0.227246
ACC	PTBP1	1641354	-0.0106232	0.926452
ACC	DPF1	1641354	-0.161653	0.157376
ACC	SYT7	1641354	-0.0620975	0.58913
ACC	LARS2	1641354	-0.104458	0.362747
ACC	PIK3C2A	1641354	-0.249094	0.0278626
ACC	PLAUR	1641354	0.660162	4.87046e-11
ACC	ANLN	1641354	-0.00260359	0.981951
ACC	WIZ	1641354	-0.131772	0.250138
ACC	RABGAP1	1641354	-0.186578	0.101922
ACC	DCN	1641354	0.165083	0.148636
ACC	QPCTL	1641354	-0.13939	0.223551
ACC	PPP5C	1641354	-0.1579	0.167372
ACC	CEP68	1641354	-0.0195885	0.864834
ACC	MAP4K3	1641354	-0.110995	0.333321
ACC	ZBTB32	1641354	0.357101	0.00132996
ACC	TYROBP	1641354	0.684443	4.88599e-12
ACC	TMEM159	1641354	0.0460871	0.688662
ACC	GABRA3	1641354	-0.0714199	0.534353
ACC	BRCA1	1641354	0.220962	0.0518855
ACC	ERCC1	1641354	0.130879	0.253392
ACC	CD22	1641354	-0.110625	0.334944
ACC	SEMA3B	1641354	-0.198199	0.0819489
ACC	MBTPS2	1641354	-0.204652	0.0722825
ACC	PRICKLE3	1641354	0.0926487	0.419794
ACC	LTF	1641354	0.041342	0.71931
ACC	EXTL3	1641354	-0.0292694	0.799201
ACC	NR1H4	1641354	-0.339197	0.00238197
ACC	ELOVL5	1641354	-0.332838	0.00290629
ACC	ALOX5	1641354	0.541808	3.011e-07
ACC	KDM5D	1641354	-0.00251474	0.982567
ACC	CALCOCO1	1641354	-0.100248	0.382512
ACC	UBR7	1641354	-0.10354	0.367
ACC	MAP4K5	1641354	-0.052956	0.645181
ACC	EHD3	1641354	-0.104818	0.361085
ACC	PSMC4	1641354	-0.0351396	0.76004
ACC	MAN2B2	1641354	0.0539988	0.638678
ACC	SLC7A14	1641354	-0.0223968	0.84568
ACC	CLDN11	1641354	0.039188	0.733373
ACC	SLC25A39	1641354	-0.0806033	0.48298
ACC	MVP	1641354	0.00608871	0.957807
ACC	NUB1	1641354	0.138765	0.225657
ACC	PGM3	1641354	-0.128694	0.261472
ACC	RWDD2A	1641354	-0.136372	0.233839
ACC	CLK1	1641354	-0.0230331	0.841352
ACC	POLR3B	1641354	-0.263243	0.0198803
ACC	ANGEL1	1641354	-0.305397	0.0065494
ACC	RNF14	1641354	-0.264624	0.0192187
ACC	DNASE1L1	1641354	0.0486094	0.672568
ACC	DDX11	1641354	0.0136674	0.905462
ACC	HEBP1	1641354	-0.0567952	0.621375
ACC	GPRC5A	1641354	0.113929	0.320617
ACC	MAMLD1	1641354	-0.0997571	0.38486
ACC	CD6	1641354	0.639881	2.8453e-10
ACC	TACC3	1641354	0.0295324	0.797435
ACC	UFL1	1641354	-0.253781	0.0249622
ACC	POLA2	1641354	0.0718345	0.531977
ACC	ZC3H3	1641354	0.00521534	0.963854
ACC	CAPN1	1641354	0.164317	0.150556
ACC	ACPP	1641354	0.0247831	0.829473
ACC	MDH1	1641354	-0.185819	0.103348
ACC	SLC30A9	1641354	-0.277282	0.0139809
ACC	MTMR11	1641354	-0.221397	0.0514143
ACC	COX15	1641354	-0.228773	0.0439416
ACC	CCDC88C	1641354	0.602445	5.36726e-09
ACC	YAF2	1641354	-0.191194	0.0935762
ACC	ZMYND11	1641354	-0.120421	0.293632
ACC	WAS	1641354	0.699327	1.06637e-12
ACC	DPEP1	1641354	0.0207792	0.856702
ACC	BID	1641354	0.676578	1.05381e-11
ACC	MATR3	1641354	-0.173586	0.128541
ACC	NPC1L1	1641354	-0.0837797	0.465843
ACC	XYLT2	1641354	0.204261	0.0728418
ACC	RGPD5	1641354	0.111658	0.330423
ACC	STMN4	1641354	-0.14655	0.200433
ACC	NUDCD3	1641354	-0.140674	0.219274
ACC	ISL1	1641354	-0.0997533	0.384878
ACC	CHDH	1641354	0.143071	0.211442
ACC	IL20RA	1641354	-0.0558938	0.626931
ACC	CLCA1	1641354	0.154836	0.175871
ACC	CLCA4	1641354	0.0619745	0.589869
ACC	GLT8D1	1641354	-0.0464633	0.686252
ACC	ATP2C1	1641354	0.0435859	0.704758
ACC	SRCIN1	1641354	-0.0920384	0.422877
ACC	IGF1	1641354	0.235795	0.0376849
ACC	SLC38A5	1641354	0.521837	9.60833e-07
ACC	MAGIX	1641354	0.214244	0.0596271
ACC	RALBP1	1641354	-0.132754	0.246596
ACC	RUFY3	1641354	-0.0899134	0.433709
ACC	CNTN1	1641354	0.00703194	0.951278
ACC	SLC11A1	1641354	0.192787	0.0908248
ACC	WWTR1	1641354	0.434415	7.06981e-05
ACC	AGPS	1641354	-0.0740071	0.519612
ACC	CXorf56	1641354	-0.0336305	0.770054
ACC	ATP1A2	1641354	0.0314226	0.784773
ACC	TTC27	1641354	0.0993107	0.387001
ACC	ZNF582	1641354	-0.153027	0.181036
ACC	VSIG2	1641354	-0.0185071	0.872231
ACC	PHLDB1	1641354	0.158383	0.166059
ACC	MARCO	1641354	0.0243146	0.832649
ACC	CYP24A1	1641354	0.148398	0.194751
ACC	PRDM11	1641354	0.0314037	0.7849
ACC	SYT13	1641354	0.0232987	0.839546
ACC	SNAI2	1641354	0.118788	0.300275
ACC	CD74	1641354	0.63215	5.39056e-10
ACC	HGF	1641354	0.151852	0.18445
ACC	ZRANB1	1641354	-0.179985	0.114835
ACC	NCDN	1641354	-0.0140785	0.902633
ACC	GPR124	1641354	0.0955716	0.405214
ACC	ZFP64	1641354	0.101072	0.378592
ACC	MNAT1	1641354	-0.0283395	0.805453
ACC	SAMD4A	1641354	-0.0928636	0.418713
ACC	RUNX3	1641354	0.750967	2.41323e-15
ACC	MRE11A	1641354	-0.101783	0.375232
ACC	PLEKHB1	1641354	0.203171	0.0744157
ACC	SERPINB1	1641354	0.109206	0.341221
ACC	CYP3A43	1641354	0.126585	0.269432
ACC	SLC7A9	1641354	0.00605298	0.958054
ACC	SPAST	1641354	0.0946641	0.409709
ACC	NRXN3	1641354	-0.0585532	0.610601
ACC	OSBPL5	1641354	0.613348	2.37376e-09
ACC	AQR	1641354	-0.00117156	0.991878
ACC	CPS1	1641354	-0.054002	0.638659
ACC	C8B	1641354	0.149274	0.192101
ACC	FHL1	1641354	0.280542	0.0128515
ACC	RTFDC1	1641354	0.00272296	0.981124
ACC	GABRA1	1641354	-0.132101	0.248947
ACC	NLRP2	1641354	-0.125347	0.274181
ACC	SLC45A4	1641354	0.221269	0.0515531
ACC	RNF10	1641354	-0.0486118	0.672553
ACC	ZNF839	1641354	-0.074228	0.518363
ACC	ZDHHC6	1641354	0.249535	0.0275785
ACC	GRAMD1B	1641354	-0.238219	0.035706
ACC	RNH1	1641354	0.103413	0.367594
ACC	NDUFS1	1641354	-0.308711	0.00596041
ACC	RB1CC1	1641354	-0.0832725	0.468557
ACC	ERP44	1641354	0.0455647	0.692013
ACC	ALAS1	1641354	-0.234887	0.0384493
ACC	BIRC3	1641354	0.401849	0.000265595
ACC	AKAP11	1641354	-0.243896	0.0314077
ACC	GLRX2	1641354	0.0836298	0.466644
ACC	SNAPC1	1641354	0.12864	0.261673
ACC	DERA	1641354	0.146051	0.201986
ACC	STRAP	1641354	-0.133392	0.24431
ACC	ABCC2	1641354	-0.0513001	0.655562
ACC	DEF6	1641354	0.76919	1.94719e-16
ACC	PLEKHO1	1641354	0.334482	0.00276172
ACC	GCLM	1641354	0.0669277	0.560432
ACC	UBR2	1641354	-0.0205624	0.858182
ACC	EHD2	1641354	0.00232062	0.983912
ACC	DEPDC1	1641354	0.109686	0.339086
ACC	CCDC28A	1641354	-0.0498619	0.664631
ACC	RRAGD	1641354	-0.0353993	0.758321
ACC	HSF2	1641354	-0.234027	0.039186
ACC	PHF20	1641354	0.149728	0.190738
ACC	HSD17B6	1641354	-0.0632819	0.582032
ACC	NR1H3	1641354	0.353727	0.00148817
ACC	TYMP	1641354	0.674593	1.27471e-11
ACC	NCAPH2	1641354	0.424834	0.000105839
ACC	TOMM34	1641354	-0.14986	0.190342
ACC	SEC63	1641354	-0.282555	0.0121943
ACC	KPNA6	1641354	-0.034208	0.766217
ACC	VIM	1641354	0.121991	0.287337
ACC	RTEL1-TNFRSF6B	1641354	-0.0412478	0.719923
ACC	FAS	1641354	0.00253763	0.982408
ACC	RNASET2	1641354	0.37176	0.000804463
ACC	CD44	1641354	0.534667	4.59853e-07
ACC	KCNG1	1641354	0.148513	0.194403
ACC	AGPAT4	1641354	-0.233263	0.0398491
ACC	SLAMF7	1641354	0.739326	1.07881e-14
ACC	BTN3A1	1641354	0.0885437	0.440774
ACC	MIPEP	1641354	-0.0768797	0.503488
ACC	PRKCH	1641354	0.0870849	0.448369
ACC	INSRR	1641354	0.304159	0.00678211
ACC	IFNGR1	1641354	0.011825	0.918159
ACC	B4GALT7	1641354	0.0934065	0.415986
ACC	SH2D2A	1641354	0.724735	6.32464e-14
ACC	VRK2	1641354	0.325303	0.00365968
ACC	TNFRSF1B	1641354	0.406732	0.000219649
ACC	VEZT	1641354	-0.37934	0.000614529
ACC	POU2F2	1641354	0.381203	0.000574602
ACC	BRD9	1641354	-0.0640932	0.577193
ACC	SNX1	1641354	-0.0299769	0.794453
ACC	TBPL1	1641354	0.0914413	0.425905
ACC	ARNTL2	1641354	0.601997	5.54662e-09
ACC	BCLAF1	1641354	-0.316156	0.00480468
ACC	SLC39A9	1641354	-0.198228	0.0819041
ACC	ANK1	1641354	-0.0621664	0.588716
ACC	IBSP	1641354	0.00663169	0.954048
ACC	TFB1M	1641354	-0.24246	0.0324519
ACC	RABEP1	1641354	0.0554479	0.629687
ACC	HMGB3	1641354	0.423808	0.000110432
ACC	NUP160	1641354	0.0953676	0.406222
ACC	BAK1	1641354	-0.178046	0.118864
ACC	MUSK	1641354	0.000424287	0.997058
ACC	IKZF2	1641354	-0.0313386	0.785335
ACC	GRN	1641354	0.416905	0.000146472
ACC	FAM13B	1641354	-0.21514	0.0585443
ACC	ARHGAP31	1641354	0.354207	0.00146467
ACC	NR2E3	1641354	0.453854	3.00174e-05
ACC	CENPQ	1641354	0.0442243	0.700637
ACC	SARS	1641354	0.00947423	0.934388
ACC	RANBP3	1641354	-0.262583	0.0202038
ACC	ARID4A	1641354	-0.201319	0.0771543
ACC	TSSC1	1641354	-0.0530219	0.644769
ACC	PNPLA6	1641354	0.0603846	0.599464
ACC	IFT88	1641354	-0.13908	0.224594
ACC	ALG1	1641354	-0.0933068	0.416485
ACC	ZCCHC8	1641354	0.189836	0.0959746
ACC	ABCF2	1641354	0.049321	0.668054
ACC	CHPF2	1641354	0.0893705	0.436502
ACC	LRRC7	1641354	0.0946975	0.409543
ACC	FUT8	1641354	-0.0116181	0.919586
ACC	UBA6	1641354	-0.200473	0.0784318
ACC	GAB2	1641354	0.0059624	0.958681
ACC	ATP6V0A1	1641354	-0.239054	0.0350442
ACC	PIAS1	1641354	0.227553	0.0451115
ACC	SLC4A7	1641354	0.19529	0.0866304
ACC	APBA2	1641354	-0.169847	0.137107
ACC	UHRF1	1641354	0.112058	0.328684
ACC	MAP2K3	1641354	0.101177	0.378098
ACC	EFCAB1	1641354	-0.108628	0.343794
ACC	TMSB10	1641354	0.577034	3.20588e-08
ACC	ASTE1	1641354	0.162211	0.155929
ACC	RNF19A	1641354	0.219777	0.0531885
ACC	PEX3	1641354	-0.266187	0.0184921
ACC	GABARAPL2	1641354	-0.17009	0.136537
ACC	MYOC	1641354	-0.00455047	0.96846
ACC	SH3YL1	1641354	-0.191175	0.0936107
ACC	FAM136A	1641354	0.0871825	0.447858
ACC	VCL	1641354	0.0699868	0.542608
ACC	DEPDC1B	1641354	-0.111691	0.330279
ACC	DAPK2	1641354	0.0851959	0.45831
ACC	NSMAF	1641354	0.0176637	0.878008
ACC	ADSS	1641354	-0.00986928	0.931659
ACC	STAP1	1641354	0.493333	4.45137e-06
ACC	TIMP2	1641354	0.115305	0.314769
ACC	RFC1	1641354	-0.223017	0.0496895
ACC	TBC1D23	1641354	0.0237742	0.836317
ACC	CUL3	1641354	-0.0331146	0.773486
ACC	MYOM2	1641354	-0.0803944	0.484118
ACC	OTC	1641354	0.021018	0.855073
ACC	CYP46A1	1641354	-0.194127	0.0885593
ACC	ZZZ3	1641354	0.302733	0.00705939
ACC	SLC18A1	1641354	0.179128	0.116603
ACC	USP2	1641354	-0.0786641	0.493604
ACC	CASR	1641354	-0.0277922	0.809138
ACC	TUBG2	1641354	-0.0356758	0.756491
ACC	RPL26L1	1641354	-0.0913142	0.426551
ACC	FLT4	1641354	-0.00790356	0.945247
ACC	NSUN2	1641354	-0.0289994	0.801015
ACC	FBXO42	1641354	0.0509005	0.658076
ACC	MFAP3	1641354	-0.111859	0.329546
ACC	MRI1	1641354	-0.122314	0.286053
ACC	METTL1	1641354	-0.0649702	0.571982
ACC	HOXC8	1641354	0.0669525	0.560287
ACC	AGA	1641354	0.0411168	0.720776
ACC	PI4K2B	1641354	-0.183556	0.107692
ACC	BOD1L1	1641354	-0.176485	0.122184
ACC	MAT2B	1641354	-0.0259016	0.821901
ACC	TLL1	1641354	-0.0747937	0.515171
ACC	EDC4	1641354	-0.0845788	0.461584
ACC	TRIO	1641354	-0.00645199	0.955292
ACC	VCAN	1641354	0.155436	0.174184
ACC	CLEC16A	1641354	-0.299487	0.00772789
ACC	MSR1	1641354	0.475664	1.07686e-05
ACC	CDH1	1641354	0.0986161	0.390347
ACC	SKIV2L2	1641354	-0.133384	0.244341
ACC	DNAH5	1641354	-0.157935	0.167276
ACC	ZFYVE16	1641354	0.0163146	0.887262
ACC	FAM65A	1641354	0.201674	0.0766237
ACC	C6	1641354	0.0300433	0.794008
ACC	RAI14	1641354	0.169981	0.136793
ACC	SOX30	1641354	-0.149594	0.19114
ACC	PNKP	1641354	-0.142189	0.2143
ACC	BEST2	1641354	-0.187401	0.100394
ACC	PHLPP2	1641354	0.0582769	0.612289
ACC	SPDL1	1641354	-0.0885759	0.440607
ACC	STAU2	1641354	-0.214638	0.0591486
ACC	PQLC2	1641354	-0.160793	0.159628
ACC	CTNS	1641354	0.118015	0.303456
ACC	RTN4R	1641354	-0.161484	0.157818
ACC	PHF23	1641354	-0.0925716	0.420183
ACC	CDH10	1641354	-0.109185	0.341313
ACC	INPP4A	1641354	0.1371	0.231327
ACC	RAB27B	1641354	0.586717	1.65205e-08
ACC	PSMA4	1641354	0.117613	0.305116
ACC	MYO16	1641354	-0.0835191	0.467236
ACC	LSG1	1641354	0.0401657	0.726979
ACC	PARP3	1641354	-0.134327	0.240992
ACC	TNC	1641354	0.110179	0.33691
ACC	THAP3	1641354	0.196911	0.0839969
ACC	FAM65C	1641354	-0.00300137	0.979194
ACC	TDP1	1641354	-0.0736079	0.521873
ACC	AIFM2	1641354	-0.0351181	0.760182
ACC	C2orf83	1641354	-0.146647	0.200131
ACC	SPATA7	1641354	-0.292035	0.00947662
ACC	MED17	1641354	0.0655613	0.568483
ACC	RETSAT	1641354	-0.157942	0.167256
ACC	CAPG	1641354	0.666505	2.72676e-11
ACC	AP2S1	1641354	-0.0396153	0.730576
ACC	USH2A	1641354	-0.0750425	0.51377
ACC	ZPBP	1641354	-0.0433831	0.706069
ACC	TG	1641354	-0.0191127	0.868087
ACC	ADAM28	1641354	0.281102	0.0126657
ACC	BARX2	1641354	0.00437146	0.9697
ACC	DCUN1D1	1641354	0.162795	0.154426
ACC	PHF15	1641354	-0.118632	0.300917
ACC	ZIC2	1641354	-0.15708	0.169617
ACC	LCP2	1641354	0.585458	1.80302e-08
ACC	TRIT1	1641354	0.318078	0.00454064
ACC	ADRB1	1641354	0.0206182	0.857801
ACC	GUCA2B	1641354	-0.0255449	0.824314
ACC	CUL7	1641354	-0.160081	0.161508
ACC	CTNNA1	1641354	-0.140074	0.221267
ACC	PHKA2	1641354	-0.0706126	0.538996
ACC	CNTLN	1641354	0.0545114	0.635491
ACC	EPHA3	1641354	-0.0177017	0.877747
ACC	HSPA5	1641354	0.173646	0.128407
ACC	DSG2	1641354	-0.03376	0.769193
ACC	GEMIN8	1641354	0.0580239	0.613836
ACC	OFD1	1641354	0.00553538	0.961638
ACC	GPM6B	1641354	0.0839021	0.465189
ACC	MAGEC2	1641354	0.271975	0.0160037
ACC	PREX2	1641354	-0.00845962	0.941402
ACC	WDR37	1641354	-0.194666	0.0876616
ACC	YTHDC2	1641354	-0.134202	0.241432
ACC	CTPS2	1641354	-0.135572	0.236619
ACC	ATP6V1H	1641354	-0.132609	0.247117
ACC	POLR2B	1641354	-0.25392	0.0248803
ACC	FAM214A	1641354	-0.181263	0.112238
ACC	ARAP2	1641354	0.137045	0.231517
ACC	TPR	1641354	0.0676675	0.556096
ACC	CP	1641354	0.58599	1.7377e-08
ACC	KIAA0556	1641354	-0.164296	0.15061
ACC	DTNBP1	1641354	0.168786	0.139613
ACC	XK	1641354	0.0519186	0.651676
ACC	ANO2	1641354	0.117702	0.304749
ACC	C12orf4	1641354	0.0460661	0.688796
ACC	SCML1	1641354	-0.0582309	0.61257
ACC	WWC3	1641354	0.119087	0.299053
ACC	ARHGAP6	1641354	0.11448	0.318269
ACC	FAM184B	1641354	-0.109651	0.339244
ACC	MAP4	1641354	0.266044	0.0185578
ACC	GOPC	1641354	-0.0605742	0.598316
ACC	ROS1	1641354	0.583163	2.11242e-08
ACC	USP28	1641354	0.143952	0.208615
ACC	HDAC9	1641354	0.132691	0.246823
ACC	TSPAN17	1641354	-0.314867	0.00498921
ACC	NOP16	1641354	0.00716995	0.950323
ACC	CC2D2A	1641354	-0.114966	0.316207
ACC	RRM2B	1641354	-0.126588	0.269422
ACC	ZNF800	1641354	-0.183927	0.106972
ACC	TNFRSF17	1641354	0.35648	0.0013579
ACC	SNX29	1641354	-0.195646	0.0860459
ACC	LMO3	1641354	-0.0399711	0.72825
ACC	MRPS10	1641354	-0.0222491	0.846685
ACC	GUCA1A	1641354	0.109039	0.341961
ACC	RSF1	1641354	-0.246794	0.0293874
ACC	VPS13D	1641354	-0.0515938	0.653716
ACC	CELF2	1641354	0.0332136	0.772828
ACC	FAM120A	1641354	0.0887019	0.439955
ACC	R3HDM1	1641354	-0.0860065	0.454029
ACC	COL9A2	1641354	-0.110562	0.335219
ACC	KITLG	1641354	0.138282	0.227291
ACC	ERCC8	1641354	-0.132307	0.248205
ACC	ADAMTS6	1641354	-0.0691344	0.547546
ACC	H6PD	1641354	-0.136641	0.232909
ACC	VAMP3	1641354	0.1287	0.261447
ACC	PER3	1641354	-0.0721782	0.530012
ACC	UTS2	1641354	-0.0701046	0.541927
ACC	TNFRSF9	1641354	0.208527	0.0669327
ACC	EPN3	1641354	-0.00486962	0.966249
ACC	SRD5A2	1641354	0.0341922	0.766323
ACC	LTBP1	1641354	0.0993742	0.386696
ACC	RCN1	1641354	0.178829	0.117224
ACC	ELN	1641354	0.545699	2.38057e-07
ACC	RFC2	1641354	0.235413	0.0380047
ACC	ARID1B	1641354	-0.154337	0.177287
ACC	CLPTM1L	1641354	-0.0648619	0.572624
ACC	NEDD4L	1641354	-0.0638509	0.578636
ACC	FOXP3	1641354	0.346862	0.00186364
ACC	PPP1R3F	1641354	0.253718	0.0249992
ACC	HEXB	1641354	0.224551	0.0480999
ACC	PTCD2	1641354	-0.284405	0.0116163
ACC	KIAA2022	1641354	-0.145591	0.203424
ACC	JKAMP	1641354	-0.299745	0.00767274
ACC	DKK3	1641354	0.072535	0.527974
ACC	ARHGEF5	1641354	0.218722	0.0543698
ACC	NFE2L3	1641354	0.199559	0.0798314
ACC	CCDC90A	1641354	0.22819	0.044497
ACC	LIMA1	1641354	0.121973	0.287411
ACC	LETMD1	1641354	-0.126346	0.270347
ACC	SLC4A8	1641354	-0.211734	0.0627506
ACC	LAMC3	1641354	-0.140636	0.219401
ACC	PTGER3	1641354	-0.0268733	0.815335
ACC	TNIP3	1641354	0.25917	0.0219477
ACC	MAPK9	1641354	-0.151332	0.185974
ACC	COL23A1	1641354	0.264478	0.0192875
ACC	BCAR1	1641354	0.0512406	0.655936
ACC	FAM160A2	1641354	-0.0115593	0.919992
ACC	HERPUD1	1641354	-0.0189975	0.868875
ACC	HOMER3	1641354	0.088712	0.439902
ACC	RAD51	1641354	0.0487093	0.671934
ACC	POLQ	1641354	-0.0196022	0.86474
ACC	PIK3CB	1641354	0.0830453	0.469775
ACC	CYBA	1641354	0.4783	9.46816e-06
ACC	THOC3	1641354	-0.113876	0.320847
ACC	HEBP2	1641354	0.121683	0.288567
ACC	MPHOSPH9	1641354	-0.0760791	0.507956
ACC	PLEKHA5	1641354	-0.188814	0.0978092
ACC	PRSS8	1641354	-0.0613082	0.593882
ACC	SIKE1	1641354	-0.0696915	0.544316
ACC	RRP12	1641354	-0.0966232	0.400042
ACC	FNIP2	1641354	-0.0997127	0.385073
ACC	MSMO1	1641354	-0.23916	0.0349611
ACC	TTC17	1641354	-0.0605409	0.598518
ACC	ALX4	1641354	-0.222475	0.0502611
ACC	FSTL4	1641354	-0.115033	0.315919
ACC	FOXN3	1641354	-0.150755	0.187678
ACC	METTL24	1641354	-0.0556276	0.628576
ACC	AKR7A2	1641354	-0.15594	0.172773
ACC	MRTO4	1641354	0.250295	0.027094
ACC	NNAT	1641354	-0.0881051	0.44305
ACC	USE1	1641354	0.0680426	0.553904
ACC	MCF2L2	1641354	-0.105451	0.358174
ACC	NRIP2	1641354	0.291904	0.00951025
ACC	LAMA3	1641354	0.0801659	0.485365
ACC	AP5M1	1641354	-0.203399	0.0740851
ACC	ANAPC4	1641354	-0.0730457	0.525065
ACC	KCNQ1	1641354	-0.0812485	0.479472
ACC	TRAPPC3	1641354	0.183598	0.10761
ACC	THRAP3	1641354	-0.0478308	0.677521
ACC	PHPT1	1641354	-0.0666198	0.562241
ACC	ENTPD2	1641354	0.0823393	0.473573
ACC	LY75	1641354	0.00805004	0.944234
ACC	ARID4B	1641354	-0.101695	0.375649
ACC	OPN3	1641354	-0.0558185	0.627396
ACC	SDCCAG8	1641354	-0.0413002	0.719582
ACC	PTPRN	1641354	-0.0124832	0.877083
ACC	HHAT	1641354	0.0983072	0.39184
ACC	KIF1B	1641354	-0.141662	0.216022
ACC	FOXC1	1641354	-0.0620953	0.589143
ACC	TBC1D22A	1641354	0.0865956	0.450932
ACC	SYNE2	1641354	-0.0888494	0.439192
ACC	PLEKHH1	1641354	-0.164417	0.150303
ACC	ATP9A	1641354	-0.025699	0.823271
ACC	SPO11	1641354	-0.0258538	0.822224
ACC	CBLN4	1641354	0.0286188	0.803574
ACC	CHRDL2	1641354	0.643062	2.17605e-10
ACC	FAM168A	1641354	0.0174809	0.879261
ACC	RELT	1641354	0.522885	9.05715e-07
ACC	GALC	1641354	-0.270109	0.0167722
ACC	NOP58	1641354	0.153151	0.180679
ACC	SZRD1	1641354	0.0960477	0.402867
ACC	KCNH2	1641354	-0.0480508	0.676121
ACC	CUL1	1641354	0.0372537	0.746077
ACC	FAM114A2	1641354	-0.0839341	0.465018
ACC	CYFIP2	1641354	-0.258044	0.0225502
ACC	TAB2	1641354	-0.0598914	0.602454
ACC	GINM1	1641354	-0.0550505	0.632148
ACC	EIF2AK2	1641354	0.208012	0.067625
ACC	USP36	1641354	0.187793	0.099672
ACC	MLL3	1641354	-0.208581	0.066861
ACC	MCOLN3	1641354	-0.00492246	0.965883
ACC	CCDC85A	1641354	-0.00583635	0.959554
ACC	PUM2	1641354	-0.127748	0.265021
ACC	MRPL43	1641354	0.0151062	0.895564
ACC	ITIH4	1641354	-0.013701	0.905231
ACC	ITIH1	1641354	-0.0138148	0.904448
ACC	C4orf27	1641354	0.0614527	0.59301
ACC	ZFR	1641354	-0.251541	0.026315
ACC	ZNF280C	1641354	-0.00191018	0.986757
ACC	NPFFR2	1641354	0.0873481	0.446993
ACC	PHF21B	1641354	-0.140687	0.219231
ACC	TRAF1	1641354	0.123775	0.280292
ACC	RC3H2	1641354	0.068598	0.550665
ACC	PCGF2	1641354	0.121244	0.29032
ACC	IL17RB	1641354	0.233534	0.0396127
ACC	TRAF3IP2	1641354	0.0228009	0.84293
ACC	GYG2	1641354	-0.0547415	0.634063
ACC	DCBLD2	1641354	-0.135343	0.237419
ACC	SERPINB3	1641354	0.583263	2.09802e-08
ACC	SOAT1	1641354	-0.278731	0.0134688
ACC	PKP2	1641354	-0.0770409	0.502591
ACC	MSH4	1641354	-0.0486052	0.672595
ACC	F7	1641354	-0.0714302	0.534294
ACC	GDI2	1641354	-0.0596609	0.603854
ACC	PRDM1	1641354	0.701923	8.09974e-13
ACC	ATG5	1641354	-0.159313	0.163554
ACC	TMCC3	1641354	-0.134011	0.24211
ACC	PITHD1	1641354	0.00382186	0.973508
ACC	MTA3	1641354	-0.00960607	0.933477
ACC	USP13	1641354	-0.0609054	0.596313
ACC	ATP11B	1641354	0.379281	0.000615821
ACC	LAMC2	1641354	0.148326	0.194972
ACC	CDK14	1641354	0.188891	0.0976707
ACC	SEC61A1	1641354	0.0493001	0.668187
ACC	PPP1R12A	1641354	-0.185532	0.103893
ACC	RASGRF1	1641354	-0.0594492	0.605141
ACC	CAMK2B	1641354	-0.0526247	0.647253
ACC	CROCC	1641354	0.208447	0.0670404
ACC	POLR3E	1641354	-0.151371	0.185861
ACC	ATP2B4	1641354	-0.214574	0.0592268
ACC	ZC3H11A	1641354	0.024055	0.83441
ACC	RIOK2	1641354	-0.135997	0.235137
ACC	YIPF1	1641354	0.109809	0.338545
ACC	TMEM48	1641354	0.127333	0.266589
ACC	DGKG	1641354	-0.0795546	0.48871
ACC	FLYWCH1	1641354	-0.150825	0.187469
ACC	UNKL	1641354	-0.279049	0.0133586
ACC	TBXAS1	1641354	0.48893	5.57303e-06
ACC	PARP12	1641354	0.4932	4.48187e-06
ACC	ALDH18A1	1641354	0.315041	0.00496392
ACC	TARBP1	1641354	0.493149	4.49353e-06
ACC	PET112	1641354	-0.0257674	0.822809
ACC	MXD1	1641354	0.187265	0.100644
ACC	CDK17	1641354	-0.0118491	0.917993
ACC	DNAJC25	1641354	-0.0732144	0.524107
ACC	SLC2A3	1641354	0.426877	9.72097e-05
ACC	PSD	1641354	0.0241415	0.833824
ACC	CTDP1	1641354	0.108684	0.343546
ACC	CSDA	1641354	0.416188	0.000150777
ACC	STYK1	1641354	0.386711	0.000469972
ACC	WNK1	1641354	-0.0477572	0.67799
ACC	CCAR1	1641354	-0.059963	0.602019
ACC	OGFR	1641354	0.48185	7.94773e-06
ACC	GNA15	1641354	0.694681	1.73192e-12
ACC	CREB3L3	1641354	-0.0328807	0.775044
ACC	PIGV	1641354	-0.0410638	0.721121
ACC	PTPRU	1641354	0.517066	1.2541e-06
ACC	SNRNP40	1641354	0.265489	0.0188134
ACC	RIMBP2	1641354	-0.0420808	0.714507
ACC	COL11A1	1641354	-0.156721	0.170605
ACC	QSER1	1641354	0.284403	0.0116168
ACC	MPC1	1641354	-0.100327	0.382135
ACC	ACAA1	1641354	-0.0134434	0.907005
ACC	BCAT1	1641354	0.108503	0.344356
ACC	HDAC7	1641354	-0.0769253	0.503234
ACC	LZTS1	1641354	-0.144673	0.20632
ACC	PRDM6	1641354	0.138428	0.226796
ACC	WNT8A	1641354	-0.160337	0.160829
ACC	SPAG4	1641354	-0.010199	0.929382
ACC	NCKAP1	1641354	-0.128245	0.263152
ACC	MRPS35	1641354	-0.201029	0.0775909
ACC	GUCY1B3	1641354	0.181146	0.112475
ACC	SFSWAP	1641354	-0.0545137	0.635477
ACC	TNK2	1641354	0.332936	0.00289754
ACC	MON2	1641354	-0.219821	0.0531388
ACC	CDH3	1641354	0.366703	0.000959353
ACC	ARSF	1641354	0.0400514	0.727725
ACC	GPBP1	1641354	-0.265229	0.0189347
ACC	DGAT2	1641354	-0.0418134	0.716244
ACC	ZNF112	1641354	-0.0516068	0.653634
ACC	CS	1641354	-0.286308	0.0110466
ACC	LTK	1641354	0.0927703	0.419182
ACC	MRPS24	1641354	0.0644529	0.575053
ACC	ELMO2	1641354	0.00417963	0.971029
ACC	WAPAL	1641354	-0.0789245	0.492171
ACC	VMP1	1641354	0.165867	0.146692
ACC	APPBP2	1641354	-0.121789	0.288142
ACC	POLD1	1641354	0.142526	0.213204
ACC	SEZ6	1641354	-0.0787786	0.492974
ACC	EIF4B	1641354	-0.152422	0.182789
ACC	SLC6A16	1641354	0.120711	0.292463
ACC	GLTSCR1	1641354	-0.106814	0.35196
ACC	SPHK2	1641354	-0.145332	0.20424
ACC	RPL18	1641354	0.0265748	0.817351
ACC	CA11	1641354	0.0796459	0.48821
ACC	ISOC2	1641354	-0.123986	0.27947
ACC	U2AF2	1641354	0.027749	0.809429
ACC	EPN1	1641354	-0.0396539	0.730324
ACC	MED29	1641354	-0.127755	0.264997
ACC	AHRR	1641354	-0.0363147	0.752269
ACC	GSC2	1641354	NA	NA
ACC	ZNF275	1641354	-0.16879	0.139605
ACC	MTMR1	1641354	-0.0196838	0.864182
ACC	GPC1	1641354	0.0358025	0.755653
ACC	ADCK1	1641354	-0.172294	0.131453
ACC	HAGH	1641354	-0.182795	0.109186
ACC	RNF4	1641354	-0.147358	0.197935
ACC	CASP8	1641354	0.0742736	0.518105
ACC	LIMCH1	1641354	-0.107806	0.347481
ACC	ASUN	1641354	0.0178868	0.876479
ACC	TM7SF3	1641354	-0.0936355	0.414839
ACC	DLX3	1641354	-0.0176137	0.878351
ACC	SPA17	1641354	0.281589	0.012506
ACC	TSPAN32	1641354	0.0243621	0.832327
ACC	WISP2	1641354	-0.0943503	0.41127
ACC	DMRT3	1641354	0.146548	0.200437
ACC	ST3GAL6	1641354	0.085689	0.455704
ACC	ATP2C2	1641354	-0.162927	0.154088
ACC	NGFR	1641354	0.0334753	0.771087
ACC	CDON	1641354	-0.00685942	0.952472
ACC	TAF2	1641354	-0.0872647	0.447429
ACC	HIPK2	1641354	0.0318718	0.781772
ACC	TNPO3	1641354	-0.196642	0.0844289
ACC	MEF2BNB-MEF2B	1641354	-0.124423	0.277763
ACC	RFXANK	1641354	0.0369927	0.747797
ACC	TMEM161A	1641354	-0.16123	0.15848
ACC	LPAR2	1641354	0.189266	0.0969946
ACC	CTSA	1641354	0.0884822	0.441092
ACC	SUGP2	1641354	-0.13512	0.238201
ACC	SLC12A2	1641354	-0.199933	0.0792568
ACC	SNX24	1641354	0.00931791	0.935468
ACC	EYA2	1641354	0.2378	0.0360413
ACC	CNN2	1641354	0.480747	8.39365e-06
ACC	ABCA7	1641354	0.0584063	0.611498
ACC	SNCAIP	1641354	0.186833	0.101447
ACC	DDX20	1641354	-0.0572264	0.618725
ACC	BTBD1	1641354	0.0285895	0.803771
ACC	FAR2	1641354	0.0148308	0.897457
ACC	BCAS1	1641354	0.160689	0.159901
ACC	POU1F1	1641354	-0.0542261	0.637264
ACC	CHI3L2	1641354	0.263493	0.019759
ACC	SBNO2	1641354	-0.150803	0.187537
ACC	PMS1	1641354	0.106041	0.355475
ACC	HMG20B	1641354	-0.041781	0.716455
ACC	CALCRL	1641354	0.0399002	0.728713
ACC	TAF11	1641354	-0.0698879	0.54318
ACC	ANKS1A	1641354	-0.116175	0.311107
ACC	AP3D1	1641354	-0.314439	0.00505186
ACC	ZNF76	1641354	-0.0929247	0.418405
ACC	SLC9A3R2	1641354	0.270614	0.0165612
ACC	NTHL1	1641354	-0.0259277	0.821724
ACC	UHRF1BP1	1641354	-0.11569	0.313147
ACC	GNAI3	1641354	0.0256341	0.82371
ACC	IPO5	1641354	0.0410517	0.7212
ACC	OAT	1641354	-0.113654	0.321795
ACC	WDR3	1641354	-0.210166	0.0647681
ACC	PKN2	1641354	0.0424699	0.711983
ACC	WDR18	1641354	-0.139828	0.222088
ACC	TRAM2	1641354	0.215781	0.0577779
ACC	NTN1	1641354	-0.142762	0.212442
ACC	GLP2R	1641354	0.158752	0.165063
ACC	MCM10	1641354	0.0527816	0.646271
ACC	DGKA	1641354	0.0619854	0.589804
ACC	ERBB3	1641354	-0.011662	0.919283
ACC	ROPN1	1641354	0.0032587	0.977411
ACC	ANKRD44	1641354	0.0528977	0.645546
ACC	KARS	1641354	0.161328	0.158224
ACC	ADAT1	1641354	-0.236528	0.0370772
ACC	PDIA5	1641354	0.025587	0.824029
ACC	TBC1D22B	1641354	-0.0290163	0.800902
ACC	NDUFB4	1641354	0.0603197	0.599857
ACC	SPEN	1641354	0.0478197	0.677592
ACC	MYLK	1641354	0.315059	0.00496136
ACC	ZC3H15	1641354	-0.130353	0.25532
ACC	MAP2K4	1641354	-0.141657	0.216037
ACC	TMEM206	1641354	0.222753	0.0499672
ACC	SNAP91	1641354	-0.0887465	0.439724
ACC	SLK	1641354	-0.184422	0.106014
ACC	CYB5R4	1641354	0.0151738	0.895099
ACC	COL17A1	1641354	-0.0344676	0.764494
ACC	GSTO2	1641354	0.0534696	0.641975
ACC	SEC61A2	1641354	-0.192441	0.0914173
ACC	PRKCQ	1641354	0.116484	0.309815
ACC	TLE2	1641354	0.0260718	0.82075
ACC	ASB1	1641354	-0.0595263	0.604672
ACC	FAM107B	1641354	-0.116506	0.309721
ACC	ME1	1641354	-0.266137	0.0185152
ACC	TBC1D1	1641354	0.0511916	0.656244
ACC	CDK13	1641354	0.0203343	0.859739
ACC	MTHFD2	1641354	0.170746	0.135009
ACC	SLC9A7	1641354	0.0149414	0.896697
ACC	FOXJ2	1641354	-0.185787	0.10341
ACC	YBX1	1641354	0.310917	0.00559468
ACC	PDE4A	1641354	0.407969	0.000209228
ACC	PPP2R5A	1641354	-0.0247839	0.758761
ACC	CTNNA2	1641354	-0.0217474	0.850101
ACC	ELAVL1	1641354	-0.148405	0.194731
ACC	TIE1	1641354	0.0388982	0.735272
ACC	DIP2B	1641354	-0.223401	0.0492876
ACC	SMARCD1	1641354	-0.134591	0.240061
ACC	KDM4A	1641354	-0.157236	0.169188
ACC	NFYC	1641354	-0.0711426	0.535946
ACC	ZMYND12	1641354	0.0530237	0.644758
ACC	SLC9A3	1641354	0.0619308	0.590132
ACC	NGEF	1641354	-0.123553	0.281162
ACC	ASPM	1641354	0.0336413	0.769983
ACC	CD84	1641354	0.450799	3.4462e-05
ACC	ELOVL1	1641354	-0.123435	0.281628
ACC	SPI1	1641354	0.629648	6.60409e-10
ACC	ZNRD1	1641354	0.0579193	0.614476
ACC	MPPED2	1641354	-0.0160155	0.889316
ACC	CLDN18	1641354	0.354758	0.00143813
ACC	ZBTB11	1641354	0.100854	0.379629
ACC	ATXN3	1641354	0.0584378	0.611306
ACC	GOLGA5	1641354	-0.137566	0.229731
ACC	FGFR2	1641354	-0.156889	0.170143
ACC	LRRC40	1641354	0.0949578	0.408251
ACC	ISOC1	1641354	-0.103491	0.367229
ACC	EML1	1641354	-0.132114	0.248901
ACC	TRMT11	1641354	-0.008444	0.94151
ACC	THUMPD1	1641354	-0.0934358	0.415839
ACC	MSANTD3	1641354	0.031646	0.783281
ACC	KIF26A	1641354	-0.166075	0.146177
ACC	ATG2B	1641354	-0.305223	0.00658163
ACC	ARFGEF1	1641354	-0.104521	0.362456
ACC	ACSM2B	1641354	0.027224	0.812969
ACC	ZFAT	1641354	0.191021	0.0938794
ACC	MTFR1	1641354	-0.0408258	0.722672
ACC	STAG3	1641354	-0.0925119	0.420484
ACC	FECH	1641354	-0.218314	0.0548328
ACC	MYO9A	1641354	-0.0223992	0.845663
ACC	DDX3Y	1641354	0.164007	0.151339
ACC	PFKP	1641354	-0.0159301	0.889902
ACC	IDI1	1641354	-0.262288	0.0203495
ACC	SP100	1641354	0.180034	0.114734
ACC	KLF6	1641354	-0.113158	0.323925
ACC	PPAP2A	1641354	0.0459745	0.689384
ACC	NEO1	1641354	0.138327	0.227139
ACC	TRAM1	1641354	-0.0140187	0.903044
ACC	PHKA1	1641354	-0.0297611	0.7959
ACC	TNFRSF1A	1641354	0.32669	0.00350913
ACC	CACNB1	1641354	-0.0802851	0.484715
ACC	EVI5	1641354	-0.151454	0.185615
ACC	STOML1	1641354	-0.0558174	0.627403
ACC	PKM	1641354	0.106038	0.355491
ACC	DHX29	1641354	-0.295825	0.00854828
ACC	DNTTIP2	1641354	0.423199	0.000113245
ACC	METTL22	1641354	-0.129867	0.257114
ACC	TP53BP1	1641354	0.109765	0.338738
ACC	TRO	1641354	0.0549157	0.632983
ACC	RRP15	1641354	0.0549244	0.632929
ACC	RHOA	1641354	-0.0598831	0.602505
ACC	DHX8	1641354	0.287269	0.0107686
ACC	PRKCZ	1641354	-0.125393	0.274005
ACC	ZFY	1641354	0.178928	0.117019
ACC	IARS2	1641354	-0.220431	0.052466
ACC	SYT1	1641354	-0.0893987	0.436356
ACC	NAV3	1641354	-0.00649424	0.954999
ACC	IDH3G	1641354	0.0903306	0.43157
ACC	ROGDI	1641354	-0.180406	0.113974
ACC	PDZD4	1641354	-0.0418727	0.715859
ACC	ATP2B3	1641354	0.224096	0.0485676
ACC	ROCK1	1641354	0.00160112	0.9889
ACC	CBFB	1641354	0.314357	0.00506402
ACC	PDK3	1641354	0.0163086	0.887303
ACC	HYAL2	1641354	0.00352941	0.975535
ACC	HDAC4	1641354	-0.00789656	0.945296
ACC	RASSF1	1641354	0.223803	0.0488702
ACC	FGFR3	1641354	0.0379583	0.741441
ACC	IFI35	1641354	0.438846	5.84219e-05
ACC	HEATR6	1641354	0.0721268	0.530305
ACC	COASY	1641354	-0.0829083	0.470511
ACC	PLEKHH3	1641354	0.118316	0.302213
ACC	MEF2A	1641354	0.243237	0.0318835
ACC	OTUD5	1641354	0.134814	0.239276
ACC	TFE3	1641354	0.00559105	0.961252
ACC	TBC1D25	1641354	-0.096739	0.399474
ACC	ACSL4	1641354	0.0479405	0.676822
ACC	INPP5A	1641354	-0.118269	0.302406
ACC	GPKOW	1641354	0.0904678	0.430868
ACC	GRIPAP1	1641354	0.0587113	0.609636
ACC	FTSJ1	1641354	0.149265	0.192128
ACC	PRR11	1641354	0.197257	0.0834418
ACC	REEP1	1641354	-0.100351	0.382022
ACC	ATP11A	1641354	-0.183315	0.108164
ACC	POLR1A	1641354	-0.0775318	0.499864
ACC	LAPTM4A	1641354	-0.189112	0.0972725
ACC	TTC7A	1641354	-0.171723	0.132756
ACC	IP6K2	1641354	-0.10367	0.366397
ACC	STON1-GTF2A1L	1641354	0.0310689	0.787139
ACC	SRBD1	1641354	-0.0451713	0.69454
ACC	CYFIP1	1641354	0.26287	0.0200628
ACC	KIF2A	1641354	-0.18438	0.106095
ACC	RASGRP2	1641354	0.206132	0.0702002
ACC	PSME4	1641354	-0.114748	0.317129
ACC	IFT80	1641354	0.0147705	0.897872
ACC	SIRT2	1641354	-0.129726	0.257632
ACC	ERLEC1	1641354	-0.146606	0.200259
ACC	PPP2R5B	1641354	-0.186295	0.102453
ACC	PYGM	1641354	0.219328	0.0536885
ACC	PAGE1	1641354	0.0608858	0.596431
ACC	PITX1	1641354	0.061706	0.591484
ACC	TRPC7	1641354	-0.108718	0.343393
ACC	MAST4	1641354	0.0547662	0.63391
ACC	GPR116	1641354	0.0100745	0.930241
ACC	SDK2	1641354	-0.203594	0.0738024
ACC	ADAM7	1641354	0.19148	0.0930779
ACC	NUP133	1641354	-0.113396	0.322905
ACC	NUCKS1	1641354	0.201994	0.0761479
ACC	VPS35	1641354	-0.237579	0.0362196
ACC	DNAJA2	1641354	-0.310784	0.00561618
ACC	BCL3	1641354	0.395742	0.000335454
ACC	KCNAB2	1641354	0.261581	0.0207027
ACC	ABCC9	1641354	-0.0541567	0.637696
ACC	GAL	1641354	0.152172	0.183515
ACC	CLEC2D	1641354	0.448391	3.83899e-05
ACC	FUNDC1	1641354	-0.018978	0.869008
ACC	MAOB	1641354	0.112315	0.327565
ACC	RORA	1641354	-0.201953	0.0762085
ACC	DRD4	1641354	0.0558423	0.627249
ACC	TGFBR3	1641354	-0.272896	0.0156353
ACC	KIAA1107	1641354	-0.0949243	0.408417
ACC	PLA2G10	1641354	-0.0941092	0.412471
ACC	HES2	1641354	0.213009	0.0611488
ACC	ATP1B3	1641354	0.403822	0.000246064
ACC	NEDD4	1641354	-0.0775463	0.499784
ACC	PIGB	1641354	0.287279	0.0107656
ACC	MAPK6	1641354	-0.0471111	0.682111
ACC	GNB5	1641354	0.234845	0.038485
ACC	RAB27A	1641354	0.123502	0.281364
ACC	CECR5	1641354	-0.228097	0.0445865
ACC	UFD1L	1641354	0.00337924	0.976575
ACC	LRP6	1641354	-0.160117	0.161412
ACC	GUCY2C	1641354	0.101722	0.375522
ACC	SCT	1641354	-0.0285182	0.804251
ACC	PHRF1	1641354	-0.140034	0.221401
ACC	IKBKAP	1641354	-0.246181	0.0298055
ACC	NUCB2	1641354	0.124816	0.276235
ACC	PFN2	1641354	-0.0657389	0.567433
ACC	PTPN3	1641354	-0.0534052	0.642376
ACC	SPTB	1641354	-0.0672329	0.558642
ACC	DAPP1	1641354	0.185391	0.104159
ACC	FGF10	1641354	0.00430361	0.97017
ACC	SLC44A1	1641354	0.420443	0.000126826
ACC	C14orf101	1641354	-0.201374	0.0770719
ACC	SMG6	1641354	0.100563	0.381014
ACC	EXOC5	1641354	-0.209222	0.0660084
ACC	CLTCL1	1641354	-0.195862	0.0856938
ACC	FGF22	1641354	-0.115447	0.314171
ACC	FSTL3	1641354	-0.125058	0.275299
ACC	DGCR2	1641354	-0.0059277	0.958921
ACC	RNF126	1641354	-0.200646	0.0781698
ACC	MNT	1641354	-0.215093	0.0586006
ACC	ZXDC	1641354	-0.0202495	0.860318
ACC	JMJD6	1641354	-0.153862	0.17864
ACC	POLB	1641354	0.0505201	0.660474
ACC	ST6GALNAC1	1641354	-0.047631	0.678794
ACC	WIPI1	1641354	0.168716	0.13978
ACC	FRMPD1	1641354	-0.115091	0.315676
ACC	GBA2	1641354	-0.0932663	0.416689
ACC	NDST1	1641354	-0.211389	0.0631903
ACC	ASNS	1641354	0.0641466	0.576874
ACC	AP3M2	1641354	-0.225944	0.0466934
ACC	CNGB1	1641354	-0.0737448	0.521097
ACC	ST6GALNAC2	1641354	-0.0239087	0.835404
ACC	CHAT	1641354	0.106589	0.352981
ACC	PABPC1	1641354	0.194615	0.0877465
ACC	TESK2	1641354	0.214999	0.0587128
ACC	C16orf80	1641354	-0.0353093	0.758916
ACC	CSNK2A2	1641354	0.133163	0.245129
ACC	PTPN21	1641354	-0.101075	0.37858
ACC	EIF2B3	1641354	0.174543	0.126416
ACC	CAMK2A	1641354	0.0464795	0.686149
ACC	TCOF1	1641354	0.15182	0.184544
ACC	CDC42	1641354	-0.0363334	0.752145
ACC	OSBPL3	1641354	0.499991	3.14983e-06
ACC	EPHA8	1641354	0.00560659	0.961145
ACC	SLC12A3	1641354	0.503481	2.62001e-06
ACC	RAD18	1641354	-0.0607141	0.59747
ACC	ATP2B1	1641354	0.123408	0.281732
ACC	TRPM5	1641354	-0.103461	0.367371
ACC	NCK2	1641354	0.232376	0.0406314
ACC	MAP4K4	1641354	0.504826	2.43904e-06
ACC	MGAT4A	1641354	0.485776	6.53415e-06
ACC	RPL31	1641354	0.178892	0.117093
ACC	WDR1	1641354	0.0307725	0.789122
ACC	SNX13	1641354	-0.236234	0.0373199
ACC	MS4A12	1641354	0.0358464	0.755363
ACC	ARHGAP10	1641354	0.221511	0.0512916
ACC	RPS6KA2	1641354	-0.116384	0.310232
ACC	ING3	1641354	-0.287234	0.0107785
ACC	VASH1	1641354	-0.181425	0.111912
ACC	LMCD1	1641354	0.0750649	0.513644
ACC	WBSCR22	1641354	0.152606	0.182254
ACC	SEL1L	1641354	-0.160529	0.160323
ACC	TRIP13	1641354	-0.0259118	0.821831
ACC	ATP6AP1	1641354	-0.043062	0.708146
ACC	TCF3	1641354	-0.00787222	0.945464
ACC	TRIB2	1641354	-0.199009	0.0806823
ACC	DAZAP1	1641354	0.205718	0.0707776
ACC	MBD3	1641354	-0.155966	0.172702
ACC	PRLH	1641354	NA	NA
ACC	HLTF	1641354	-0.0781262	0.496573
ACC	FAM50A	1641354	0.223329	0.0493628
ACC	FAM3A	1641354	-0.0225645	0.844538
ACC	CPSF1	1641354	0.123767	0.280325
ACC	MYO3B	1641354	0.101172	0.378122
ACC	CYBRD1	1641354	0.339836	0.00233426
ACC	CDH19	1641354	0.0663166	0.564026
ACC	PDCD2	1641354	0.0175266	0.878948
ACC	SLC6A15	1641354	-0.115205	0.315194
ACC	RDH11	1641354	-0.302674	0.00707108
ACC	PRKACA	1641354	-0.389389	0.000425681
ACC	LPHN1	1641354	-0.172648	0.13065
ACC	SPP2	1641354	0.127874	0.264548
ACC	ACTN1	1641354	0.412709	0.000173383
ACC	ZFYVE26	1641354	-0.143835	0.208989
ACC	RPS6KA6	1641354	-0.147212	0.198384
ACC	EPN2	1641354	0.0824938	0.47274
ACC	PTPN18	1641354	0.356647	0.00135031
ACC	LIMS2	1641354	0.184058	0.106718
ACC	ASIC4	1641354	0.163431	0.152798
ACC	SPEG	1641354	0.0408039	0.722815
ACC	LNX1	1641354	0.147695	0.1969
ACC	ALDH3A2	1641354	-0.138579	0.226284
ACC	TFRC	1641354	0.142059	0.214725
ACC	SREBF1	1641354	-0.0649954	0.571833
ACC	TRPC5	1641354	0.0498319	0.664821
ACC	AFF4	1641354	-0.315404	0.00491164
ACC	UBE2D1	1641354	0.218993	0.0540641
ACC	MPP5	1641354	-0.218451	0.0546765
ACC	RHOBTB1	1641354	-0.0790315	0.491582
ACC	ASAH2C	1641354	0.0861777	0.453128
ACC	SMC1A	1641354	-0.122522	0.285231
ACC	HSD17B10	1641354	0.116793	0.308525
ACC	MARK2	1641354	-0.0849418	0.459657
ACC	HMMR	1641354	0.0121903	0.91564
ACC	CHFR	1641354	0.0309282	0.78808
ACC	TRHDE	1641354	-0.14309	0.211381
ACC	P4HA2	1641354	0.111762	0.32997
ACC	FCGR2B	1641354	0.416388	0.000149561
ACC	NFATC3	1641354	0.053124	0.644132
ACC	TRNT1	1641354	0.0445764	0.698368
ACC	ACADVL	1641354	-0.0839481	0.464944
ACC	STK10	1641354	0.0821355	0.474672
ACC	FBXW11	1641354	-0.224053	0.0486112
ACC	ACAP1	1641354	0.192529	0.0912669
ACC	CRMP1	1641354	-0.0765018	0.505594
ACC	EVC	1641354	-0.0486427	0.672357
ACC	DERL2	1641354	0.0401069	0.727362
ACC	SIDT1	1641354	0.0598218	0.602877
ACC	NDE1	1641354	0.171601	0.133035
ACC	MRVI1	1641354	-0.0878222	0.444521
ACC	TMEM38A	1641354	-0.169719	0.137407
ACC	AP1M1	1641354	-0.211883	0.0625613
ACC	PVR	1641354	-0.101967	0.374363
ACC	IKBKG	1641354	0.0815955	0.477591
ACC	XRCC1	1641354	-0.0116684	0.919239
ACC	SCARB1	1641354	-0.336379	0.00260281
ACC	CYP2W1	1641354	-0.147263	0.198226
ACC	MCM2	1641354	0.219454	0.0535481
ACC	MOV10L1	1641354	-0.0210903	0.85458
ACC	PANX2	1641354	0.152942	0.181283
ACC	RP3-402G11.5	1641354	0.0830222	0.469899
ACC	TP63	1641354	0.0723764	0.528879
ACC	ALPK1	1641354	0.0287508	0.802686
ACC	LLGL2	1641354	-0.083457	0.467569
ACC	PDE8A	1641354	-0.0577769	0.615349
ACC	CLCN4	1641354	-0.0079764	0.944743
ACC	NLE1	1641354	0.0938023	0.414004
ACC	SDHA	1641354	-0.110671	0.334744
ACC	SMARCE1	1641354	0.281752	0.0124529
ACC	FNDC8	1641354	-0.0207116	0.857163
ACC	GSDMB	1641354	0.17219	0.13169
ACC	KDM5A	1641354	-0.180311	0.114169
ACC	ADAM11	1641354	-0.0871747	0.447899
ACC	PPP2R3A	1641354	-0.0405856	0.724238
ACC	FERMT2	1641354	0.185661	0.103648
ACC	ABCB11	1641354	-0.0311282	0.786742
ACC	DHRS9	1641354	0.601393	5.79734e-09
ACC	CD5L	1641354	0.136355	0.233898
ACC	PTGS2	1641354	0.565715	6.77468e-08
ACC	IGF2BP2	1641354	-0.070091	0.542006
ACC	MAP3K13	1641354	0.23936	0.0348045
ACC	ST6GAL1	1641354	-0.0212299	0.853629
ACC	TBX21	1641354	0.758069	9.28987e-16
ACC	FRY	1641354	-0.170795	0.134895
ACC	PICALM	1641354	0.209006	0.0662946
ACC	NSF	1641354	-0.143886	0.208824
ACC	GLI2	1641354	-0.0547833	0.633804
ACC	CLASP1	1641354	-0.193007	0.0904497
ACC	MRPS34	1641354	-0.103471	0.367321
ACC	NOTCH3	1641354	0.333192	0.00287458
ACC	CLNS1A	1641354	-0.00367194	0.974547
ACC	PPP2R2C	1641354	-0.0467538	0.684394
ACC	TEAD2	1641354	0.115703	0.313093
ACC	EED	1641354	0.166289	0.14565
ACC	CDHR2	1641354	-0.0683403	0.552167
ACC	SNCB	1641354	-0.0307044	0.789578
ACC	TSG101	1641354	-0.0461964	0.687961
ACC	C17orf85	1641354	-0.051908	0.651743
ACC	ATP2A3	1641354	0.0296413	0.796704
ACC	CA12	1641354	0.474543	1.13705e-05
ACC	MGLL	1641354	-0.131668	0.250518
ACC	NTN4	1641354	0.0340912	0.766993
ACC	BCS1L	1641354	0.0141708	0.901997
ACC	NUAK1	1641354	-0.116072	0.31154
ACC	DPP8	1641354	-0.166403	0.14537
ACC	SLC24A1	1641354	-0.0455187	0.692308
ACC	ZNF532	1641354	0.104331	0.36333
ACC	SCARF1	1641354	0.123646	0.280799
ACC	LMAN1	1641354	-0.0334039	0.771561
ACC	PTPLAD1	1641354	-0.272229	0.0159011
ACC	IPCEF1	1641354	0.246037	0.0299047
ACC	ZZEF1	1641354	-0.20929	0.0659185
ACC	NOX3	1641354	-0.0369533	0.748056
ACC	ENO1	1641354	0.340812	0.00226309
ACC	SLC12A1	1641354	-0.0903051	0.431701
ACC	C19orf10	1641354	0.00768607	0.946752
ACC	ANO8	1641354	-0.216947	0.0564067
ACC	TUBE1	1641354	-0.121142	0.29073
ACC	ARHGEF10L	1641354	0.138187	0.227613
ACC	TXK	1641354	0.0655525	0.568535
ACC	WSCD2	1641354	-0.107772	0.347636
ACC	KCNQ2	1641354	0.0839015	0.465192
ACC	TACR2	1641354	-0.0129905	0.910124
ACC	ACTR6	1641354	-0.186703	0.101689
ACC	TIPIN	1641354	0.474559	1.13619e-05
ACC	SRI	1641354	0.142434	0.213505
ACC	EIF4G3	1641354	-0.0124243	0.914027
ACC	NUP37	1641354	0.0405877	0.724224
ACC	SEMA3A	1641354	0.198678	0.0811983
ACC	GTSE1	1641354	0.0954361	0.405883
ACC	SEMA3C	1641354	0.178763	0.117361
ACC	TTC38	1641354	0.125429	0.273866
ACC	ACAT1	1641354	-0.0739965	0.519672
ACC	GRAMD4	1641354	-0.0819571	0.475635
ACC	CELSR1	1641354	0.49999	3.15001e-06
ACC	WNT8B	1641354	-0.190087	0.0955273
ACC	ZNF638	1641354	0.118566	0.301184
ACC	SLC25A40	1641354	-0.143942	0.208646
ACC	TIMM21	1641354	-0.0949445	0.408317
ACC	ADD2	1641354	0.147277	0.198183
ACC	FGF4	1641354	NA	NA
ACC	RASAL2	1641354	0.0311913	0.78632
ACC	VPS9D1	1641354	-0.00980372	0.932112
ACC	ZNF37A	1641354	-0.105297	0.358881
ACC	MARK3	1641354	-0.137021	0.231598
ACC	SLC25A3	1641354	-0.214949	0.0587731
ACC	FNDC3B	1641354	0.0363062	0.752325
ACC	FOSL2	1641354	-0.113467	0.322599
ACC	CACNG5	1641354	-0.0219623	0.848637
ACC	CACNG4	1641354	-0.098589	0.390478
ACC	FRYL	1641354	-0.212394	0.0619165
ACC	TMEM131	1641354	-0.057088	0.619575
ACC	FSCN1	1641354	-0.113486	0.322516
ACC	ACTB	1641354	0.534248	4.71273e-07
ACC	MOCOS	1641354	-0.334606	0.00275107
ACC	PLD1	1641354	-0.0218798	0.849199
ACC	ATP12A	1641354	0.00512233	0.964499
ACC	WDR62	1641354	-0.0905319	0.43054
ACC	DLG1	1641354	0.0489507	0.670402
ACC	RAB7A	1641354	0.167843	0.14187
ACC	BCAP29	1641354	0.0553479	0.630306
ACC	SEC31B	1641354	-0.0388823	0.735376
ACC	SART3	1641354	-0.164849	0.149222
ACC	ARHGAP15	1641354	0.491599	4.865e-06
ACC	TUBA3D	1641354	-0.0871401	0.44808
ACC	PAX2	1641354	-0.145035	0.205174
ACC	EXOSC7	1641354	-0.139306	0.223833
ACC	KIFAP3	1641354	-0.0237331	0.836595
ACC	MKRN2	1641354	0.0439301	0.702535
ACC	MCM6	1641354	0.105081	0.359875
ACC	REXO2	1641354	-0.102376	0.372443
ACC	RBM7	1641354	0.15307	0.180914
ACC	RBMS2	1641354	-0.0459522	0.689527
ACC	BAZ2A	1641354	-0.245674	0.0301553
ACC	PTPN23	1641354	-0.0665043	0.562921
ACC	MLH1	1641354	-0.0767328	0.504306
ACC	UNG	1641354	-0.218791	0.0542922
ACC	FMO4	1641354	0.0215757	0.851271
ACC	KLHL20	1641354	-0.19794	0.0823584
ACC	RGS11	1641354	-0.0307253	0.789438
ACC	SLC46A1	1641354	-0.159896	0.161998
ACC	PLXNA2	1641354	-0.0522389	0.649669
ACC	SPAG5	1641354	-0.112336	0.327475
ACC	ANKRD13A	1641354	-0.0339588	0.767872
ACC	TPD52	1641354	0.0916708	0.424739
ACC	ACACB	1641354	-0.247576	0.0288615
ACC	TRAF4	1641354	-0.0368133	0.748979
ACC	PAG1	1641354	0.479255	9.03408e-06
ACC	GPATCH1	1641354	0.0273594	0.812056
ACC	ICAM3	1641354	0.218834	0.0542435
ACC	NT5C2	1641354	-0.0361761	0.753184
ACC	MCAM	1641354	0.230024	0.0427679
ACC	GPC4	1641354	0.106471	0.353517
ACC	MBNL3	1641354	-0.05749	0.617107
ACC	CAMSAP3	1641354	-0.109983	0.337773
ACC	RAP1GAP	1641354	-0.278923	0.0134023
ACC	XAB2	1641354	-0.0749457	0.514314
ACC	ARHGEF1	1641354	0.602188	5.4694e-09
ACC	STXBP2	1641354	-0.0278387	0.808825
ACC	MAP2K7	1641354	-0.130906	0.253293
ACC	NMRK2	1641354	-0.013227	0.908495
ACC	DGKD	1641354	0.0741856	0.518602
ACC	CTTNBP2	1641354	0.14254	0.213162
ACC	ACTL6B	1641354	-0.0247357	0.829794
ACC	RARB	1641354	0.0337936	0.76897
ACC	TOP2B	1641354	0.0371765	0.746585
ACC	TM9SF3	1641354	-0.09178	0.424186
ACC	NFKB2	1641354	0.534734	4.58055e-07
ACC	UBE2T	1641354	-0.0154266	0.893361
ACC	PPP1R12B	1641354	-0.0403702	0.725643
ACC	DNAJC10	1641354	0.19113	0.093688
ACC	GTF3C1	1641354	-0.229362	0.0433852
ACC	IL4R	1641354	0.385969	0.000482972
ACC	USP33	1641354	0.0463129	0.687216
ACC	PAK3	1641354	0.197266	0.0834283
ACC	CAPN6	1641354	0.250633	0.0268806
ACC	DCX	1641354	0.119213	0.298539
ACC	SNRPA	1641354	0.222811	0.0499067
ACC	SPAG6	1641354	0.108614	0.343858
ACC	EXOSC5	1641354	0.166536	0.145046
ACC	DYNC1I2	1641354	-0.286197	0.0110792
ACC	APBB1IP	1641354	0.429012	8.8894e-05
ACC	LRCH4	1641354	-0.00900708	0.937617
ACC	FAM76B	1641354	-0.0344475	0.764628
ACC	SIRT6	1641354	0.0471251	0.682021
ACC	TYR	1641354	0.0909819	0.428243
ACC	POLD3	1641354	0.306303	0.00638348
ACC	ACTN2	1641354	-0.06226	0.588153
ACC	CAPZB	1641354	0.317966	0.0045557
ACC	GPR137B	1641354	-0.0152	0.894919
ACC	NAALAD2	1641354	-0.0785092	0.494458
ACC	PHF17	1641354	-0.024948	0.828355
ACC	SLC25A43	1641354	0.524298	8.36107e-07
ACC	UBE2A	1641354	0.045228	0.694175
ACC	FGFR1	1641354	-0.042889	0.709267
ACC	FKBP6	1641354	0.0405793	0.724279
ACC	GTF2I	1641354	-0.191321	0.0933546
ACC	SMC1B	1641354	-0.0794392	0.489343
ACC	FBLN1	1641354	0.346984	0.00185631
ACC	ITGA8	1641354	-0.0392236	0.73314
ACC	CST7	1641354	0.854756	2.4036e-23
ACC	MAP2	1641354	0.0440472	0.70178
ACC	PIAS2	1641354	-0.193989	0.0887902
ACC	AMPH	1641354	0.241163	0.0334194
ACC	ARAF	1641354	0.0755417	0.510966
ACC	MCCC1	1641354	-0.17477	0.125914
ACC	LAMP3	1641354	0.00545921	0.962165
ACC	FAP	1641354	0.207853	0.0678401
ACC	NEBL	1641354	-0.187019	0.101101
ACC	ACER3	1641354	0.145233	0.204549
ACC	UBE2K	1641354	-0.144079	0.208209
ACC	PIK3C3	1641354	-0.220806	0.0520559
ACC	N4BP2	1641354	-0.0187284	0.870717
ACC	C12orf5	1641354	-0.23361	0.0395471
ACC	TULP3	1641354	-0.0494511	0.66723
ACC	SYNJ2	1641354	0.0413159	0.71948
ACC	ADCY2	1641354	-0.0137228	0.905081
ACC	PPP2R5C	1641354	-0.018557	0.871889
ACC	RBFOX1	1641354	-0.019874	0.862883
ACC	GNB1	1641354	0.36956	0.00086882
ACC	HOXA9	1641354	-0.167051	0.143788
ACC	EDN1	1641354	0.0188339	0.869995
ACC	MLLT10	1641354	-0.0374608	0.744714
ACC	ZCWPW1	1641354	0.0975953	0.395295
ACC	ADCYAP1R1	1641354	-0.000717471	0.995026
ACC	FGF20	1641354	-0.0693729	0.546163
ACC	P2RY10	1641354	0.562102	8.55252e-08
ACC	ITM2A	1641354	0.357197	0.00132567
ACC	NRD1	1641354	0.111684	0.33031
ACC	VDAC3	1641354	-0.104146	0.364189
ACC	PCM1	1641354	-0.00846091	0.941393
ACC	TNRC6C	1641354	-0.00403562	0.972027
ACC	CBFA2T2	1641354	0.171177	0.134011
ACC	DBC1	1641354	-0.103846	0.36558
ACC	ITCH	1641354	-0.160315	0.160888
ACC	PKD2L2	1641354	-0.0600421	0.60154
ACC	TP53INP2	1641354	-0.217962	0.0552344
ACC	SDF4	1641354	0.319924	0.00429921
ACC	MYH7B	1641354	-0.0886391	0.44028
ACC	BPIFB2	1641354	-0.0579258	0.614437
ACC	TP73	1641354	0.540231	3.30879e-07
ACC	TOLLIP	1641354	-0.0913161	0.426541
ACC	UBE2D4	1641354	-0.0912047	0.427108
ACC	CLUL1	1641354	0.0719165	0.531508
ACC	RUNX1T1	1641354	0.0749494	0.514294
ACC	CDH17	1641354	0.00668952	0.953647
ACC	THOC1	1641354	0.210343	0.0645383
ACC	FKBP7	1641354	0.618828	1.55663e-09
ACC	OSBPL6	1641354	0.074755	0.515388
ACC	SLC1A3	1641354	-0.0905033	0.430686
ACC	XRCC5	1641354	0.0576611	0.616058
ACC	LXN	1641354	0.0992909	0.387096
ACC	SP140	1641354	0.733199	2.29925e-14
ACC	MKNK1	1641354	0.504388	2.49667e-06
ACC	TNS1	1641354	-0.202982	0.0746922
ACC	REXO1	1641354	-0.250229	0.0271355
ACC	SAR1A	1641354	0.120462	0.293467
ACC	CDC14A	1641354	0.171038	0.134332
ACC	RAPGEF3	1641354	0.0216608	0.850691
ACC	CEACAM1	1641354	-0.13263	0.24704
ACC	SENP1	1641354	0.0684266	0.551664
ACC	DUSP13	1641354	-0.0430415	0.708279
ACC	CIC	1641354	-0.227217	0.0454376
ACC	LIPE	1641354	-0.233623	0.0395352
ACC	FDFT1	1641354	-0.255545	0.023939
ACC	PAFAH1B3	1641354	-0.0210849	0.854617
ACC	OPHN1	1641354	-0.0129109	0.910673
ACC	AFM	1641354	0.0852539	0.458004
ACC	KIF22	1641354	0.00634794	0.956012
ACC	SCGN	1641354	-0.0377586	0.742754
ACC	LRRC16A	1641354	-0.209644	0.0654516
ACC	PGM1	1641354	-0.0854455	0.45699
ACC	DDX1	1641354	-0.0181078	0.874965
ACC	DNM2	1641354	-0.191357	0.0932919
ACC	EPB41L2	1641354	0.150241	0.189204
ACC	RIMS1	1641354	-0.0684151	0.551731
ACC	MOXD1	1641354	0.0712856	0.535124
ACC	STX7	1641354	-0.0799241	0.486687
ACC	RABL2B	1641354	0.186817	0.101476
ACC	KEAP1	1641354	-0.0811099	0.480224
ACC	DDX43	1641354	-0.149548	0.191277
ACC	PTPRH	1641354	-0.329867	0.00318493
ACC	DCT	1641354	0.0857027	0.455631
ACC	SLC35C2	1641354	-0.0839116	0.465139
ACC	CRYBG3	1641354	0.120384	0.134404
ACC	EPHA6	1641354	-0.130859	0.253465
ACC	SCTR	1641354	0.0622743	0.588068
ACC	RFX3	1641354	0.277959	0.0137396
ACC	RIF1	1641354	-0.104427	0.362886
ACC	RAB21	1641354	-0.160777	0.15967
ACC	SLC4A4	1641354	0.0258818	0.822035
ACC	SMARCA2	1641354	-0.0784338	0.494874
ACC	RDH8	1641354	-0.0509213	0.657946
ACC	SESN1	1641354	-0.138907	0.225178
ACC	MID2	1641354	-0.0259356	0.821671
ACC	PIH1D3	1641354	0.00796539	0.94482
ACC	COL5A3	1641354	-0.00846288	0.941379
ACC	SRCAP	1641354	-0.182336	0.110094
ACC	KIAA0020	1641354	0.0930781	0.417634
ACC	CPB2	1641354	-0.0657116	0.567594
ACC	CHRNA3	1641354	-0.058984	0.607973
ACC	KCNN2	1641354	-0.209112	0.0661543
ACC	CNOT4	1641354	0.0990424	0.388291
ACC	PSEN1	1641354	-0.171427	0.133435
ACC	CPOX	1641354	-0.0619318	0.590126
ACC	CLDND1	1641354	0.449478	3.65676e-05
ACC	MOK	1641354	0.0398179	0.729251
ACC	HSP90AA1	1641354	-0.169307	0.138377
ACC	RBL1	1641354	0.011089	0.890721
ACC	DLGAP4	1641354	-0.0217819	0.849866
ACC	IGSF9B	1641354	0.105142	0.359594
ACC	CFHR2	1641354	-0.0390602	0.73421
ACC	NDC80	1641354	0.0484457	0.673609
ACC	AP4E1	1641354	-0.00222344	0.984586
ACC	RSBN1	1641354	-0.0851317	0.458651
ACC	MAGI3	1641354	-0.189008	0.0974596
ACC	CXCL2	1641354	0.638337	3.23721e-10
ACC	AFP	1641354	-0.017929	0.87619
ACC	COL4A4	1641354	0.0345326	0.764063
ACC	TCF7	1641354	0.0783284	0.495456
ACC	OSTM1	1641354	-0.0534025	0.642394
ACC	CDH7	1641354	0.10413	0.364263
ACC	IMPG2	1641354	0.00723388	0.94988
ACC	PCNP	1641354	0.121832	0.287969
ACC	EXD2	1641354	-0.212356	0.0619654
ACC	ARG2	1641354	0.0357267	0.756154
ACC	MEF2C	1641354	0.00750914	0.947976
ACC	PTPRC	1641354	0.607675	3.64298e-09
ACC	CACNA1S	1641354	0.0103748	0.928167
ACC	PKP1	1641354	0.593794	1.00363e-08
ACC	UBA5	1641354	-0.131138	0.252446
ACC	STK17B	1641354	0.201103	0.0774793
ACC	CDC14B	1641354	-0.0371874	0.746514
ACC	ZNF510	1641354	-0.130074	0.256348
ACC	LRP2	1641354	-0.00538709	0.962665
ACC	ZNF506	1641354	-0.164398	0.150352
ACC	JMJD4	1641354	0.0329245	0.774753
ACC	DUSP12	1641354	0.0725853	0.527687
ACC	AACS	1641354	-0.25067	0.0268572
ACC	KIAA0141	1641354	-0.226901	0.0457468
ACC	SLC13A1	1641354	0.175696	0.12389
ACC	CADPS2	1641354	-0.0935656	0.415188
ACC	PCDHB4	1641354	-0.0287433	0.802737
ACC	PCDHA6	1641354	-0.106492	0.353425
ACC	PCDHGA2	1641354	-0.106598	0.352943
ACC	HSPB11	1641354	0.495881	3.90298e-06
ACC	PHLPP1	1641354	-0.238109	0.0357936
ACC	ATP8B1	1641354	-0.0589323	0.608288
ACC	IL12RB2	1641354	0.339266	0.00237674
ACC	SMARCD3	1641354	-0.0369028	0.748389
ACC	WDR70	1641354	0.0210455	0.854886
ACC	FYB	1641354	0.446547	4.16747e-05
ACC	MPP4	1641354	-0.120197	0.294539
ACC	STRADB	1641354	-0.138837	0.225414
ACC	BZW1	1641354	-0.0240844	0.834211
ACC	PGR	1641354	-0.258573	0.0222653
ACC	C1QTNF3	1641354	0.0293541	0.798632
ACC	ME2	1641354	-0.203343	0.0741659
ACC	C5orf22	1641354	-0.0214094	0.852404
ACC	CCNT2	1641354	-0.0909501	0.428405
ACC	FAM135A	1641354	-0.0938171	0.41393
ACC	COL19A1	1641354	0.00783041	0.945753
ACC	EPB41L3	1641354	-0.0809323	0.481189
ACC	COBLL1	1641354	-0.175584	0.124135
ACC	DLG3	1641354	0.0649262	0.572243
ACC	KCNK2	1641354	-0.000216665	0.998498
ACC	SERTAD4	1641354	0.330367	0.00313644
ACC	TRAF5	1641354	0.215286	0.0583682
ACC	MRPL22	1641354	0.0345744	0.763786
ACC	GEMIN5	1641354	-0.167496	0.142709
ACC	OPRK1	1641354	0.107272	0.34989
ACC	NFE2L1	1641354	-0.107986	0.346673
ACC	SEMA5B	1641354	0.0586341	0.610107
ACC	GSK3B	1641354	-0.0143345	0.900871
ACC	ITGB5	1641354	0.157907	0.167351
ACC	ERC1	1641354	-0.0815278	0.477958
ACC	XPO1	1641354	0.00441679	0.969386
ACC	C4orf6	1641354	-0.0984599	0.391102
ACC	RNF13	1641354	0.12441	0.277813
ACC	TRPM3	1641354	-0.128334	0.262817
ACC	PALB2	1641354	-0.0158941	0.890149
ACC	DOPEY1	1641354	-0.18527	0.10439
ACC	LYRM2	1641354	-0.317907	0.00456361
ACC	BCKDHB	1641354	-0.115781	0.312764
ACC	KAT6A	1641354	-0.11796	0.30368
ACC	ZCCHC6	1641354	-0.0744701	0.516995
ACC	ULK2	1641354	-0.161775	0.157061
ACC	GRHL2	1641354	-0.0562317	0.624846
ACC	TNPO1	1641354	-0.208287	0.0672544
ACC	PLOD1	1641354	0.350508	0.00165479
ACC	P2RX5	1641354	0.504233	2.51737e-06
ACC	ITGAE	1641354	0.118814	0.300169
ACC	DIS3	1641354	-0.145747	0.202936
ACC	PIBF1	1641354	-0.0212003	0.85383
ACC	TDRD3	1641354	-0.093768	0.414176
ACC	NUFIP1	1641354	-0.0146378	0.898784
ACC	PDS5B	1641354	-0.135671	0.236272
ACC	OXCT1	1641354	-0.0697806	0.5438
ACC	RRAGB	1641354	-0.128877	0.260787
ACC	EPYC	1641354	0.333813	0.00281974
ACC	CYLD	1641354	-0.220605	0.0522755
ACC	SLC27A5	1641354	-0.0388125	0.735834
ACC	ZNF324	1641354	-0.0888018	0.439438
ACC	ZNF671	1641354	-0.0225144	0.844879
ACC	ZNF416	1641354	-0.119602	0.296954
ACC	ZNF586	1641354	-0.0389503	0.734931
ACC	ZNF446	1641354	-0.102937	0.369815
ACC	ZNF8	1641354	-0.139686	0.22256
ACC	ZNF264	1641354	-0.0359559	0.75464
ACC	RPS5	1641354	-0.0195018	0.865426
ACC	FAT1	1641354	-0.0224866	0.845069
ACC	YTHDC1	1641354	-0.222837	0.0498785
ACC	CHMP2B	1641354	-0.0407513	0.723157
ACC	SMAP2	1641354	0.276448	0.0142835
ACC	PPIE	1641354	0.227855	0.0448195
ACC	ZMPSTE24	1641354	-0.0799799	0.486382
ACC	STARD7	1641354	-0.21871	0.0543834
ACC	NOA1	1641354	-0.140295	0.220531
ACC	REST	1641354	-0.126228	0.270797
ACC	HAL	1641354	0.343012	0.00210972
ACC	SSH1	1641354	0.118832	0.300094
ACC	GSTP1	1641354	0.321977	0.00404428
ACC	APLP2	1641354	0.268364	0.0175198
ACC	KIAA1467	1641354	-0.153766	0.178914
ACC	SLCO1A2	1641354	-0.000175682	0.998782
ACC	WBP11	1641354	-0.190417	0.0949422
ACC	EIF3I	1641354	0.143049	0.211512
ACC	NKAIN1	1641354	-0.067843	0.55507
ACC	COL16A1	1641354	0.264988	0.0190474
ACC	TXLNA	1641354	0.14813	0.195568
ACC	APOB	1641354	-0.0488985	0.670733
ACC	NCOA1	1641354	-0.0719792	0.531149
ACC	AGBL5	1641354	-0.0386958	0.736599
ACC	EFR3B	1641354	-0.112219	0.327985
ACC	KIF3C	1641354	-0.194536	0.0878767
ACC	RAB10	1641354	0.218571	0.0545406
ACC	GCKR	1641354	-0.18215	0.110463
ACC	HADHA	1641354	-0.202324	0.0756585
ACC	MAPRE3	1641354	-0.05392	0.639168
ACC	CAD	1641354	0.400338	0.000281518
ACC	CD59	1641354	0.214244	0.059628
ACC	CD82	1641354	0.354074	0.00147119
ACC	BCORL1	1641354	0.253917	0.024882
ACC	ATRX	1641354	-0.0664249	0.563388
ACC	TAF9	1641354	-0.147127	0.198644
ACC	FCN1	1641354	0.155053	0.17526
ACC	MYNN	1641354	0.231072	0.0418046
ACC	MECOM	1641354	0.16826	0.14087
ACC	SCAMP1	1641354	-0.0592685	0.60624
ACC	PREP	1641354	-0.164263	0.150693
ACC	HACE1	1641354	-0.204902	0.0719274
ACC	SEH1L	1641354	0.303941	0.00682397
ACC	WDR47	1641354	-0.0208081	0.856505
ACC	WDFY1	1641354	0.0157395	0.891212
ACC	OVGP1	1641354	-0.0410223	0.721391
ACC	SLC25A24	1641354	-0.0213094	0.853086
ACC	MAP3K4	1641354	0.0754367	0.511555
ACC	PILRA	1641354	0.401117	0.000273197
ACC	IGSF9	1641354	0.0637648	0.579149
ACC	ABCB1	1641354	-0.247441	0.0289515
ACC	ZNF213	1641354	0.0117107	0.918947
ACC	AKR1B1	1641354	-0.114956	0.316249
ACC	CPNE3	1641354	-0.0840777	0.464252
ACC	RRN3	1641354	-0.283752	0.0118176
ACC	CTTN	1641354	-0.0244501	0.83173
ACC	WNT11	1641354	-0.13351	0.243892
ACC	MTIF2	1641354	0.0350989	0.76031
ACC	DDHD2	1641354	-0.124016	0.279353
ACC	TTC39A	1641354	0.0556416	0.628489
ACC	EPS15	1641354	0.0783076	0.495571
ACC	ORC1	1641354	0.271903	0.0160327
ACC	MGST2	1641354	0.0427282	0.710308
ACC	CHERP	1641354	-0.19632	0.0849498
ACC	ATG16L1	1641354	-0.0527149	0.646689
ACC	USP40	1641354	-0.0963008	0.401623
ACC	POMGNT1	1641354	0.21625	0.0572237
ACC	RAD54L	1641354	0.27058	0.0165755
ACC	MAST2	1641354	0.282937	0.0120731
ACC	DNAJA1	1641354	0.194534	0.0878798
ACC	B4GALT1	1641354	0.469721	1.43381e-05
ACC	CHMP5	1641354	0.0245132	0.831302
ACC	NFX1	1641354	-0.0034082	0.976374
ACC	AQP6	1641354	-0.027424	0.81162
ACC	DIMT1	1641354	-0.101697	0.375639
ACC	IPO11	1641354	-0.168499	0.140298
ACC	FOLH1	1641354	-0.0657901	0.567131
ACC	EIF2AK1	1641354	-0.0151886	0.894997
ACC	NME8	1641354	0.283512	0.0118922
ACC	EPDR1	1641354	-0.153231	0.18045
ACC	SNX10	1641354	-0.123392	0.281795
ACC	SEPHS1	1641354	-0.0755662	0.510828
ACC	MRPL28	1641354	0.0286273	0.803517
ACC	HBQ1	1641354	0.0114664	0.920633
ACC	ITPKC	1641354	0.37136	0.000815827
ACC	CEACAM6	1641354	0.0925462	0.420311
ACC	FAT2	1641354	0.594269	9.70182e-09
ACC	RBM22	1641354	0.211751	0.0627292
ACC	TMED2	1641354	-0.118651	0.300839
ACC	ERO1LB	1641354	-0.122362	0.285863
ACC	ZFAND6	1641354	-0.180499	0.113784
ACC	HSD17B2	1641354	0.179673	0.115475
ACC	TXLNG	1641354	-0.193322	0.0899145
ACC	PPEF1	1641354	0.0844453	0.462295
ACC	LAT2	1641354	0.55157	1.66066e-07
ACC	HUWE1	1641354	-0.0940374	0.41283
ACC	ZW10	1641354	-0.0160263	0.889241
ACC	ALG9	1641354	0.00133924	0.986762
ACC	MYBPC2	1641354	0.144101	0.208138
ACC	NOX4	1641354	-0.0703671	0.540411
ACC	ACOX3	1641354	-0.00523049	0.963749
ACC	MTMR2	1641354	0.0145001	0.899732
ACC	PPP1R15A	1641354	-0.0905063	0.430671
ACC	HSD17B14	1641354	0.0579108	0.614529
ACC	TRIP6	1641354	0.105978	0.355766
ACC	ACHE	1641354	-0.0912578	0.426838
ACC	FTL	1641354	0.37451	0.000730116
ACC	SRRT	1641354	0.0995757	0.385729
ACC	BAX	1641354	0.0941465	0.412285
ACC	NLK	1641354	-0.171763	0.132665
ACC	PIGS	1641354	-0.121636	0.288754
ACC	ADAMTS2	1641354	0.239109	0.0350011
ACC	TMPRSS11E	1641354	0.0749456	0.514315
ACC	ATXN7L3	1641354	0.198237	0.0818895
ACC	PGS1	1641354	0.260291	0.0213612
ACC	PSMC5	1641354	0.134888	0.239014
ACC	UIMC1	1641354	-0.067404	0.557639
ACC	CETP	1641354	0.0785818	0.494058
ACC	MMP2	1641354	0.278495	0.0135512
ACC	MT3	1641354	-0.0331511	0.773244
ACC	LPCAT2	1641354	-0.0111854	0.922572
ACC	GNAO1	1641354	-0.0541904	0.637486
ACC	OGFOD1	1641354	-0.216848	0.0565221
ACC	SH3BP2	1641354	0.207559	0.0682383
ACC	NOP14	1641354	-0.235186	0.0381962
ACC	ADD1	1641354	-0.0561241	0.625509
ACC	L2HGDH	1641354	-0.25534	0.0240558
ACC	TXNDC16	1641354	-0.21153	0.0630104
ACC	C14orf166	1641354	-0.128793	0.2611
ACC	NID2	1641354	-0.0176081	0.878389
ACC	GMCL1	1641354	-0.0146411	0.898762
ACC	SF3B2	1641354	0.180705	0.113367
ACC	KLHL42	1641354	-0.0442662	0.700367
ACC	GNAS	1641354	-0.0264091	0.81847
ACC	DNM1L	1641354	-0.116575	0.309435
ACC	PTHLH	1641354	0.109443	0.340165
ACC	PHACTR3	1641354	0.0817427	0.476794
ACC	ERGIC2	1641354	-0.116456	0.309933
ACC	TFAP2C	1641354	0.0846479	0.461217
ACC	AURKA	1641354	-0.00163749	0.988648
ACC	CASS4	1641354	0.182879	0.109019
ACC	PIR	1641354	-0.0892304	0.437224
ACC	AAMDC	1641354	-0.14566	0.203208
ACC	RFX2	1641354	0.0139638	0.903422
ACC	SLC6A14	1641354	0.353791	0.00148504
ACC	METTL2A	1641354	-0.0103516	0.928328
ACC	SULT2B1	1641354	-0.115349	0.314585
ACC	ALG6	1641354	0.0199643	0.862266
ACC	CNOT3	1641354	-0.000830713	0.994241
ACC	GP6	1641354	0.0184535	0.872598
ACC	PTPN4	1641354	-0.0154102	0.893474
ACC	DDX18	1641354	0.121173	0.290605
ACC	KHSRP	1641354	-0.23053	0.0423008
ACC	GNA11	1641354	-0.308758	0.00595233
ACC	ASAP3	1641354	-0.139922	0.221772
ACC	EDEM2	1641354	0.208063	0.0675566
ACC	DNMT3B	1641354	0.102065	0.373903
ACC	REM1	1641354	0.132431	0.247758
ACC	TPX2	1641354	0.0472415	0.681279
ACC	FER1L4	1641354	0.031823	0.782098
ACC	PDRG1	1641354	-0.0842461	0.463355
ACC	EPB41L1	1641354	-0.316208	0.00479732
ACC	SLC15A1	1641354	0.292438	0.00937386
ACC	DOCK9	1641354	0.0123814	0.914323
ACC	ANKRD10	1641354	0.00333662	0.976871
ACC	TGDS	1641354	-0.179246	0.116358
ACC	DOCK3	1641354	0.0249887	0.82808
ACC	C3orf18	1641354	0.0617854	0.591007
ACC	COQ9	1641354	-0.0622694	0.588097
ACC	TMEM40	1641354	0.127842	0.264668
ACC	KIF9	1641354	-0.0693783	0.546131
ACC	ARHGAP28	1641354	0.071213	0.535541
ACC	CRLS1	1641354	-0.0947341	0.409361
ACC	DEFB127	1641354	-0.0496468	0.665992
ACC	PPP1R13B	1641354	-0.23199	0.0409763
ACC	ATRN	1641354	-0.186185	0.102658
ACC	SMOX	1641354	0.513509	1.52561e-06
ACC	SIGLEC1	1641354	0.439188	5.75617e-05
ACC	FKBP1A	1641354	0.0228359	0.842692
ACC	NSFL1C	1641354	-0.19469	0.0876221
ACC	SLC4A11	1641354	-0.102096	0.373759
ACC	C20orf194	1641354	-0.0982043	0.392338
ACC	ZNF343	1641354	-0.140604	0.219506
ACC	EBF4	1641354	-0.0491257	0.669292
ACC	CPXM1	1641354	0.253259	0.0252721
ACC	MAVS	1641354	-0.0866634	0.450576
ACC	PROSAPIP1	1641354	-0.066307	0.564082
ACC	F11	1641354	-0.0247431	0.829744
ACC	XRN2	1641354	-0.194335	0.0882119
ACC	PLK1S1	1641354	0.00968206	0.932952
ACC	DYNLL1	1641354	0.107087	0.350723
ACC	TESC	1641354	0.0597672	0.603208
ACC	SNX5	1641354	-0.063078	0.583251
ACC	RPL6	1641354	0.0833601	0.468087
ACC	SIRPG	1641354	0.942719	5.61083e-38
ACC	MAPKAPK5	1641354	-0.083606	0.466771
ACC	P2RX7	1641354	0.0506024	0.659955
ACC	ESF1	1641354	-0.158589	0.165501
ACC	RBBP9	1641354	-0.157671	0.167995
ACC	ANAPC5	1641354	-0.0592282	0.606486
ACC	SLC23A2	1641354	-0.249414	0.027656
ACC	SLC24A6	1641354	-0.223902	0.0487672
ACC	TMEM230	1641354	0.106055	0.355411
ACC	DZANK1	1641354	-0.0792031	0.490639
ACC	KDM2B	1641354	-0.00128791	0.991071
ACC	C20orf26	1641354	0.170142	0.136416
ACC	LHX5	1641354	-0.0651194	0.571098
ACC	TASP1	1641354	-0.114048	0.320111
ACC	OAS1	1641354	0.135519	0.236802
ACC	GCN1L1	1641354	-0.107288	0.349814
ACC	RPLP0	1641354	0.0827428	0.4714
ACC	PXN	1641354	-0.0590033	0.607855
ACC	SIRT4	1641354	-0.267993	0.0176821
ACC	RPH3A	1641354	0.0321836	0.779691
ACC	KIF16B	1641354	-0.26858	0.0174255
ACC	TRMT6	1641354	-0.0693384	0.546363
ACC	CHGB	1641354	0.104292	0.36351
ACC	PEBP1	1641354	-0.190333	0.0950908
ACC	TBX5	1641354	-0.0847183	0.460843
ACC	BRAP	1641354	-0.0233182	0.839414
ACC	ERP29	1641354	0.107144	0.350469
ACC	NOS1	1641354	0.47312	1.21807e-05
ACC	FUS	1641354	-0.236814	0.0368417
ACC	IGBP1	1641354	0.0224823	0.845098
ACC	FXYD5	1641354	0.354572	0.00144703
ACC	ZNF302	1641354	-0.0284793	0.804512
ACC	GRAMD1A	1641354	0.144818	0.205862
ACC	FXYD3	1641354	0.549515	1.88528e-07
ACC	HEPH	1641354	-0.05579	0.627572
ACC	CDIP1	1641354	-0.172045	0.13202
ACC	CMTM1	1641354	0.0028699	0.980105
ACC	KCNH4	1641354	-0.0557468	0.627839
ACC	GANAB	1641354	0.158007	0.167079
ACC	GMIP	1641354	0.448347	3.84647e-05
ACC	RBM41	1641354	0.0116945	0.919059
ACC	BIRC5	1641354	0.0420072	0.714985
ACC	LAG3	1641354	0.792616	5.34295e-18
ACC	MLF2	1641354	-0.209297	0.0659093
ACC	OTUB2	1641354	-0.193991	0.0887868
ACC	DDX24	1641354	-0.260054	0.0214843
ACC	ZBTB25	1641354	-0.269439	0.0170558
ACC	NECAP1	1641354	-0.232557	0.040471
ACC	ARHGAP4	1641354	0.238119	0.0357855
ACC	ANKRD24	1641354	-0.204243	0.0728679
ACC	DHX32	1641354	-0.224637	0.048012
ACC	RCOR1	1641354	0.0144016	0.900409
ACC	GPATCH2L	1641354	-0.240841	0.0336633
ACC	LTBP4	1641354	0.220231	0.052686
ACC	BLVRB	1641354	0.0329718	0.774437
ACC	SLC9A1	1641354	-0.0483445	0.674252
ACC	SPTLC1	1641354	-0.127513	0.265911
ACC	PAPOLA	1641354	-0.251862	0.0261171
ACC	CCNK	1641354	0.0554094	0.629925
ACC	PCBP4	1641354	0.0084796	0.941263
ACC	RGS1	1641354	0.234439	0.0388315
ACC	YPEL3	1641354	0.114085	0.319953
ACC	MRPS33	1641354	-0.0857998	0.455119
ACC	NDUFB2	1641354	0.0969639	0.398374
ACC	NUDC	1641354	-0.0542543	0.637089
ACC	MAEA	1641354	-0.0463707	0.686845
ACC	ICAM1	1641354	0.546088	2.32494e-07
ACC	STRN4	1641354	0.0204013	0.859281
ACC	IRAK3	1641354	0.0780874	0.496787
ACC	LYZ	1641354	0.500883	3.00555e-06
ACC	SI	1641354	-0.0276629	0.81001
ACC	MUL1	1641354	-0.0282041	0.806364
ACC	TFAP4	1641354	0.186096	0.102825
ACC	PDCD7	1641354	0.0961549	0.40234
ACC	SPG21	1641354	0.113122	0.324081
ACC	FETUB	1641354	-0.0715976	0.533335
ACC	DNAJB11	1641354	0.480076	8.67651e-06
ACC	LEPREL1	1641354	-0.177479	0.120062
ACC	THPO	1641354	-0.0830728	0.469628
ACC	CHRD	1641354	-0.102788	0.37051
ACC	FLT3LG	1641354	0.343866	0.00205277
ACC	RAB11FIP3	1641354	-0.134327	0.24099
ACC	GNPTG	1641354	0.0583666	0.611741
ACC	ZNF268	1641354	-0.189047	0.0973898
ACC	GOLGA3	1641354	-0.0398991	0.72872
ACC	PABPC4	1641354	-0.00519069	0.964025
ACC	CD209	1641354	0.535426	4.39818e-07
ACC	CERS4	1641354	-0.0283461	0.805409
ACC	MCOLN1	1641354	-0.121775	0.288197
ACC	USP48	1641354	-0.153506	0.179659
ACC	EFNB1	1641354	-0.138423	0.226812
ACC	PDPR	1641354	-0.210919	0.0637935
ACC	AARS	1641354	-0.0150607	0.895876
ACC	GLG1	1641354	-0.100227	0.382616
ACC	KIF4A	1641354	0.0517663	0.652632
ACC	TNRC6A	1641354	-0.119812	0.296099
ACC	FCGBP	1641354	0.152451	0.182702
ACC	PLEKHG2	1641354	0.427687	9.39763e-05
ACC	DLL3	1641354	-0.10586	0.356305
ACC	NAT14	1641354	-0.102658	0.37112
ACC	PITPNM2	1641354	-0.0989765	0.388608
ACC	EXOC1	1641354	-0.126655	0.269166
ACC	RBM27	1641354	-0.156409	0.171468
ACC	POU4F3	1641354	-0.228474	0.0442259
ACC	OSBPL8	1641354	-0.0208263	0.856381
ACC	DTX2	1641354	0.497976	3.50012e-06
ACC	NLRC4	1641354	0.609985	3.06312e-09
ACC	PUS7	1641354	0.0908165	0.429086
ACC	LAMB4	1641354	0.0310999	0.786931
ACC	NRCAM	1641354	0.0558772	0.627033
ACC	LAMB1	1641354	0.0913512	0.426363
ACC	SLC26A4	1641354	0.163677	0.152173
ACC	SLC26A3	1641354	-0.147485	0.197545
ACC	DLD	1641354	-0.256866	0.0231963
ACC	WDR7	1641354	-0.223551	0.0491319
ACC	TXNL1	1641354	-0.174128	0.127333
ACC	IL5RA	1641354	0.108256	0.345461
ACC	ABCC6	1641354	-0.0155643	0.892415
ACC	CMTM6	1641354	-0.13554	0.236731
ACC	ITGA6	1641354	0.345196	0.0019668
ACC	RAPGEF4	1641354	-0.163763	0.151956
ACC	MLTK	1641354	0.188822	0.0977952
ACC	SMPX	1641354	-0.0480955	0.675836
ACC	FH	1641354	-0.117733	0.304619
ACC	SEL1L3	1641354	0.186899	0.101323
ACC	TF	1641354	0.00170766	0.988161
ACC	CDV3	1641354	-0.0547561	0.633973
ACC	MYO15A	1641354	0.0386456	0.736928
ACC	ALKBH5	1641354	-0.185176	0.104569
ACC	APOH	1641354	-0.0236878	0.836903
ACC	NLRP1	1641354	0.294184	0.0089399
ACC	PITPNM3	1641354	-0.179494	0.115845
ACC	SPAG7	1641354	-0.0184944	0.872318
ACC	ORC6	1641354	-0.190846	0.0941864
ACC	ZFHX4	1641354	-0.129952	0.256798
ACC	SLC17A6	1641354	NA	NA
ACC	CPA1	1641354	-0.00863953	0.940158
ACC	ZC3HC1	1641354	0.255302	0.0240777
ACC	ESR1	1641354	0.0426555	0.710779
ACC	RGS17	1641354	0.323516	0.00386209
ACC	ANGPT2	1641354	-0.164638	0.14975
ACC	TMEM101	1641354	0.192839	0.0907359
ACC	CD200	1641354	0.172843	0.130209
ACC	CCDC80	1641354	0.189662	0.0962856
ACC	CMA1	1641354	0.12162	0.288816
ACC	PSME1	1641354	0.0830598	0.469697
ACC	PPP2R3C	1641354	-0.0769098	0.50332
ACC	HAUS4	1641354	0.283841	0.0117898
ACC	JPH4	1641354	0.215586	0.0580108
ACC	MYH7	1641354	-0.0726901	0.52709
ACC	CEBPE	1641354	0.212556	0.0617134
ACC	SLC7A8	1641354	0.0790579	0.491436
ACC	OSGEP	1641354	-0.0124406	0.913914
ACC	SLC22A17	1641354	-0.0988692	0.389126
ACC	RNF31	1641354	-0.0313669	0.697485
ACC	SCFD1	1641354	-0.0838808	0.465303
ACC	G2E3	1641354	-0.135776	0.235907
ACC	HECTD1	1641354	-0.240121	0.0342141
ACC	HNRNPC	1641354	-0.131198	0.252225
ACC	RPGRIP1	1641354	0.228932	0.0437902
ACC	SUPT16H	1641354	-0.0761829	0.507375
ACC	TOX4	1641354	-0.2553	0.0240787
ACC	GEMIN2	1641354	0.208975	0.0663357
ACC	TGM1	1641354	-0.037355	0.74541
ACC	TINF2	1641354	-0.233971	0.0392339
ACC	DAZL	1641354	0.224093	0.0485699
ACC	TBL1Y	1641354	-0.0360776	0.753835
ACC	SEMA6A	1641354	-0.00938758	0.934987
ACC	TRPM7	1641354	0.130185	0.255937
ACC	TYRO3	1641354	-0.167038	0.143821
ACC	WDR76	1641354	0.299525	0.00771975
ACC	CAPN3	1641354	0.187152	0.100855
ACC	SNAP23	1641354	0.308179	0.0060516
ACC	TBX15	1641354	0.407385	0.000214093
ACC	PHGDH	1641354	0.232079	0.0408962
ACC	COL9A3	1641354	0.0954064	0.40603
ACC	EZR	1641354	-0.231839	0.0411115
ACC	MYL6	1641354	-0.126571	0.269487
ACC	EIF2C1	1641354	-0.15193	0.184222
ACC	TEKT2	1641354	-0.0521527	0.650208
[truncated: 624,737+ more rows]
